# Supplementary material for: Close relatives of MERS-CoV in bats use ACE2 as their functional receptors
Source: Nature. 2022 Dec 7;612(7941):748–57. doi: 10.1038/s41586-022-05513-3 (PMC9734910; doi:10.1038/s41586-022-05513-3)
Supplement: Supplementary file 3 — Supplementary Table 4 [file 41586_2022_5513_MOESM3_ESM.xlsx]

## Sheet: Sheet1
		Family	Species	Label	Source	Animo acid	Reference
	ACE2	Pteropodidae	Rousettus aegyptiacus	Bat01	XM_016118926.1 (NCBI gene)	MSGSFWLFLSLVAVTAAQSTPEELAKTFLEKFNTEAEDLFYQSSLASWDFNTNIIDENVQKMSKARATWSAFYEEQSKLAKTYQLDEIQDPELKLQLRILQQSGSSTLSADKTKRLNDILNTMSTIYSTGKICQPNNSQECLLLEPGLDDIMESSKDYSQRLWAWESWRSQVGKQLRPYYEEYVVLKNEMARGENYEDYGDYWRGDYETEGINGSAYTRDQLIEDVDRIFTEIKPLYEQLHAYVRTKLMDAYPSHISPTGCLPAHLLGDMWGRFWINLYPLTVPFEQKPNIDVTDEMVNQNWNAKRIFKEAEKFFVSLGLPNMTETFWEKSVLTEPDNDQKVACHPTAWDLGKGDFRIIMCTKVKMEDFLTAHHEMGHIQYYMAYATQPYLLRDGANEG…	Damas et al. 2020 PNAS
			Pteropus alecto	Bat02	XM_006911647.1 (NCBI gene)	MSGSFWLLLSLVAVTAAQSTPEELAKTFLEKFNTEVEDLFYQSSLASWDYNTNITDENVQKMNEARAKWSAFYEEQSKLAKAYQLDEIQDPILKLQLRILQQSGSSVLSADKTKRLNTILNTMSIIYSTGKVCKPDNPQECLLLEPGLDDIMESSKDYDQRLWAWEGWRSEVGKQLRPFYEEYVVLKNEMARGENYEDYGDYWRGDYETEGINGSAYNRDQLIEDVDRTFAEIKPLYEQLHAYVRAKLMDVYPSHISPTGCLPAHLLGDMWGRFWINLYQLTVPFEQKPNIDVTDEMVNQNWDEKRIFKEAEKFFVSLGLPNMTEKFWEKSMLTEPGNDQKVACHPTAWDLGKGDFRIIMCTKVKMEDFLTAHHEMGHIQYDMAYATQPYLLKNGANEG…	Damas et al. 2020 PNAS
			Pteropus giganteus	Bat03	GCA_902729225.1 (NCBI assembly)	MSGSFWLLLSLVAVTAAQSTPEELAKTFLEKFNTEVEDLFYQSSLASWDYNTNITDENVQKMNEARAKWSAFYEEQSKLAKAYQLDEIQDPILKLQLRILQQSGSSVLSADKTKRLNTILNTMSIIYSTGKVCKPDNPQECLLLEPGLDDIMESSKDYDQRLWAWEGWRSEVGKQLRPFYEEYVVLKNEMARGENYEDYGDYWRGDYETEGTNGSAYNRDQLIEDVDRTFAEIKPLYEQLHAYVRAKLMDAYPSHISPTGCLPAHLLGDMWGRFWINLYQLTVPFEQKPNIDVTDEMVNQNWDEKRIFKEAEKFFVSLGLPNMTEKFWEKSMLTEPGNDQKVACHPTAWDLGKGDFRIIMCTKVKMEDFLTAHHEMGHIQYDMAYATQPYLLKNGANEG…	Huan Yan et al. 2021 Nature ECOLOGY&EVOLUTION
			Eidolon helvum	Bat04	GCA_000465285.1 (NCBI assembly)	MSGSFWLLLSLVAVTAAQSTPEELAKTFLEKFNTEVEDLFYQSSLASWDYNTNITDENVQKMNEARAKWSAFYEEQSKLAKTYQLDEIQDPILKLQLRILQQSGSSVLSANKTERLNMILNTMSTIYSTGKVCKPNNPQECLLLEPGLDDIMESSKDYNQRLWAWEGWRSEVGKQLRPFYEEYVVLKNEMARGENYEDYGDYWRGDYETEGTNGSAYNRDQLIEDVDRTFPEIKPLYEQLHAYVRAKLMDAYPSHISPTGCLPAHLLGDMWGRFWINLYQLTVPFEQKPNIDVTDEMVNQNWDAKRIFKEAEKFFVSLGLPNMTEKFWEKSMLTEPGNDQKVACHPTAWDLGKGDFRIIMCTKVKMEDFLTAHHEMGHIQYDMAYAPQPYLLKNGANEG…	Damas et al. 2020 PNAS
			Eonycteris spelaea	Bat05	GCA_003508835.1 (NCBI assembly)	MSGSFWLLLSLVAVTAAQSTPEELAKTFLEKFNTEAEDLFYQSSLASWDFNTNITDENAQKMNEARAKWSAFYEEQSKLAKTYRLDEIQDPELKLQLRILQQSGSSTLSADKTKRLNDILNTMSTIYSTGKVCEPNNPQECLLLEPGLDDIMESSKDYNQRLWAWEGWRSEVGKQLRPFYEEYVVLKNEMARGENYEDYGDYWRGDYETEGTNGSAYNRDQLIEDVNRTFAEIKPLYEQLHAYVRAKLMDAYPSHMSPTGCLPAHLLGDMWGRFWLNLYPLTVPFEQKPNIDVTDEMVNQNWSAKRIFKEAEKFFVSLGLPNMTEKFWEKSMLTEPGNDQKVACHPTAWDLGKGDFRIIMCTKVKMEDFLTAHHEMGHIQYDMAYATQPYLLRNGANEG…	Damas et al. 2020 PNAS
			Macroglossus sobrinus	Bat06	GCA_004027375.1 (NCBI assembly)	MSGSFWLLLSLVAVTAAQSTPEELAKTFLEKFNTEVEDLFYESSLASWDYNTNITDENVQKMNEARAKLSAFYEEQSKLAKNYQLDDIQDPILKLQLRILQQSGSSVLSADKTKRLNTILNTMSTIYSTGKVCKPNNPQECLLLEPGLDDIMESSKDYNQRLWAWEGWRSEVGKQLRPFYEEYVVLKNEMARGENYEDYGDYWRGDYETEGANGTAYSRDQLIEDVDRTFAEIKPLYEQLHAYVRTKLMDAYPSHISPNGCLPAHLLGDMWGRFWINLYQLTVPFEQKPNIDVTDEMVNQNWDAKRIFKEAENFFVSLGLPNMTEKFWEKSMLTEPGNDQKVACHPTAWDLGKGDFRILMCTKVKMEDFLTAHHEMGHIQYDMAYATQPYLLKNGANEG…	Damas et al. 2020 PNAS
			Cynopterus sphinx	Bat07	MT515623 (NCBI gene)	MSGSFWLLLSLVAVTAAQSTPEELATTFLEKFNTEVEDLFYQSSLASWDYSTNITDENVQKMSEARAKWSAFYEEQSKLAKTHQLDEIQDPILKLQLQILQQSGSSVLSADKTKRLNTILNTMSTIYSTGKVCKPNNPQECLLLEPGLDDIMESSQDYNQRLWAWEGWRSEVGKRLRPFYEEYVVLKNEMARGENYEDYGDYWRGDYETEGGNGSAYSRDQLIEDVDRTFAEIKPLYEQLHAYVRAKLMDAYPSYISPTGCLPAHLLGDMWGRFWTNLYQLTVPFEQKPNIDVTDEMVNQNWDAKRIFKEAEKFFVSLGLPNMTEGFWEKSMLTEPGNDQKVACHPTAWDLGKHDFRILMCTKVKMEDFLTAHHEMGHIQYDMAYDEQPYLLRNGANEG…	Damas et al. 2020 PNAS
			Cynopterus brachyotis	Bat08	GCA_009793145.1 (NCBI assembly)	MSGSFWLLLSLVAVTAAQSTPEELATTFLEKFNTEVEDLFYQSSLASWDYSTNITDENVQKMSEARAKWSAFYEEQSKLAKTHQLDEIQDPILKLQLQILQQSGSSVLSADKTKRLNTILNTMSTIYSTGTVCKPNNPQECLLLEPGLDDIMESSQDYNQRLWAWEGWRSEVGKRLRPFYEEYVVLKNEMARGENYEDYGDYWRGDYETEGGNGSAYSRDQLIEDVDRTFAEIKPLYEQLHAYVRAKLMDAYPSYISPTGCLPAHLLGDMWGRFWTNLYQLTVPFEQKPNIDVTDEMVNQNWDAKRIFKEAEKFFVSLGLPNMTEGFWEKSMLTEPGNDQKVACHPTAWDLGKHDFRILMCTKVKMEDFLTAHHEMGHIQYDMAYDEQPYLLRNGANEG…	Huan Yan et al. 2021 Nature ECOLOGY&EVOLUTION
		Rhinolophidae	Rhinolophus ferrumequinum	Bat09	GCA_004115265.2 (NCBI assembly)	MSGSSWLLLSLVAVTAAQSTTEDLAKKFLDDFNSEAENLSHQSSLASWEYNTNISDENVQKMDEAGAKWSDFYKKQSKLAKNFSLEEIHNDTVKLQLQILQQSGSPVLSEDKSKRLNSILNAMSTIYSTGKVCKPNNPQECLLLEPGLDNIMETSKDYNERLWAWEGWRAEVGKQLRPLYEEYVVLKNEMARGYHYEDYGDYWRRDYETEGSPDLEYSRDQLIKDVERIFAEIKPLYEQLHAYVRTKLMDTYPFHISPTGCLPAHLLGDMWGRFWTNLYPLTVPFGQKPNIDVTDAMLNQNWDAKRIFKEAEKFFVSIGLPNMTEGFWNNSMLTDPGDGRKVVCHPTAWDLGKGDFRIKMCTKVTMEDFLTAHHEMGHIQYDMAYASQPYLLRNGANEG…	Damas et al. 2020 PNAS
			Rhinolophus sinicus	Bat10	XM_019746337.1 (NCBI gene)	MSGSSWLLLSLVAVTTAQFTTEDRAKTFLDEFNFEAENLSYQSSLASWDYNTNINDENVQKMDEAGAKWSAFYEEQSKLAKNYPLEQIQNVTVKLQLQILQQSGSPVLSEDKSKRLNSILNAMSTIYSTGKVCKPNKPHECLLLEPGLDNIMGTSKDYNERLWAWEGWRAEVGKQLRPLYEEYVVLKNEMARGYHYEDYGDYWRRDYETEESPGPGYSRDQLMKDVERIFTEIKPLYEHLHAYVRAKLMDTYPFHISPTGCLPAHLLGDMWGRFWTNLYPLTVPFGQKPNIDVTDEMLKQGWDADRIFKEAEKFFVSVGLPNMTEGFWNNSMLTEPGDGRKVVCHPTAWDLGKGDFRIKMCTKVTMEDFLTAHHEMGHIQYDMAYASQPYLLRNGANEG…	Damas et al. 2020 PNAS
			Rhinolophus_pearsonii	Bat11	MT515622 (NCBI gene)	MSGSFWLLLSLVAVTAAQSTTEDQAKIFLDKFNREAEDLSHESSLASWEYNTNISDENVQKMDEAGAKWSAFYEEQSKLAKDYPLEEIQNSTVKLQLQILQQSGSPVLSEDKSKRLNSILNAMSTIYSTGKVCKPNNPQECLLLEPGLDNIMGTSKDYSERLWAWEGWRAEVGKQLRPLYEEYVVLKNEMARGYHYEDYGDYWRRDYETEESPGPGYSRDQLMNDVERILTEIKPLYEHLHAYVRTKLMDTYPFHISPTGCLPAHLLGDMWGRFWTNLYPLTVPFGQKPNIDVTDAMVNQGWDANRIFKEAEKFFVSVGLPNMTEGFWNNSMLTEPGDGRKVVCHPTAWDLGKDDFRIKMCTKVTMEDFLTAHHEMGHIQYDMAYASQPYLLRNGANEG…	Damas et al. 2020 PNAS
		Hipposideridae	Hipposideros_armiger	Bat12	XM_019667391.1 (NCBI gene)	MSGSSWLLLSLVAVAAAQSNSEDLAKEFLDKFNTEAEDLSHLSSLASWDYNTNITDENVQKMNEAGAKWSAFYEEQCKRAKDYRLEDIQNATIKRQLQILQQSASPVLSEEKSKRLNTILNTMSTIYSTGKVCKPNNPEECLLLEPGLDNIMASSTDYNERLWAWEGWRSEVGKQLRPFYEEYVALKNEMARGYQYEDYGDYWRSDYETEGTSGFQYSRDQLMRDVERIFEEIKPLYVQLHAYVRSKLMDTYPSHISPTGGLPAHLLGDMWGRFWTNLYPLTVPYGQKPNIDVTDAMVNQKWDAKKIFQEAEKFFVSVGLPNMTKGFWENSMLTEPGDGRKVVCHPTAWDLGKGDFRIKMCTKVTMEDFLTAHHEMGHIQYDMAYAIQPYLLRSGANEG…	Damas et al. 2020 PNAS
			Hipposideros_galeritus	Bat13	GCA_004027415.1 (NCBI assembly)	MSGSSWLLLSLVAVAAAQSNSEDSAKIFLDKFNTDAEELSHQSSLASWDYNTNITDENVQKMNEAGAKWSAFYEEQCKLAKDYRLEDIQDAILKRQLKILQQGASPVLSEEKSKRLNTILNTMSTIYSTGKVCKPNNPEECLLLEPGLDNIMANSIDYNERLWAWEGWRSEVGKQLRPLYEEYVALKNEMARGYQYEDYGDYWRSDYETEGPSGVQYSRDQLMKDVERIFEQIKPLYTELHAYVRAKLMATYPSHISSTGGLPAHLLGDMWGRFWTNLYPLTVPFGKKPNIDVTDAMVNQKWDAIKIFQEAEKFFVSIGLPKMTEGFWENSMLTEPGDGRKVVCHPTAWDLGKGDFRIKMCTKVTMEDFLTAHHEMGHIQYDMAYAIQPYLLRNGANEG…	Damas et al. 2020 PNAS
			Hipposideros_pratti	Bat14	MT515621 (NCBI gene)	MSGSSWLLLSLVAVAAAQSNSEDLAKEFLDKFNTEAEDLSHLSSLASWDYNTNITDENVQKMNEAGAKWSAFYEEQCKRAKDYRLEDIQNPTIKRQLQILQQSASPVLSEEKSKRLNTILNTMSTIYSTGKVCKPNNPEECLLLEPGLDNIMASSTDYNERLWAWEGWRSEVGKQLRPFYEEYVALKNEMARGYQYEDYGDYWRSDYETEGTSGFQYSRDQLMRDVERIFEEIKPLYVQLHAYVRSKLMDTYPSHISPTGGLPAHLLGDMWGRFWTNLYPLTVPYGQKPNIDVTDAMVNQKWDAKKIFQEAEKFFVSVGLPNMTKGFWENSMLTEPGDGRKVVCHPTAWDLGKGDFRIKMCTKVTMEDFLTAHHEMGHIQYDMAYAIQPYLLRSGANEG…	Damas et al. 2020 PNAS
		Megadermatidae	Megaderma_lyra	Bat15	MT515624 (NCBI gene)	MSGSFWILLSLIAVTAAQSNPEDQVKTFLEKFDLEAEELSYQSSLASWDYNTNITEENAQKMNDAGAKWSAFYEEQCKLAKHFSLEEIQNLTLKRQLQILQRSGPSVLSAEKSKRLNTILNAMSTIYSTGKVCKPNNPQECLLLEPGLDDIMAYSKDYNQRLWAWEGWRSEVGKQLRPLYEEYVVLKNEMARGDAYEDYGDYWRADYETEGPGGYNYSRNQLIEDVGRIFEEIKPLYEQLHAYVRTKLMDAYPSLISPTGCLPAHLLGDMWGRFWTNLYPLTVPFGQKPNIDVTDEMIKQNWDADRIFKEAEKFFVSVGLPNMTEGFWNNSMLTEPGDRKVVCHPTAWDLGKNDFRIKMCTKVSMEDFLTAHHEMGHIQYDMAYAHQPYLLRNGANEGF…	Damas et al. 2020 PNAS
		Noctilionidae	Noctilio_leporinus	Bat16	GCA_004026585.1 (NCBI assembly)	MSGSSWLFLSLVAVAAAQNPTEEQAKAFLENFNSKAEELSYQSSLAAWNYNTNITEENVQKMNIAEQNWSVFYEEQSKLAKAYALENIQDPHVKRQLQSLQHNGISVLPEDKIKRLNTILNTMSTIYSTGKVCKPNNPQECLLLATGLEDIMENSTDYNERLWAWEGWRAEVGKKLRPLYEEYVVLKNEMARGNNYEDYGDYWRGDYETQGSDGYNYSRNQLIEDVERTFAEIKPLYKHLHAYVRAKLMAVYPSHISPNGYLPAHLLGDMWGRFWTSLYNLTVPYGEKPNIDVTDEMVRQSWDAVRIFKEAEKFFVSVGLSNMTQGFWKNSMLTKPEDDRKVVCHPTAWDLGKGDFRIKMCTKVTMDNFLVAHHEMGHIQYDMAYASQPYLLRNGANEG…	Damas et al. 2020 PNAS
		Emballonuridae	Taphozous_melanopogon	Bat17	MT952961 (NCBI gene)	MSGSSWLFLSLVAVTAAQSTTEEQAKTFLEKFNSEVEVLSFESSLASWNYNTNITDENVQKMSEAGDKLSAFYEEQYKLAKTYPLQEIQNLTIKRQLQVLQQNDPSVLSADKSKRLNTILNEMSTIYSTGKVCNPNNPQECLLLAPGLENIMQKNSSDYNQKLWAWEGWRSEVGKQLRPLYEEYVALKNEMARGNNYEDYGDYWRGDYETLGTDGYNYSRNQLIEDVERIFAEIKPLYEHLHAYVRAKLMAVYPSRISPTGCLPAHLLGDMWGRFWTNLYPLTVPFGQKPNIDVTNAMVNQGWDAERIFKEAEKFFVSIALPNMTEGFWKNSMLTEPSDGRKVVCHPTAWDLGQGDFRIKMCTKVTMEDFLTAHHEMGHIQYDMAYSTQPYLLRNGANE…	Huan Yan et al. 2021 Nature ECOLOGY&EVOLUTION
		Phyllostomidae	Anoura_caudifer	Bat18	GCA_004027475.1 (NCBI assembly)	MSGSSWLFLSLVAVAAAQTPTEEEARTFLENFNTEAEELYHQRLLASWNYNTNITDENVQKMNEANQKWSIFYEEKSQLAKAYPLETIKDEKIKHQLQALQQNGLSEDKAKRLDTILNAMSTIYSTGKVCKPNSPQECLLLATGLEDIMHNSKDYNERLWAWEGWRSEVGKQLRPLYEEYVVLKNEMAREKNYEDYGDYWRGDYETEGTNGYEYSRNQLAKDVENTFAEIKPLYEHLHAYVRAKLMNTYPSHISPTGCLPAHLLGDMWGRFWTNLYDLAAPFPEKPTIDVTAAMVDQSWDAQKIFKKAEEFFRSVGLYNMTQGFWDNSMLTKPDDGREVVCHPTAWDLGKGDFRIKMCTKVTMDDFLTAHHEMGHIQYDMAYASQPFLLRNGANEGFHE…	Damas et al. 2020 PNAS
			Trachops_cirrhosus	Bat19	MT952962 (NCBI gene)	MSGSSWLLLSLVAVAAAQTPTEEEARIFLETFNTEAEELYHQSSLASWNYNTNITDENVQKMNEAEGNWSTFYEEKSKLAKAYPLETITDVHVKQQLQALQQNGLLEDKDKRLNTILNTMSTIYSTGKVCKPNNPQDCLLLATGLEDIMHNSKDYNERLWAWEGWRSKVGKQLRPLYEDYVVLKNEMAKEKNYEDYGDYWRGNYETVGKSGYEYSRNQLMDDVENTFAEIKPLYEHLHAYVRAKLMDTYPSHISPTGCLPAHLLGDMWGRFWTNLYDLTAPFPEKPTIDVTAAMVAQSWDAQRIFKEAEKFFVSVGLFNMTQGFWDNSMLTKPDDGREVVCHPTAWDLGKKDFRIKMCTKVTMDDFLTAHHEMGHIQYDMAYSNQPFLLRNGANEGFHE…	Huan Yan et al. 2021 Nature ECOLOGY&EVOLUTION
			Vampyram_spectrum	Bat20	MT952963 (NCBI gene)	MSGSSWLFLSLVAVAAAQTPTEEEARIFLENFNTEAEELYHQSSLASWNYNTNITNENVQKMDEADQKWSTFYEEKSKLAKAYPLETIKDVKIKHQLQALQKNGLLEDKDKRLNTILNTMSTIYSTGKVCKPNNPQECFLLATGLEDIMHNSKDYNERLWAWEGWRSTVGKQLRPLYEEYVVLKNEMAREKNYEDYGDYWRGDYETEGTSGYEYSRNQLSKDVERTFAEIKPLYEHLHAYVRAKLMDTYPSHISPTGCLPAHLLGDMWGRFWTNLYDLTAPFPEKPTIDVTAAMVAQSWDAQRIFKEAEKFFVSVGLFNMTQGFWDNSMLTKPDDGREVVCHPTAWDLGKNDFRIKMCTKVTMDDFLTAHHEMGHIQYDMAYANQSFLLRNGANEGFHE…	Huan Yan et al. 2021 Nature ECOLOGY&EVOLUTION
			Tonatia_saurophila	Bat21	GCA_004024845.1 (NCBI assembly)	MSGSSWLFLSLVAVAAAQTPTEEQARTFLENFNTKAEELYHQSSLASWNYNTNITDENVQKMNEADQTWSTFYEEQSKLAKTYPLATITDVKVKHQLQALQQNGLLDDKDKRLNTILNSMSTIYSTGKVCKPNNPQECLLLAAGLEDIMHNSKDYNERLWAWEGWRSEVGKQLRPLYEEYVVLKNEMAREKNYEDYGDYWRGDYETEGTDGYEYSRNQLIEDVESTFEEIKPLYKHLHAYVRAKLMDTYPFHMSPTGCLPAHLLGDMWGRFWTNLYDLTAPFPEKPTIDVTAAMVAQSWDAQRIFKEAEKFFVSVGLFNMTQGFWDNSMLTKPDDGREVVCHPTAWDLGKKDFRIKMCTKVTMDDFLTAHHEMGHIQYDMAYADQPFLLRNGANEGFHE…	Damas et al. 2020 PNAS
			Phyllostomus_discolor	Bat22	XM_028522516.1 (NCBI gene)	MSGSSWLFLSLVAVAAAQTPTEEDARKFLENFNNEAEELYYQSSLAAWNYNTNITDENVQKMNEADKRWSTFYEEQSRLAKNYPLATITDVTVKHQLQALQQNGLLDDKDKRLNTILNTMSTIYSTGKVCKPNNPQECLLLATGLEDIMHNSKDYNERLWAWEGWRSEVGKRLRPLYEEYVVLKNEMAREKNYEDYGDYWRGDYETEGTSDYGYSRNQLIKDVESTFEEIKPLYENLHAYVRAKLMDAYPSRISPTGCLPAHLLGDMWGRFWTNLYDLTAPFPEKPTIDVTSAMVAQSWDAQRIFKEAEKFFVSVGLFNMTQGFWDNSMLTKPDDGREVVCHPTAWDLGKKDFRIKMCTKVTMDDFLTAHHEMGHIQYDMAYADQPFLLRNGANEGFHE…	Damas et al. 2020 PNAS
			Carollia_perspicillata	Bat23	GCA_004027735.1 (NCBI assembly)	MSGSSWLFLSLVAVAAAQTPTEEEARTFLEKFNTEAEELYHELSLASWNYNTNITNENVQKMNEANRKWSTFYEEQSKLAKAYPLETIKDVKVKHQLQDLQQSGSSEDKDKQLRLNTILNTMSTIYSTGKVCKPKNPQECLLLAGGLEDIMHNSKDYNERLWAWEGWRSKVGKQLRPLYEEYVVLNNEMAREKNYEDYGDYWRGDYETEGTSDYAYSRKQLIEDVENTFAEIKPLYEHLHAYVRAKLMDTYPSHISPTGCLPAHLLGDMWGRFWTNLYNLTAPFADKPTIDVTAAMVEKSWDAQKIFREAEKFFVSVGLPNMTQGFWDNSMLTKPDDGREVVCHPTAWDLGKNDFRIKMCTKVTMDDFLTAHHEMGHIQYDMAYADQPFLLRNGANEGF…	Huan Yan et al. 2021 Nature ECOLOGY&EVOLUTION
			Micronycteris_hirsuta	Bat24	GCA_004026765.1 (NCBI assembly)	MSGSPWLLLSLVAVAAAQTPTEEEARTFLENFNTKAEELYHQSSLASWNYNTNITDENVRIMNEADQAWSTFYEEESQLAKKYSLDTITDDQVRRQLQALQQNGLLEDKDKRLRLNTILNTMSTIYSTGKVCKENNPQECLLLATGLEDIMHNSKDYNERLWAWEGWRSKVGKQLRPLYEEYVVLKNEMAREKNYKDYGDYWRGDYETEGTDGYEYSRDQLIKDVDDTFAEIKPLYEHLHAYVRAKLMNAYPSRISPTGCLPAHLLGDMWGRFWTNLYDLTAPFGEKPTIDVTDAMVKQSWDARRIFEEAEKFFRSVGLFNMTQGFWDNSMLTKPDDGREVVCHPTAWDLGNKDFRIKMCTKVTMDDFLTAHHEMGHIQYDMAYADQAFLLRNGANEGF…	Damas et al. 2020 PNAS
			Sturnira_hondurensis	Bat25	GWHAAZA00000000 (Genome Warehouse assembly)	MSGSSWLFLSLVAVAAAQTPTEEEARTFLEKFNTEAEELYHESLLASWNYNTNITEENVQKMNEANRKWSTFYEEQSKLAKAYPLETIKDVKVKHQLQALQQNELSEDKDKQLNTVLNTMSTIYSTGKVCKPNNPQECLLLAGGLEDIMHNSKDYNERLWAWEGWRSKVGKQLRPLYEEYVVLKNEMAREKNYEDYGDYWRGDYETEGTSGYEYSRNQLIEDVENTFAEIKPLYEHLHAYVRAKLMETYPSHISPTGCLPAHLLGDMWGRFWTDLYSLTAPFPEKPTIDVTAAMVDKSWDAQKIFKEAEKFFISVGLYNMTQGFWDNSMLTKPDDGREVVCHPTAWDLGKNDFRIKMCTKVTMDDFLTAHHEMGHIQYDMAYANQPFLLRNGANEGFHE…	Huan Yan et al. 2021 Nature ECOLOGY&EVOLUTION
			Artibeus_jamaicensis	Bat26	GCA_004027435.1 (NCBI assembly)	MSGSSWLFLSLVAVTAVQAPTEEDARTFLEKFNTEAEELYYESALASWNYNTNITEENVQKMNEADRKWSTFYEEQSKLAKAYPLEAIKDVKVKHQLQALQQNGLSEDKDKRLNTVLNTMSTIYSTGKVCKPDNPQECLLLAGGLEDIMHNSKDYNERLWAWEGWRSKVGKQLRPLYEEYVVLKNEMAREKNYEDYGDYWRGDYETEGTNGYEYSRNQLIEDVENTFAEIKPLYEHLHAYVRAKLMDTYPSHISPTGCLPAHLLGDMWGRFWTNLYDLTAPFADKPTIDVTAAMVEKSWDAQRIFKEAEKFFMSVGLFNMTQGFWDNSMITKPDDGREVVCHPTAWDLGKNDFRIKMCTKVTMDDFLTAHHEMGHIQYDMAYANQPFLLRNGANEGFHE…	Huan Yan et al. 2021 Nature ECOLOGY&EVOLUTION
			Desmodus_rotundus	Bat27	XM_024569930.1 (NCBI gene)	MSGSSWLFLSLVAVAAAQTPTEEEARTFLENFNTEAEEWFYQNSLASWNYNTNITDENVQKMNEAEQMWSTFYERNSNIAKTYPLETIKDVNVKRQLQALQQNGLLEDKDKQLNAILNTMSTIYSTGKVCKPNNPQECYLLATGLEDIMQDSKDYNERLWAWEGWRSKVGKQLRPLYEEYVVLKNEMAREKNYEDYGDYWRGDYETEGSSGYEYSRNQLIEDVENTFAEIKPLYEHLHAYVRAKLMDTYPSHISPTGCLPAHLLGDMWGRFWTNLYNLTAPFGEKPTIDVTAAMVDQSWDAQRIFKEAEKFFKSVGLFSMTQGFWDNSMLTKPDDGREVVCHPTAWDLGNKDFRIKMCTKVTMDDFLTAHHEMGHIQYDMAYANQSFLLRNGANEGFHE…	Damas et al. 2020 PNAS
		Mormoopidae	Pteronotus_parnellii	Bat28	GCA_000465405.1 (NCBI assembly)	MSGSSWLFLSLVAVAAAQNLTVEEKAKEFLEKFDLEAEKLYHQSSLASWNYNTNITNENVKKMNEANQEWSTFYENMTKLAKEFELNQITNDKVKRQLQALQQNGLSEDENKRLNKILNTMSTIYSTGKVCKPNNTQECLLLATGLEDIMQYSKDYDERLWAWEGWRSQVGKQMRPLYEEYVDLKNEMAREKNYEDYGDYWRGDYEIDGEDDYAYSRNQLAADVERTFEEITPLYEHLHAYVRTKLMDAYPSRISPTGCLPAHLLGDMWGRFWTNLYNLTVPYGEKPTIDVTAAMVEQSWDAKKIFKEAEKFFVSVGLFNMTQGFWDNSMLTKPDDGREVVCHPTAWDLGNNDFRIKMCTKVTMDDYLTAHHEMGHIQYDMAYAKQPFLLRNGANEGFH…	Damas et al. 2020 PNAS
			Mormoops_blainvillei	Bat29	GCA_004026545.1 (NCBI assembly)	MSRSSWLFLSLVAVAAAQIPTEEEAKIFLDNFNSEAEKLYHQSSLASWNYNTNITDENVQKMNEAEQKWSTFYEEKSKLAKTYPLDKIDVKIKRQLQALQKNGLSEDKNKRLSTILNTMSTIYSTGKVCKPNNPQECLLLATGLEDIMHNSKDYNERLWAWEGWRSEVGKQLRPLYEEYVVLKNEVAREQNYEDYGDYWRGDYETNDTSGYEYSRSQLSDDVERTFAEIKPLYEHLHAYVRTKLMETYPSHISPTGCLPAHLLGDMWGRFWTNLYNLTVPFGEKPTIDVTAAMVEQSWNAQMIFKAAEDFFTSIGLPNMTQGFWDNSMLTKPDDGRKVVCHPTAWDLGNNDFRIKMCTKVTMDDLLTAHHEMGHIQYDMAYAQQPFLLRNGANEGFHEA…	Damas et al. 2020 PNAS
			Pteronotus_davyi	Bat30	MT952964 (NCBI gene)	MSGSPWLFLSLVAVAAAQILTEDEKAKEFLEKFDLEAEKLYHQSSLASWNYNTNITEENVKKMNEADREWSTFYENMTKIAKNYNLSQITDDKVKRQLQALQQNGLSEDENKRLNNILNEMSTIYSTGKVCKPNNPQQCLLLATGLEDIMQYSKDYDERLWAWEGWRSQVGKQLRPLYEKYVDLKNEMAREKNYEDYGDYWRGDYETDGKEDYAYSRNQLIDDVERTFEEIKPLYEHLHAYVRTKLMDAYPSRISPTGCLPAHLLGDMWGRFWTNLYDLTVPYGEKPTIDVTAAMINQSWDAEKIFKEAEKFFMSVGLFNMTQGFWNNSMLTKPDDGREVVCHPTAWDLGNNDFRIKMCTKVTMDDFLTAHHEMGHIQYDMAYAKQPFLLRNGANEGFH…	Huan Yan et al. 2021 Nature ECOLOGY&EVOLUTION
		Molossidae	Tadarida_brasiliensis	Bat31	GCA_004025005.1 (NCBI assembly)	MSGTSWLFLSLVAVTAAQSPTEEEAKIFLQRFNTEAEELHHQNSLASWDYNTNITDENAQKMNEANNKWSAFYEEQSKHAKRYPLQEIQDPKVKRQLQILQQNQPSVLTADKSKRLSTILNTMSTIYSTGKVCNPNNPQECLLLATGLEDIMHNSKDYNQRLWAWEGWRSEVGKQLRPLYEEYVVLKNEMARGNNYEDYGDYWRADYETEGAGGYAYSRNQLIEDVERIFLEIKPLYEHLHAYVRAKLMDTYPSHISPTGCLPAHLLGDMWGRFWTNLYPLTVPFGQKPNIDVTEAMLNQSWNAERIFKEAEKFFVSIGLPNMTQEFWNNSMLTEPGDGRKVVCHPTAWDLGKGDFRIKMCTKVTMEDFLTAHHEMGHIQYDMAYAKQPYLLRNGANEG…	Damas et al. 2020 PNAS
			Molossus_molossus	Bat32	https://vgp.github.io/genomeark/Molossus_molossus (genome)	MSGTSWLFLSLVAVTAAQSSTEEKAKIFLDNFNIRAEELHHQSSLASWNYNTNITDENAQKMNEASNNWSAFYEEQSNQAKMYPLQEIQDLIVKRQLQILQQNQPSVLTADKSKRLSTILNTMSTIYSTGKVCNPNNAQECLLLATGLEDIMHNSKDYNQRLWAWEGWRSQVGKQLRPLYEEYVVLKNEMARGNNYEDYGDYWRGDYETEGADGYNYSRNQLIEDVERIFLEIKPLYEHLHAYVRAKLMDTYPSHISPTGCLPAHLLGDMWGRFWTNLYPLTVPFRKKPNIDVTEAMLNQSWDAEKIFKKAEEFFVSIGLGNMTQGFWDNSMLTEPSDGRKVVCHPTAWDLGNNDFRIKMCTKVTMEDFLTAHHEMGHIKYDMAYAEQPYLLRNGANEG…	Damas et al. 2020 PNAS
		Miniopteridae	Miniopterus_schreibersii	Bat33	GCA_004026525.1 (NCBI assembly)	MSGYSWLFLSLVAVTAAQSPSEEKATIFLENFNSQAEDLSFKSALAAWDYNTNITNENAQKMNEAASNWSAFYEEQSKLAKIYPLEEIQNASTKRQLQILQQNGASVLTEDKSKRLNTILSTMSTIYSTGKVCNPNNPQECLALEPGLDDIMQNSKDYNQRLWAWEGWRSEVGKQLRPLYEEYVALKNEMARGNNYEDYGDYWRGDYETEGGNGYNYSRNQLIEDVDRIFLEIKPLYEHLHAYVRAKLMNTYPSRISPTGCLPAHLLGDMWGRFWTNLYNVTVPFEHKPNIDVTDEMQKQSWSAEKIFKEAEKFYVSVGLPNMTEGFWNNSMLTEPGDGRKVVCHPTAWDLGKGDFRIKMCTKVTMDDFLTAHHEMGHIQYDMAYSTQPYLLRNGANEG…	Damas et al. 2020 PNAS
			Miniopterus_natalensis	Bat34	GCA_001595765.1 (NCBI assembly)	MSGYSWLFLSLVAVTAAQSPNEEKATKFLEGFNSQAEDLSFESALAAWDYNTNITNENAQKMNEAASNWSAFYEEQSKLAKIYPLEEIQNSSTKRQLQILQQNGASVLTEDKSKRLNTILSTMSTIYSTGKVCNPNNPQECLALEPGLDDIMQNSKDYNQRLWAWEGWRSEVGKQLRPLYEEYVALKNEMARGNNYEDYGDYWRGDYETEGGNGYNYSRNQLIEDVDRIFLEIKPLYEHLHAYVRAKLMNTYPSRISPTGCLPAHLLGDMWGRFWTNLYNVTVPFEHKPNIDVTDEMQKQSWSAEKIFKEAEKFYVSVGLPNMTEGFWNNSMLTEPGDGRKVVCHPTAWDLGKGDFRIKMCTKVTMDDFLTAHHEMGHIQYDMAYSTQPYLLRNGANEG…	Damas et al. 2020 PNAS
		Vespertilionidae	Eptesicus_fuscus	Bat35	XM_008154928.2 (NCBI gene)	MSGSSWLFLSLVAVTAAQSTTEKNATIFLENFNSEAEDLSHESALASWNYNTNITDENAQKMNEADSKWSAFYEKQSKLAQTYPLQEIQNLTIKLQLQVLQQNGSSVLTADKSKRLSTILTTMSTIYSTGKVCNPNNPQECLTLSGLEDIMEKSKDYNQRLWVWEGWRSEVGKQLRPLYEEYVVLKNEMARGNNYEDYGDYWRGDYETEGENGYNYSRSQLTEDVDRIFLEIKPLYEHLHAYVRAKLMDTYPSRISPTGCLPAHLLGDMWGRFWTNLYNLTVPFEQKPNIDVTDAMKEQSWDAEKIFKEAEKFYMSVGLPSMTPGFWNNSMLTEPGDGRKVVCHPTAWDLGKNDFRIKMCTKVTMDDFLTAHHEMGHIQYDMAYATQPYLLRNGANEGF…	Damas et al. 2020 PNAS
			Aeorestes_cinereus	Bat36	GCA_011751065.1 (NCBI assembly)	MSGPFWLFLSLVAVTAAQSPTEDMAWTFLKNFSSQAEDLSHESALASWNYNTNITNENAQKMNEADSKWSAFYEAQSKLAQTYPLQQIQNLTIKRQLQILQQNGSSVLTAEKSKRLSTILTTMSTIYSTGKVCNPNNPQECFTLSGLEDIMEKSKDYNQRLWVWEGWRSEVGKQLRPLYEEYVVLKNEMARGNNYEDYGDYWRADYETEGANGYNYSRNQLAEDVDRIFLEIKPLYEHLHAYVRAKLMDAYPSRISPTGCLPAHLLGDMWGRFWTNLYNLTVPFEQKPNIDVTGAMKEQSWDAEKIFREAEKFYVSVGLPRMTPGFWSNSMLTEPADGRKVVCHPTAWDLGKDDFRIKMCTKVTMDDFLTVHHEMGHIQYDMAYASQPYLLRNGANEGF…	Huan Yan et al. 2021 Nature ECOLOGY&EVOLUTION
			Pipistrellus_pipistrellus	Bat37	GCA_004026625.1 (NCBI assembly)	MSGSFWLFLSLVAVAAAQSRTTEEEARDFLDKFNSEAENLSHESALASWDYNTNITDENAQKMNEADSKWSDFYKEQSKRAQAFPLQEIQNLTIKLQLQILQQNGSSVLTAEKSKRLSTILTTMSTIYSTGKVCNPNNPQQCFTLSGLEDIMEKSKDYHQRLWVWEGWRSEVGKQLRPLYEEYVVLKNEMARGNNYEDYGDYWRGDYETEGEDGYNYSRNQLMEDVDRIFLEIKPLYEQLHAYVRAKLMNAYPSRISPTGCLPAHLLGDMWGRFWTNLYNLTVPFEQKQNIDVTETMKKQSWDAEKIFKEAEKFYLSVGLYSMTQGFWNNSMLTEPSDGRQVVCHPTAWDLGEDDFRIKMCTKVTMDDFLTAHHEMGHIQYDMAYAKQPYLLRNGANEG…	Huan Yan et al. 2021 Nature ECOLOGY&EVOLUTION
			Lasiurus_borealis	Bat38	GCA_004026805.1 (NCBI assembly)	MSGPFWLFLSLVAVTAAQSPTEDLAWTFLKNFSSQAEDLSHESALASWNYNTNITDENARKMNEADSKWSAFYEAQSKLAQTYPLQQIQNLTIKRQLQILQQNGSSVLTAEKSKRLSTILTTMSTIYSTGKVCNPNNPQECFTLSGLEDIMEKSKDYNQRLWVWEGWRAEVGKQLRPLYEEYVALKNEMARGNNYEDYGDYWRADYETEGADGYNYSRHQLAEDVDRIFAEIKPLYEHLHAYVRAKLMDAYPSRISPTGCLPAHLLGDMWGRFWTNLYNLTVPFEQKPNIDVTGAMKEQSWDAEKIFKEAEKFYASVGLPNMTSGFWSNSMLTEPADGRKVVCHPTAWDLGKNDFRIKMCTKVTMDDFLTVHHEMGHIQYDMAYASQPYLLRNGANEGF…	Huan Yan et al. 2021 Nature ECOLOGY&EVOLUTION
			Pipistrellus_kuhlii	Bat39	https://vgp.github.io/genomeark/Pipistrellus_kuhlii (genome)	MSGSFWLFLSLVAVAAAQSSTTEGEAREFLDKFNSKAENLSHESALASWDYNTNITDKNAQKMNEADSKWSDFYKEQSKLAQAFPLQEIQDSTIKLQLQILQQNGSSVLTAEKSKRLSTILTTMSTIYSTGKVCNPNNPQQCFTLSGLEDIMEKSKDYHQRLWVWEGWRSEVGKQLRPLYEEYVVLKNEMARGNNYKDYGDYWRGDYETEWGDGYNYSRNHLMEDVDRIFLEIKPLYEQLHAYVRAKLMNAYPSRISPTGCLPAHLLGDMWGRFWTNLYNLTVPFEQKQNIDVTETMKKQSWDADKIFKEAEKFYLSVGLRNMTPGFWNKSMLTEPSDGRQVVCHPTAWDLGKDDFRIKMCTKVTMDDFLTAHHEMGHIQYDMAYAKQPYLLRNGANEG…	Damas et al. 2020 PNAS
			Antrozous_pallidus	Bat40	GCA_007922775.1 (NCBI assembly)	MSGSSWLFLSLVAVTAAQSTIEEQATTFLENFNSKAEDLSHESALAAWDYNTNITNENAQKMNEADSKWSAFYEEQSKLAQTYPLQEIQNTTIKLQLQVLQQNGSSVLTADKSKRLSTILTTMSTIYSTGKVCNPNNPQECFTLSGLEDIMEKSKDYHQRLWVWEGWRSEVGKQLRPLYEEYVVLKNEMAKGNNYEDYGDYWKGDYETEGENGYNYSRSQLTEDVDRIFLEIKPLYQHLHAYVRAKLMDTYPSRISPTGYLPAHLLGDMWGRFWTNLYNLTVPFEQKPNIDVTDAMKKQSWDAEKIFKEAEKFYVSVGLPNMTSGFWDNSMLTEPGDGRKVVCHPTAWDLGKGDFRIKMCTKVTMDDFLTAHHEMGHIQYDMAYAKQPYLLRNGANEGF…	Huan Yan et al. 2021 Nature ECOLOGY&EVOLUTION
			Nycticeius_humeralis	Bat41	GCA_007922795.1 (NCBI assembly)	MYGSSWLFLSLVAVTAAQSPTEEKATKFLESFNSEAEDLSHESALASWNYNTNITDENAQKMNEADSKWSAFYEKQSKLAQTYPLQEIQNPAIKRQLQVLQQNGSSVLTEDKSKRLSTILTRMSTIYSTGQVCNPNNPQECYTLSGLEEIMEKSKDYHQRLWVWEGWRSGIGKQLRPLYEEYVDLKNEMARGNNYEDYGDYWRGDYETEGTNGTNYSRNQLIEDVDNIFSEIKPLYEQLHAYVRAKLMDAYPSHISPTGYLPAHLLGDMWGRFWTNLYDLTVPFEQKPNIDVTDAMKEQSWDAEKIFKEAEKFYMSVGLPAMTPGFWNNSMLTEPGNGRKVVCHPTAWDLGKGDFRIKMCTKVTMDDFLTAHHEMGHIQYDMAYASQPYLLRNGANEGF…	Huan Yan et al. 2021 Nature ECOLOGY&EVOLUTION
			Murina_feae	Bat42	GCA_004026665.1 (NCBI assembly)	MSGSSWLFLSLVAVTAAQSLTEEKAAAFLETFNSKAEDLSHESALASWNYNTNITDENVQKMNEADSKWSAFYEEQSKLAQTYPLQEIQNPIIKRQLQVLQQNGSSVLSADKSKRLNTILTTMSTIYSTGKVCNPSNPQECFTLAGLEEIMEKSKDYNQRLWVWEGWRSGVGKQLRPLYEEYVDLKNEMARGNNYEDYGDYWRGDYETEGTNGYNYSRNQLTEDVERIFLEIKPLYEHLHAYVRAKLMNAYPSRINPTGYLPAHLLGDMWGRFWTNLYNLTVPFEQKPNIDVTGAMEEQSWDAEKIFKEAEKFYVSVGLPSMTAGFWNNSMLTEPGDGRKVVCHPTAWDLGKGDFRIKMCTKVTMDDFLTAHHEMGHIQYDMAYATQPYLLRNGANEGF…	Damas et al. 2020 PNAS
			Myotis_myotis	Bat43	https://vgp.github.io/genomeark/Myotis_myotis (genome)	MSGSSWLFLSLVAVAAAQSSTEEKAKIFLDNFNSKAEDLSHESALASWDYNTNITDENVQKMNEADSKWSAFYEQQSKLAQTYPLQEIQNPAIKRQLQVLQQNGSSVLSPDKSKQLNTILTKMSTIYSTGKVCNPNNPQECFTLAGLEDIMEKSKDYNQRLWVWEGWRSEVGKQLRPLYEEYVDLKNEMARGNNYEDYGDYWRGDYETEGKDGYNYSRHQLIEDVERIFLEIKPLYEHLHAYVRAKLMNAYPSRISPTGYLPAHLLGDMWGRFWTNLYNLTVPFEQKPNIDVTGAMVEQSWDAEKIFKEAEKFYISVGLPSMTPGFWNNSMLTEPGDGRKVVCHPTAWDLGKGDFRIKMCTKVTMDDFLTAHHEMGHIQYDMAYATQPYLLRNGANEGF…	Damas et al. 2020 PNAS
			Myotis_davidii	Bat44	XM_006775210.2 (NCBI gene)	MSGSSWLFLSLVAVAAAQSSTEEKAKIFLDNFNSKAEDLSHESALASWDYNTNITDENVQKMNEADSKWSAFYEQQSKLAQTYPLQEIQNPTIKRQLQVLQQNGSSVLSPDKSKQLNTILTKMSTIYSTGKVCNPNNPQECFTLAGLEDIMEKSKDYNQRLWVWEGWRSEVGRQLRPLYEEYVDLKNEMARGNNYEDYGDYWRGDYETEGKDGYSYSRHQLIEDVERIFLEIKPLYEHLHAYVRAKLMNAYPSRISPTGYLPAHLLGDMWGRFWTNLYDLTVPFEQKPNIDVTGAMVEQSWDAEKIFKEAEKFYISVGLPSMTPGFWKNSMLTEPGDGRKVVCHPTAWDLGKGDFRIKMCTKVTMDDFLTAHHEMGHIQYDMAYATQPYLLRNGANEGF…	Damas et al. 2020 PNAS
			Myotis_brandtii	Bat45	XM_014544294.1 (NCBI gene)	MSGSSWLFLSLVAVAAAQSSTEEKAKIFLENFNSKAEDLSHESALASWNYNTNITDENVQKMNEADSKWSAFYEQQSKLAQTYPLQEIQNLTIKRQLQVLQQNGSSVLSADKSKRLNTILTTMSTIYSTGKVCNPNNPQECFTLAGLEDIMEKSKDYNQRLWVWEGWRSEVGKQLRPLYEEYVDLKNEMARGNNYEDYGDYWRGDYETEGEDGYNYSRNQLTEDVERIFLEIKPLYEHLHAYVRAKLVNAYPSRISPTGYLPAHLLGDMWGRFWTNLYNLTVPFEQKPNIDVTGAMVEQSWDAEKIFKEAEKFYISVGLPSMTPGFWNNSMLTEPGDGRKVVCHPTAWDLGKGDFRIKMCTKVTMDDFLTAHHEMGHIQYDMAYATQPYLLRNGANEGF…	Damas et al. 2020 PNAS
			Myotis_lucifugus	Bat46	XM_023753669.1 (NCBI gene)	MSGSSWLFLSLVAVAAAQSSTEEKAKIFLENFNSKAEDLSHESALASWNYNTNITDENVQKMNEADSKWSAFYEQQSKLAQTYPLQEIQNSTIKRQLQVLQQNGSSVLSADKSKRLNTILTTMSTIYSTGKVCNPNNPQECFTLAGLEEIMEKSKDYNQRLWVWEGWRSEVGKQLRPLYEEYVDLKNEMARGNNYEDYGDYWRGDYETEGEDGYNYSRNQLTEDVERIFLEIKPLYEHLHAYVRAKLVNAYPSRISPTGYLPAHLLGDMWGRFWTNLYNLTVPFEQKPNIDVTGAMVEQSWDAEKIFKEAEKFYISVGLPSMTPGFWNNSMLTEPGDGRKVVCHPTAWDLGKGDFRIKMCTKVTMDDFLTAHHEMGHIQYDMAYATQPYLLRNGANEGF…	Damas et al. 2020 PNAS
		Hominidae	Homo sapiens	Human	NP_001358344.1	MSSSSWLLLSLVAVTAAQSTIEEQAKTFLDKFNHEAEDLFYQSSLASWNYNTNITEENVQNMNNAGDKWS AFLKEQSTLAQMYPLQEIQNLTVKLQLQALQQNGSSVLSEDKSKRLNTILNTMSTIYSTGKVCNPDNPQE CLLLEPGLNEIMANSLDYNERLWAWESWRSEVGKQLRPLYEEYVVLKNEMARANHYEDYGDYWRGDYEVN GVDGYDYSRGQLIEDVEHTFEEIKPLYEHLHAYVRAKLMNAYPSYISPIGCLPAHLLGDMWGRFWTNLYS LTVPFGQKPNIDVTDAMVDQAWDAQRIFKEAEKFFVSVGLPNMTQGFWENSMLTDPGNVQKAVCHPTAWD LGKGDFRILMCTKVTMDDFLTAHHEMGHIQYDMAYAAQPFLLRN…	Huan Yan et al. 2021 Nature ECOLOGY&EVOLUTION
		Erinaceinae	Erinaceus	Hedgehog	Lab sequenced	MLGSFWLFLSLVAVTAAQTNIEEEAKKFLDDFNRQAENVSYESALASWNYNINITEENIQKMNDAGAKWSEFYEEQSKIARNYPLQDIQNPTVRRQLQILQQNGSSVLSADKIKRLNDILNNMSTIYSTGKVCKPDNPQDCLLLEPGLDRIMENSTDYNLRLWAWEGWRAVVGKQLRPLYEEYVELKNEMAKANNYEDYGDYWRGDYEAEGDAGYNYSREQLIEDVERTFAEIKPLYEHLHAYVRRKLMDTYPCHISPTGGLPAHLLGDMWGRFWTNLYRLTVPYAQKPNIDVTEEMVNQKWNADRIFKEAEKFFVSVGLPSMTEGFWNNSMLTEPQDGRKVVCHPTAWDLGKGDFRIKMCTKVTMDDFLTAHHEMGHIQYDMAYAQQPYLLRSGANEG…	Sheng Niu et al. 2021 The EMBO Journal
	DPP4	Phyllostomidae	Sturnira hondurensis	Bat25	GCA_014824575.2(NCBI assembly)	MKTQWKVLMGLLGTAALVTVITVPAVLLSKGSDATPDGLRTYTLNDYLKSTFRTKSYSLLWVSDHEYLYKQENNILLFNAERGDSSVLLENSTFDKFEHSINDYSVSPDGNFVLLEYNYVKKWRHSFTASYDIYDLNKRQLITEGKIPNDTQLITWSPEGHKLAYVWNNDIYIKNEPNASSHRITWTGKEDISNGMADWVYEEEIFSTHSALWWSPNSTFLAYAQFNDTEVPRIEFSVYFDESLKYPKTMHIPYPKAGAVNPTVKLFVVNTDNLTNPVSVQITAPASMLIGDHYLCDVTWVSKERISLQWLRRIQNYSVIDICDYEESSGRWNCLVGRQRIEESTTGWVGRFKPAEPHFTSDGNSFYRIISNNEGYKHICLFQVDEKHCTFITNGTWEV…	This study
		Mormoopidae	Mormoops blainvillei	Bat29	GCA_004026545.1(NCBI assembly)	MKTQWKVLLGLLGTAALVTIITVPAVLLNKGSDASTNSLRTYTLSDYLKSTFRAKPYNLRWVSDHEYLYKQENNVLLFNAEYGNSSILLENSTFDKFGYSINDYSVSPDGKFVLFEYNYVKKWRHSYTASYDIYDLNKRSVITEERIPNDTQLITWSPAGHKLAYVWNNDIYIKNEPNSSSQRITSNGKEDVINNGITDWVYEEEIFNTHSALWWSPNGTFLAYAQFNDTEVPRIEFSIYVDESVQYPKTVHIPYPKAGAANPTVKFFVVNTDKLTNPVSVEITAPHSMLAWDHYLCDVTWVTEERISLQWLRRMQNYSVLDVCDYEGSSGGWNCSVGQEHIEMSTTGWVGRFKPAEPHFTSDGNSFYKIISNNEGYKHICLFQIDKEDCTFITKGAWE…	This study
		Vespertilionidae	Aeorestes cinereus	Bat36	GCA_011751065.1(NCBI assembly)	MKTQWKVLLGLLGTAALVTIITVPAVLLSQGNDATADSRRTYTLTDYLKSTIRMRNYNLRWISDHEYLYRQENNVLLFNADHGNSSTFLENSTFDQFGHSINDYSVSPDRRFVLLEYNYVKKWRYSYTASYDIYDLNKRSLITEERIPNDTQLIRWSPEGHKLAYVWNNDIYVKKDPNSPSQRITDDGREDAISNGITDWVYEEEIFNTHSALWWSPNGTFLAYAQFNDTEVPRIEYSVYLDESLQYPKTVHIPYPKAGAKNPTVKLYVVNTDNLTNPDPVQIFAPALIGDHHYLCDVTWATTERISLQWLRRIQNYSIIDIWDYDESTGKWNYSESRQRTEMSTTGWVGRFKPAEPHFTADGNSFYKIMSNSEGYKHICLFQIDKEDCTFITKGAWEV…	This study
			Pipistrellus pipistrellus	Bat37	KC249974.1(NCBI gene)	MKTPWKVLLGLLGTAALVTIITVPAVLLSQGNDADTRRTYTLSDYLKSTIRTRNYNLRWISDHEYLYRQENNILLFNADHGNSSTFLENSTFDQFGYSINDYSVSPDRRFVLLEYNYVKKWRHSYTASYDIYDLNKRQLITEERIPNDTQLISWSPEGHKLAYVWNNDIYIKNDPNSPPQRVTDDGREDAISNGITDWVYEEEIFSTHSALWWSPNGTFLAYARFNDTEVPRIEYSVYLDESLQYPKTVHLPYPKAGAENPTVKLYVVNTDNLTNLVPVQITAPASVLTGDHYLCDVTWATKERISLQWLRRTQNYSIIDICDYDAPNSKWNCSVPRQHIEMSTTGWVGRFKPAEPHFTADGNSFYKIMSNSEGYKHICYFQVDNQKCTFITNGTWEVI…	Michael Letko et al. 2018 Cell Reports
			Antrozous pallidus	Bat40	GCA_007922775.1(NCBI assembly)	MKTQWKVLLGLLGTAALVTIITVPAVLLSQSNDATADSRRTYTLTDYLQSTIRTRNYNLRWISDHEYLYRQENNILLFNADHGNSSTFLENSTFDQFGHSINDYSVSPDRRFVLLEYNYMKKWRYSYTASYDIYDLNKRSLITEERIPNDTQLIRWSPEGHKLAYVWNNDIYVKNDPNSPSQRVTFNGKEDAISNGITDWVYEEEIFNTHSALWWSPNGTFLAYAQFNDTEVPRIEYSFYSDESLQYPKTVRIPYPKAGAENPTVKLYVVNIDNLTSLHSVQITAPASVLIGDHYLCDVTWATKERISLQWLRRIQNYSIIDICDYDEPRWNCLVSRQHIETSTTGWVGRFKPAEPHFTADGNSFYKIMSNSEGYKHICLFQIDNQKCTFITKGAWEVI…	This study
		Hominidae	Homo sapiens	Human	NM_001935.3(NCBI gene)	MKTPWKVLLGLLGAAALVTIITVPVVLLNKGTDDATADSRKTYTLTDYLKNTYRLKLYSLRWISDHEYLYKQENNILVFNAEYGNSSVFLENSTFDEFGHSINDYSISPDGQFILLEYNYVKQWRHSYTASYDIYDLNKRQLITEERIPNNTQWVTWSPVGHKLAYVWNNDIYVKIEPNLPSYRITWTGKEDIIYNGITDWVYEEEVFSAYSALWWSPNGTFLAYAQFNDTEVPLIEYSFYSDESLQYPKTVRVPYPKAGAVNPTVKFFVVNTDSLSSVTNATSIQITAPASMLIGDHYLCDVTWATQERISLQWLRRIQNYSVMDICDYDESSGRWNCLVARQHIEMSTTGWVGRFRPSEPHFTLDGNSFYKIISNEEGYRHICYFQIDKKDCTFITK…	This study
	APN	Hominidae	Homo sapiens	Human	NM_001150.2(NCBI gene)	MAKGFYISKSLGILGILLGVAAVCTIIALSVVYSQEKNKNANSSPVASTTPSASATTNPASATTLDQSKA WNRYRLPNTLKPDSYRVTLRPYLTPNDRGLYVFKGSSTVRFTCKEATDVIIIHSKKLNYTLSQGHRVVLR GVGGSQPPDIDKTELVEPTEYLVVHLKGSLVKDSQYEMDSEFEGELADDLAGFYRSEYMEGNVRKVVATT QMQAADARKSFPCFDEPAMKAEFNITLIHPKDLTALSNMLPKGPSTPLPEDPNWNVTEFHTTPKMSTYLL AFIVSEFDYVEKQASNGVLIRIWARPSAIAAGHGDYALNVTGPILNFFAGHYDTPYPLPKSDQIGLPDFN AGAMENWGLVTYRENSLLFDPLSSSSSNKERVVTVIAHELAHQW…	Yeager CL et al. 1992 Nature
	Number	Virus name	Abbreviation	Whole genome	S
	1	Human coronavirus NL63 isolate NL63/RPTEC/2004	NL63	JX504050.1	AFV53148.1
	2	Human coronavirus 229E isolate HK20-42	229E	MT797634.1	QNT54756.1
	3	Severe acute respiratory syndrome coronavirus 2 isolate Wuhan-Hu-1	SARS-CoV-2	NC_045512.2	YP_009724390.1
	4	Bat SARS-like coronavirus isolate bat-SL-CoVZC45	ZC45	MG772933.1	AVP78031.1
	5	Middle East respiratory syndrome-related coronavirus isolate HCoV-EMC/2012	MERS-CoV	NC_019843.3	YP_009047204.1
	6	Tylonycteris bat coronavirus HKU4	HKU4	NC_009019.1	YP_001039953.1(or AWH65899.1)
	7	Pipistrellus bat coronavirus HKU5	HKU5	NC_009020.1	YP_001039962.1
	8	Erinaceus hedgehog coronavirus HKU31 strain F6	HKU31	MK907286.1	QGA70692.1
	9	Coronavirus Neoromicia/PML-PHE1/RSA/2011	NeoCoV	KC869678.4	AGY29650.2
	10	Bat coronavirus isolate PREDICT/PDF-2180	PDF-2180	NC_034440.1	YP_009361857.1
	11	Betacoronavirus Erinaceus/VMC/DEU/2012 isolate ErinaceusCoV/2012-174/GER/2012	ErinaceusCoV/2012-174/GER/2012	NC_039207.1	YP_009513010.1
	12	BtVs-BetaCoV/SC2013	SC2013	KJ473821.1	AHY61337.1
	13	Middle East respiratory syndrome-related coronavirus isolate Bat-CoV/H.savii/Italy/206645-40/2011	Bat-CoV/H.savii/Italy/206645-40/2011	MG596802.1	AUM60014.1
	14	Hypsugo bat coronavirus HKU25 isolate YD131305	HKU25	KX442564.1	ASL68941.1
	15	Middle East respiratory syndrome coronavirus isolate KFU-HKU 19Dam	HKU19	KJ650296.1	AHX00721.1
	Number	Dual Split proteins (DSPs) expressing plasmids	(The linkers and start codon are marked in blue.)
	1	RLucN(1-155)-sfGFP1-7(1-157)	MTSKVYDPEQRKRMITGPQWWARCKQMNVLDSFINYYDSEKHAENAVIFLHGNAASSYLWRHVVPHIEPVARCIIPDLIGMGKSGKSGNGSYRLLDHYKYLTAWFELLNLPKKIIFVGHDWGACLAFHYSYEHQDKIKAIVHAESVVDVIESWDESGGGGMVSKGEELFTGVVPILVELDGDVNGHKFSVRGEGEGDATIGKLTLKFICTTGKLPVPWPTLVTTLTYGVQCFSRYDPHMKQHDFFKSAMPEGYVQERTISFKDDGKYKTRAVVKFEGDTLVNRIELKGTDFKEDGNILGHKLEYNFNSHNVYITADK*
	2	sfGFP8-11(158-231) RLuc(156-311)	MQKNGIKANFTVRHNVEDGSVQLADHYQQNTPIGDGPVLLPDNHYLSTQTVLSKDPNEKRDHMVLHEYVNAAGITGGGGSWPDIEEDIALIKSEEGEKMVLENNFFVETMLPSKIMRKLEPEEFAAYLEPFKEKGEVRRPTLSWPREIPLVKGGKPDVVQIVRNYNAYLRASDDLPKMFIESDPGFFSNAIVEGAKKFPNTEFVKVKGLHFSQEDAPDEMGKYIKSFVERVLKNEQ*
	Number	Label in this study	Label in reference	Animo acid	Reference
	1	mNb1	VHH-55	QVQLQESGGGSVQAGGSLRLSCVASGSIFSINAMDWYRQAPGKQRELVAGITSGGSTNYGDFVKGRFTISRDNAKNTVYLQMDSLKPEDTAVYYCAAEVGGWGPPRPDYWGHGTQVTVSS	Structural Basis for Potent Neutralization of Betacoronaviruses by Single-Domain Camelid Antibodies(PMID: 32375025)
	2	mNb2	VHH-83	EVQLQESGGGSVQTGGSLRLSCAASGSVYCMGWIRQAPGKEREGVARINSDGSVTYYSRSAKGRFSISRDSAKNTVTLLMNSLKPEDTAIYTCTANLRECMDLGSWIDFDYRGQGTQVTVSS	Chimeric camel/human heavy-chain antibodies protect against MERS-CoV infection(PMID: 30101189)
	3	mNb3	VHH-4	EVQLQESGGGSVQAGGSLRLSCEASGYISSMYCMGWFRQAPGKEREGVALFNRSTGVEYYRASVKGRFTISHDNAKNTVYLQMNSLKLEDTAVYYCAAGPTCGGWYPGLYNYWGQGTQVTVSS
	4	mNb4	VHH-101	EVQLQESGGGSVQAGGSLRLSCAVSVYPNSSYCVGWFRQVPGKAREGVAAINSGGDWTYYAASVRGRFTISRDNAKNTVYLRMNSLKPEDTAIYYCAAHPVGSGVFCDRPVVEYNHWGQGTQVTVSS
	5	mNb6	VHH-111	EVQLQESGGGSVQAGGSLRLSCAASVYPNSSYCVGWFRQVPGKAREGVAAINSGGDWTYYAASVKGRFTISRDNAKSTVYLRMNSLKPEDTAIYYCAADPLASGDFCDRPVVEYNHWGQGTQVTVSS
	6	mNb7	VHH-6	EVQLQESGGGSVQAGGSMRLSCAASGYTYSMYCMGWIRQAPGKEREGVARINADGSTTYYGSSAKGRFSISRDSAKNEVTLLMNSLKPEDTAVYTCTADTRKCRDLSSWIDSDYWGQGTQVTVSS
	7	mNb8	VHH-2	EVQLQESGGGSVQAGGSLRLSCAASGYTYSSYCMGWFRQAPGKGPEGVAAISSDGGSTYYAYSAKGRFTISQDNAKNTVYLQMNSLKPEDTAIYYCAARSPCGNLFDVGVVNYTYTGQGTQVTVSS
	8	mNb9	VHH-44	EVQLQESGGGSVQAGGSLRLSCAASGYTSEYTYDKYYNYMGWFRQAPGKERETVATINSRDITYYGDSVKGRFTISQDIAKNTVYLQMNSLKPEDTAMYYCATGRLGSSWNSWGQGTQVTVSS
	9	mNb11	VHH-174	EVQLQESGGGSVQAGGSLRLSCVASGVIYNNTCIGWFRQAPGKEREGVAGINSGGGNTYNAASVEGRFTISQDNVKNTVYLLMNSLKPEDTAIYYCATNWRRGVRCTDPSWRDGYNYWGQGTQVTVSS
	10	mNb12	VHH-10	EVQLQESGGGLVQPGGSLRLSCIASGFAFNEYYMSWVRQAPGKELEWLSGINPDGSNTDYADSVKGRFTISRDNAKNTLYLEMNSLTSEDTALYYCATDFARVYTGGWFLESLSEGTGQLGQGTQVTVSS
