# Supplementary material for: Close relatives of MERS-CoV in bats use ACE2 as their functional receptors
Source: Nature. 2022 Dec 7;612(7941):748–57. doi: 10.1038/s41586-022-05513-3 (PMC9734910; doi:10.1038/s41586-022-05513-3)
Supplement: Supplementary file 4 — Source Data Fig. 1 [file 41586_2022_5513_MOESM4_ESM.xlsx]

## Sheet: Figure 1
1d
		hDPP4			hACE2			hAPN			Vector
	MERS-CoV	18350968	16843402	14680295	349	299	368	241	787	1252	834	1937	146
	HKU4	2648196	2203949	2064129	1273	1207	1499	173	616	299	921	446	175
	NeoCoV	296	229	374	187776	137905	169881	347	1686	259	1556	443	155
	PDF-2180	109	631	118	1260368	1113814	1258493	783	309	354	1611	522	153
	HKU5	750	380	790	1436	403	604	294	911	186	1104	500	125
	HKU31	465	554	599	873	445	324	179	2229	251	1128	464	167
1e
		Bat1			Bat2			Bat3			Bat4			Bat5			Bat6			Bat7			Bat8			Bat9			Bat10			Bat11			Bat12			Bat13			Bat14			Bat15			Bat16
	NeoCoV	0.000316148	0.000158126	3.58902e-05	4.45876e-05	4.74169e-05	0.000257099	0.000201823	6.28733e-05	7.31426e-05	0.000311118	0.00034114	0.000517028	0.00091444	0.00122671	0.00125841	0.000552132	0.000796395	0.000699308	0.00892476	0.0110173	0.009325	0.0055044	0.00806748	0.00687954	0.00194923	0.00252824	0.00244341	0.000308341	0.000410667	0.000423452	0.0179043	0.0246317	0.0221504	0.00086959	0.00121325	0.00133208	0.000789531	0.000970554	0.00075317	0.00168579	0.00163387	0.00129556	0.00794373	0.010189	0.00828492	0.00178298	0.00250933	0.00256099
1g
	Control
		hDPP4				hACE2				Bat37ACE2
	NeoCoV	611.6	366.9	314.6	494	507.3	383.4	319.1	431.6	572.5	503.8	402.3	435.7
	PDF-2180	335.4	302.5	273.1	354.4	522.3	216.5	204.5	245.4	796.6	366	421.4	395.3
	MERS-CoV	122100	63560	90790	98460	1075	705.7	605.7	789.6	345.6	384.7	426.6	350.3
	TPCK-trypsin
		hDPP4				hACE2				Bat37ACE2
	NeoCoV	941.9	1277	1272	1011	22890	21690	14470	20950	98850	80500	54580	76470
	PDF-2180	799	745.7	734.8	725.4	115400	99390	115700	116100	239400	211200	140400	240400
	MERS-CoV	177800	202700	250900	160200	13360	11480	10310	9790	2332	1933	1742	1930
1h		ACE2						DPP4
		Bat25	Bat29	Bat36	Bat37	Bat40	Human	Bat25	Bat29	Bat36	Bat37	Bat40	Human
	MERS	50127	31153.7	37342.3	37739.7	48538.7	128432	3713471	14968	26844.3	4.77744e+06	3.64191e+06	3.01409e+06
	HKU4	17420	15302.3	17691	20574	19039.3	8183	28238.3	926.333	1520.33	18038.7	1.45344e+06	1.16639e+06
	HKU5	35595.3	28513.3	47045.3	47541.7	34044.7	14720.7	83	37	39.3333	54.3333	37.6667	30.6667
	HKU31	14914.3	18071.7	16770.7	16852.7	25181.3	10972	61.3333	24	21.6667	23.3333	21.6667	22.3333
	NeoCoV	815772	2.26585e+06	2.06159e+06	1459543	2687714	13708	265.333	82.6667	49.6667	50	1579.67	45.6667
	PDF-2180	2.21992e+06	5.48053e+06	4.12736e+06	2.16823e+06	4.28336e+06	41595.7	395.667	80.6667	54	58	1822	52
[truncated: 96 more columns]
