# Supplementary material for: Close relatives of MERS-CoV in bats use ACE2 as their functional receptors
Source: Nature. 2022 Dec 7;612(7941):748–57. doi: 10.1038/s41586-022-05513-3 (PMC9734910; doi:10.1038/s41586-022-05513-3)
Supplement: Supplementary file 5 — Source Data Fig. 2 [file 41586_2022_5513_MOESM5_ESM.xlsx]

## Sheet: Figure 2b
2b
	Sample	positive ratio	MEAN	SD
	SARS2-293T-1	0.28	0.353333	0.0665833
	SARS2-293T-2	0.41
	SARS2-293T-3	0.37
	SARS2-TA12-1	82.3	82.6667	0.472582
	SARS2-TA12-2	83.2
	SARS2-TA12-3	82.5
	NEO-293T-1	0.25	0.233333	0.0152753
	NEO-293T-2	0.22
	NEO-293T-3	0.23
	NEO-BAT19-1	52.1	52.5667	0.450925
	NEO-BAT19-2	53
	NEO-BAT19-3	52.6
	NEO-BAT25-1	31.2	31.2	0.1
	NEO-BAT25-2	31.1
	NEO-BAT25-3	31.3
	NEO-BAT29-1	23.9	24.4667	0.665833
	NEO-BAT29-2	24.3
	NEO-BAT29-3	25.2
	TA12-NEO-1	11	11.0333	0.251661
	TA12-NEO-2	11.3
	TA12-NEO-3	10.8
	NEO-BAT17-1	50.3	50	0.43589
	NEO-BAT17-2	50.2
	NEO-BAT17-3	49.5
	NEO-bat36-1	40.7	40.1	0.793725
	NEO-bat36-2	40.4
	NEO-bat36-3	39.2
	NEO-bat37-1	53.2	53.2333	0.85049
	NEO-bat37-2	52.4
	NEO-bat37-3	54.1
	NEO-bat38-1	48.7	49.2333	0.472582
	NEO-bat38-2	49.6
	NEO-bat38-3	49.4
	NEO-bat40-1	47.1	47	0.264575
	NEO-bat40-2	46.7
	NEO-bat40-3	47.2

## Sheet: Figure 2c
2c	NeoCoV RBD
	Bat25ACE2								Bat29ACE2								Bat36ACE2								Bat37ACE2								Bat38ACE2								Bat40ACE2								hACE2
	Time	xz500nM	xz250nM	xz125nM	xz62.5nM	xz31.3nM	xz15.6nM		Time	xz500nM	xz250nM	xz125nM	xz62.5nM	xz31.3nM	xz15.6nM		Time	xz500nM	xz250nM	xz125nM	xz62.5nM	xz31.3nM	xz15.6nM		Time	xz500nM	xz250nM	xz125nM	xz62.5nM	xz31.3nM	xz15.6nM		Time	xz500nM	xz250nM	xz125nM	xz62.5nM	xz31.3nM	xz15.6nM		Time	xz500nM	xz250nM	xz125nM	xz62.5nM	xz31.3nM	xz15.6nM		Time
	0	0	0	0	0	0	0		0	0	0	0	0	0	0		0	0	0	0	0	0	0		0	0	0	0	0	0	0		0	0	0	0	0	0	0		0	0	0	0	0	0	0		0
	0.2	0.00333044	0.00136314	0.00052546	0.00023789	0.0001137	7.452e-05		0.2	0.00374859	0.00157691	0.00063035	0.00026697	0.00014679	0.00024996		0.2	0.00235599	0.00081958	0.00022902	5.8e-05	1.381e-05	9.23e-06		0.2	0.00266156	0.00120518	0.00053606	0.00023414	0.0001008	4.642e-05		0.2	0.00462528	0.00189344	0.00068807	0.00021589	6.431e-05	2.235e-05		0.2	0.00178565	0.0005642	0.00015717	4.168e-05	1.129e-05	7.3e-06		0.2
	0.4	0.00661626	0.00271446	0.00104761	0.00047456	0.00022689	0.00014872		0.4	0.0074074	0.00312575	0.00125141	0.00053042	0.00029175	0.00049691		0.4	0.00470191	0.00163735	0.00045776	0.00011595	2.761e-05	1.846e-05		0.4	0.00531134	0.00240768	0.00107151	0.00046815	0.00020157	9.283e-05		0.4	0.0092201	0.00378055	0.00137497	0.00043158	0.0001286	4.47e-05		0.4	0.00356394	0.0011272	0.00031417	8.333e-05	2.258e-05	1.459e-05		0.4
	0.6	0.00985805	0.00405407	0.00156647	0.00071003	0.00033957	0.00022261		0.6	0.0109786	0.00464701	0.00186334	0.00079041	0.00043492	0.0007409		0.6	0.00703781	0.0024533	0.00068624	0.00017387	4.14e-05	2.769e-05		0.6	0.00794941	0.00360751	0.00160637	0.00070202	0.0003023	0.00013923		0.6	0.0137847	0.00566138	0.00206069	0.00064708	0.00019285	6.703e-05		0.6	0.0053349	0.00168902	0.000471	0.00012496	3.386e-05	2.188e-05		0.6
	0.8	0.0130564	0.00538207	0.00208207	0.00094429	0.00045174	0.00029619		0.8	0.0144642	0.00614118	0.00246626	0.00104697	0.00057632	0.00098195		0.8	0.00936372	0.00326745	0.00091445	0.00023175	5.519e-05	3.692e-05		0.8	0.0105758	0.00480467	0.00214062	0.00093576	0.00040301	0.00018563		0.8	0.0183192	0.00753592	0.00274524	0.00086238	0.00025707	8.937e-05		0.8	0.00709858	0.00224966	0.00062766	0.00016656	4.514e-05	2.917e-05		0.8
	1	0.0162119	0.00669856	0.00259442	0.00117736	0.0005634	0.00036946		1	0.0178664	0.00760875	0.00306031	0.00130015	0.00071596	0.00122012		1	0.0116797	0.00407979	0.00114238	0.00028959	6.898e-05	4.614e-05		1	0.0131906	0.00599917	0.00267428	0.00116936	0.00050369	0.00023202		1	0.0228238	0.00940422	0.00342862	0.0010775	0.00032126	0.00011169		1	0.00885499	0.00280912	0.00078414	0.00020813	5.642e-05	3.646e-05		1
	1.2	0.0193251	0.00800363	0.00310355	0.00140924	0.00067457	0.00044242		1.2	0.0211871	0.00905019	0.00364561	0.00154999	0.00085387	0.00145542		1.2	0.0139857	0.00489034	0.00137005	0.00034739	8.276e-05	5.536e-05		1.2	0.0157938	0.00719102	0.00320734	0.00140284	0.00060434	0.0002784		1.2	0.0272988	0.0112663	0.00411084	0.00129242	0.00038541	0.00013401		1.2	0.0106042	0.00336739	0.00094045	0.00024969	6.769e-05	4.375e-05		1.2
	1.4	0.0223966	0.0092974	0.00360947	0.00163993	0.00078523	0.00051507		1.4	0.0244282	0.010466	0.0042223	0.00179655	0.00099007	0.0016879		1.4	0.016282	0.00569909	0.00159745	0.00040516	9.653e-05	6.458e-05		1.4	0.0183856	0.00838022	0.0037398	0.00163618	0.00070496	0.00032478		1.4	0.0317444	0.0131221	0.00479189	0.00150715	0.00044954	0.00015633		1.4	0.0123461	0.00392449	0.00109659	0.00029122	7.896e-05	5.103e-05		1.4
	1.6	0.0254269	0.0105799	0.00411222	0.00186945	0.00089539	0.00058742		1.6	0.0275917	0.0118565	0.00479051	0.00203986	0.00112459	0.00191758		1.6	0.0185684	0.00650605	0.00182457	0.00046288	0.0001103	7.38e-05		1.6	0.0209658	0.00956678	0.00427167	0.00186939	0.00080556	0.00037114		1.6	0.0361607	0.0149718	0.00547177	0.00172169	0.00051364	0.00017863		1.6	0.0140809	0.00448042	0.00125256	0.00033272	9.022e-05	5.832e-05		1.6
	1.8	0.0284166	0.0118514	0.00461179	0.00209779	0.00100505	0.00065946		1.8	0.0306795	0.0132223	0.00535035	0.00227996	0.00125743	0.00214451		1.8	0.020845	0.00731122	0.00205143	0.00052057	0.00012406	8.301e-05		1.8	0.0235347	0.0107507	0.00480294	0.00210246	0.00090612	0.00041751		1.8	0.0405479	0.0168153	0.0061505	0.00193604	0.0005777	0.00020093		1.8	0.0158086	0.00503518	0.00140836	0.0003742	0.00010148	6.56e-05		1.8
	2	0.0313663	0.0131118	0.00510822	0.00232497	0.00111422	0.0007312		2	0.0336932	0.0145638	0.00590195	0.0025169	0.00138863	0.00236871		2	0.0231119	0.00811461	0.00227802	0.00057821	0.00013781	9.222e-05		2	0.0260922	0.011932	0.00533361	0.00233541	0.00100665	0.00046386		2	0.0449061	0.0186526	0.00682806	0.00215019	0.00064173	0.00022323		2	0.0175291	0.00558876	0.00156398	0.00041565	0.00011274	7.288e-05		2
	2.2	0.0342764	0.0143613	0.00560153	0.00255099	0.0012229	0.00080264		2.2	0.0366348	0.0158814	0.00644543	0.00275072	0.0015182	0.00259022		2.2	0.0253691	0.00891622	0.00250434	0.00063582	0.00015156	0.00010143		2.2	0.0286383	0.0131106	0.00586369	0.00256822	0.00110715	0.00051021		2.2	0.0492358	0.0204838	0.00750447	0.00236415	0.00070574	0.00024552		2.2	0.0192426	0.00614118	0.00171943	0.00045708	0.00012399	8.016e-05		2.2
	2.4	0.0371475	0.0155999	0.00609174	0.00277586	0.00133109	0.00087378		2.4	0.039506	0.0171756	0.00698091	0.00298146	0.00164617	0.00280907		2.4	0.0276166	0.00971605	0.0027304	0.0006934	0.00016531	0.00011063		2.4	0.0311733	0.0142867	0.00639318	0.00280089	0.00120762	0.00055654		2.4	0.0535369	0.0223089	0.00817972	0.00257793	0.00076971	0.0002678		2.4	0.020949	0.00669244	0.00187472	0.00049848	0.00013524	8.744e-05		2.4
	2.6	0.0399802	0.0168278	0.00657885	0.00299958	0.00143879	0.00094461		2.6	0.0423084	0.0184467	0.00750851	0.00320916	0.00177255	0.00302529		2.6	0.0298546	0.0105141	0.00295619	0.00075093	0.00017905	0.00011983		2.6	0.033697	0.0154601	0.00692207	0.00303344	0.00130807	0.00060288		2.6	0.0578096	0.0241279	0.00885381	0.00279151	0.00083365	0.00029007		2.6	0.0226483	0.00724253	0.00202983	0.00053986	0.00014648	9.472e-05		2.6
	2.8	0.0427749	0.0180451	0.00706291	0.00322216	0.001546	0.00101515		2.8	0.0450436	0.0196951	0.00802835	0.00343387	0.00189737	0.00323892		2.8	0.0320829	0.0113104	0.00318171	0.00080842	0.00019278	0.00012903		2.8	0.0362095	0.016631	0.00745037	0.00326585	0.00140848	0.0006492		2.8	0.0620543	0.0259408	0.00952676	0.0030049	0.00089755	0.00031234		2.8	0.0243407	0.00779147	0.00218477	0.00058122	0.00015772	0.00010199		2.8
	3	0.0455321	0.0192518	0.00754391	0.0034436	0.00165273	0.00108539		3	0.0477134	0.0209214	0.00854053	0.00365561	0.00202063	0.00344998		3	0.0343018	0.0121049	0.00340696	0.00086588	0.00020651	0.00013823		3	0.038711	0.0177992	0.00797808	0.00349813	0.00150887	0.00069552		3	0.066271	0.0277477	0.0101986	0.0032181	0.00096143	0.00033461		3	0.0260261	0.00833925	0.00233954	0.00062255	0.00016896	0.00010927		3
	3.2	0.0482524	0.0204481	0.00802189	0.00366391	0.00175898	0.00115534		3.2	0.0503192	0.0221258	0.00904518	0.00387443	0.00214237	0.00365851		3.2	0.0365111	0.0128977	0.00363194	0.0009233	0.00022023	0.00014743		3.2	0.0412014	0.0189648	0.0085052	0.00373028	0.00160922	0.00074183		3.2	0.07046	0.0295486	0.0108692	0.00343111	0.00102528	0.00035686		3.2	0.0277045	0.00888587	0.00249414	0.00066385	0.00018019	0.00011654		3.2
	3.4	0.0509363	0.021634	0.00849686	0.0038831	0.00186475	0.00122499		3.4	0.0528626	0.0233087	0.0095424	0.00409037	0.0022626	0.00386453		3.4	0.0387111	0.0136887	0.00385666	0.00098068	0.00023395	0.00015662		3.4	0.0436807	0.0201278	0.00903172	0.0039623	0.00170955	0.00078813		3.4	0.0746213	0.0313435	0.0115387	0.00364393	0.00108909	0.00037911		3.4	0.0293761	0.00943135	0.00264857	0.00070514	0.00019142	0.00012381		3.4
	3.6	0.0535842	0.0228096	0.00896885	0.00410116	0.00197005	0.00129435		3.6	0.0553451	0.0244706	0.0100323	0.00430347	0.00238134	0.00406807		3.6	0.0409016	0.014478	0.00408112	0.00103802	0.00024766	0.00016581		3.6	0.0461491	0.0212883	0.00955766	0.00419418	0.00180984	0.00083443		3.6	0.0787553	0.0331323	0.0122071	0.00385656	0.00115288	0.00040136		3.6	0.0310407	0.00997567	0.00280283	0.00074639	0.00020265	0.00013108		3.6
	3.8	0.0561966	0.023975	0.00943786	0.00431812	0.00207487	0.00136341		3.8	0.0577681	0.0256118	0.010515	0.00451376	0.00249861	0.00426918		3.8	0.0430827	0.0152655	0.00430531	0.00109532	0.00026136	0.000175		3.8	0.0486067	0.0224462	0.010083	0.00442593	0.00191011	0.00088072		3.8	0.082862	0.0349152	0.0128743	0.004069	0.00121663	0.0004236		3.8	0.0326985	0.0105188	0.00295692	0.00078762	0.00021387	0.00013834		3.8
	4	0.058774	0.0251304	0.00990392	0.00453397	0.00217921	0.00143219		4	0.0601331	0.0267327	0.0109906	0.00472128	0.00261442	0.00446786		4	0.0452546	0.0160513	0.00452923	0.00115258	0.00027506	0.00018418		4	0.0510533	0.0236015	0.0106078	0.00465756	0.00201035	0.000927		4	0.0869417	0.0366921	0.0135404	0.00428125	0.00128036	0.00044583		4	0.0343495	0.0110609	0.00311085	0.00082883	0.00022508	0.00014561		4
	4.2	0.0613168	0.0262757	0.010367	0.00474871	0.00228309	0.00150068		4.2	0.0624414	0.0278337	0.0114592	0.00492607	0.0027288	0.00466417		4.2	0.0474171	0.0168353	0.00475289	0.00120981	0.00028876	0.00019336		4.2	0.0534891	0.0247542	0.0111319	0.00488904	0.00211056	0.00097327		4.2	0.0909946	0.0384632	0.0142053	0.00449331	0.00134405	0.00046805		4.2	0.0359937	0.0116018	0.0032646	0.00087001	0.0002363	0.00015287		4.2
	4.4	0.0638256	0.027411	0.0108273	0.00496236	0.0023865	0.00156887		4.4	0.0646945	0.028915	0.0119209	0.00512816	0.00284176	0.00485811		4.4	0.0495704	0.0176176	0.00497628	0.001267	0.00030245	0.00020254		4.4	0.0559141	0.0259044	0.0116555	0.0051204	0.00221074	0.00101954		4.4	0.0950207	0.0402283	0.0148691	0.00470518	0.00140771	0.00049027		4.4	0.037631	0.0121415	0.00341818	0.00091117	0.00024751	0.00016013		4.4
	4.6	0.0663008	0.0285366	0.0112846	0.00517492	0.00248944	0.00163678		4.6	0.0668936	0.0299771	0.0123757	0.00532759	0.00295332	0.00504973		4.6	0.0517145	0.0183982	0.00519941	0.00132415	0.00031613	0.00021172		4.6	0.0583284	0.027052	0.0121785	0.00535163	0.00231089	0.0010658		4.6	0.0990204	0.0419875	0.0155318	0.00491686	0.00147134	0.00051248		4.6	0.0392617	0.0126801	0.0035716	0.00095231	0.00025871	0.00016739		4.6
	4.8	0.0687428	0.0296524	0.011739	0.00538639	0.00259192	0.00170441		4.8	0.06904	0.0310202	0.012824	0.00552439	0.00306349	0.00523904		4.8	0.0538494	0.019177	0.00542228	0.00138126	0.00032981	0.00022089		4.8	0.0607321	0.0281971	0.0127009	0.00558272	0.00241101	0.00111205		4.8	0.102994	0.0437409	0.0161933	0.00512835	0.00153494	0.00053469		4.8	0.0408856	0.0132176	0.00372484	0.00099342	0.00026992	0.00017465		4.8
	5	0.0711521	0.0307585	0.0121906	0.00559679	0.00269393	0.00177174		5	0.071135	0.0320448	0.0132655	0.0057186	0.00317231	0.00542608		5	0.0559752	0.0199541	0.00564488	0.00143833	0.00034348	0.00023006		5	0.0631251	0.0293396	0.0132228	0.00581368	0.0025111	0.0011583		5	0.106941	0.0454884	0.0168537	0.00533965	0.0015985	0.00055689		5	0.0425029	0.0137539	0.00387792	0.0010345	0.00028111	0.00018191		5
	5.2	0.073529	0.031855	0.0126393	0.00580611	0.00279549	0.0018388		5.2	0.0731799	0.0330512	0.0137007	0.00591025	0.00327977	0.00561088		5.2	0.058092	0.0207295	0.00586722	0.00149537	0.00035715	0.00023923		5.2	0.0655075	0.0304796	0.013744	0.00604451	0.00261116	0.00120454		5.2	0.110862	0.04723	0.017513	0.00555076	0.00166204	0.00057909		5.2	0.0441135	0.0142892	0.00403083	0.00107556	0.00029231	0.00018917		5.2
	5.4	0.0758742	0.032942	0.0130852	0.00601436	0.00289658	0.00190557		5.4	0.0751757	0.0340396	0.0141294	0.00609938	0.0033859	0.00579345		5.4	0.0601996	0.0215032	0.00608929	0.00155237	0.00037081	0.0002484		5.4	0.0678794	0.031617	0.0142647	0.00627521	0.00271119	0.00125077		5.4	0.114757	0.0489659	0.0181711	0.00576169	0.00172555	0.00060127		5.4	0.0457174	0.0148233	0.00418357	0.0011166	0.0003035	0.00019642		5.4
	5.6	0.0781879	0.0340196	0.0135283	0.00622155	0.00299722	0.00197207			0.0771238	0.0350104	0.0145518	0.00628601	0.00349071	0.00597384		5.6	0.0622983	0.0222751	0.00631111	0.00160933	0.00038446	0.00025756		5.6	0.0702408	0.032752	0.0147847	0.00650578	0.00281119	0.00129699		5.6	0.118627	0.050696	0.0188282	0.00597243	0.00178902	0.00062345		5.6	0.0473148	0.0153562	0.00433614	0.00115761	0.00031469	0.00020367		5.6
	5.8	0.0804706	0.0350879	0.0139687	0.00642768	0.00309741	0.00203828		5.8	0.0790252	0.035964	0.0149679	0.00647019	0.00359423	0.00615205		5.8	0.064388	0.0230454	0.00653266	0.00166625	0.00039811	0.00026673		5.8	0.0725918	0.0338844	0.0153042	0.00673622	0.00291117	0.00134321		5.8	0.122471	0.0524203	0.0194841	0.00618298	0.00185247	0.00064563		5.8	0.0489055	0.0158881	0.00448855	0.0011986	0.00032587	0.00021093		5.8
	6	0.0827227	0.0361469	0.0144062	0.00663276	0.00319715	0.00210421		6	0.080881	0.0369005	0.015378	0.00665195	0.00369646	0.00632813		6	0.0664687	0.0238139	0.00675394	0.00172313	0.00041176	0.00027589		6	0.0749324	0.0350142	0.0158231	0.00696653	0.00301111	0.00138942		6	0.12629	0.0541388	0.0201388	0.00639334	0.00191588	0.0006678		6	0.0504898	0.0164188	0.00464078	0.00123956	0.00033705	0.00021818		6
	6.2	0.0849447	0.0371967	0.014841	0.0068368	0.00329643	0.00216987		6.2	0.0826924	0.0378204	0.015782	0.00683131	0.00379742	0.00650209		6.2	0.0685406	0.0245807	0.00697497	0.00177998	0.00042539	0.00028504		6.2	0.0772626	0.0361416	0.0163415	0.0071967	0.00311103	0.00143562		6.2	0.130084	0.0558516	0.0207925	0.00660351	0.00197926	0.00068996		6.2	0.0520675	0.0169484	0.00479285	0.0012805	0.00034822	0.00022542		6.2
	6.4	0.0871368	0.0382374	0.015273	0.00703979	0.00339527	0.00223524		6.4	0.0844605	0.0387239	0.0161801	0.0070083	0.00389714	0.00667397		6.4	0.0706036	0.0253459	0.00719573	0.00183679	0.00043903	0.0002942		6.4	0.0795825	0.0372665	0.0168592	0.00742674	0.00321091	0.00148181		6.4	0.133853	0.0575587	0.0214451	0.00681349	0.00204262	0.00071212		6.4	0.0536386	0.0174769	0.00494476	0.00132141	0.00035939	0.00023267		6.4
	6.6	0.0892996	0.0392691	0.0157024	0.00724175	0.00349367	0.00230035		6.6	0.0861861	0.0396113	0.0165723	0.00718297	0.00399562	0.00684378		6.6	0.0726578	0.0261093	0.00741624	0.00189356	0.00045265	0.00030335		6.6	0.0818922	0.0383889	0.0173764	0.00765666	0.00331077	0.001528		6.6	0.137597	0.0592601	0.0220965	0.00702329	0.00210594	0.00073427		6.6	0.0552034	0.0180042	0.00509649	0.0013623	0.00037056	0.00023991		6.6
	6.8	0.0914334	0.0402918	0.016129	0.00744267	0.00359162	0.00236518		6.8	0.0878705	0.040483	0.0169587	0.00735533	0.00409287	0.00701155		6.8	0.0747032	0.0268711	0.00763648	0.00195029	0.00046628	0.0003125		6.8	0.0841917	0.0395088	0.017893	0.00788644	0.00341059	0.00157418		6.8	0.141316	0.0609558	0.0227468	0.0072329	0.00216923	0.00075641		6.8	0.0567616	0.0185305	0.00524806	0.00140316	0.00038173	0.00024716		6.8
	7	0.0935386	0.0413057	0.016553	0.00764257	0.00368912	0.00242973		7	0.0895145	0.0413391	0.0173394	0.00752543	0.00418892	0.0071773		7	0.0767399	0.0276312	0.00785646	0.00200698	0.00047989	0.00032164		7	0.0864809	0.0406261	0.018409	0.00811609	0.00351039	0.00162036		7	0.145011	0.0626459	0.023396	0.00744232	0.00223249	0.00077855		7	0.0583135	0.0190556	0.00539946	0.00144401	0.00039289	0.0002544		7
	7.2	0.0956156	0.0423108	0.0169742	0.00784145	0.00378619	0.00249402		7.2	0.0911191	0.0421799	0.0177146	0.00769328	0.00428378	0.00734107		7.2	0.0787678	0.0283895	0.00807618	0.00206364	0.0004935	0.00033078		7.2	0.0887601	0.041741	0.0189244	0.00834561	0.00361016	0.00166652		7.2	0.148681	0.0643303	0.0240441	0.00765156	0.00229572	0.00080068		7.2	0.059859	0.0195797	0.0055507	0.00148482	0.00040404	0.00026164		7.2
	7.4	0.0976648	0.0433072	0.0173929	0.00803931	0.00388282	0.00255803		7.4	0.0926853	0.0430058	0.0180842	0.00785893	0.00437747	0.00750287		7.4	0.0807871	0.0291462	0.00829564	0.00212026	0.00050711	0.00033993		7.4	0.0910292	0.0428535	0.0194393	0.008575	0.0037099	0.00171268		7.4	0.152328	0.0660091	0.0246911	0.0078606	0.00235892	0.00082281		7.4	0.0613981	0.0201026	0.00570177	0.00152561	0.00041519	0.00026888		7.4
	7.6	0.0996865	0.0442949	0.0178089	0.00823617	0.00397902	0.00262178		7.6	0.094214	0.043817	0.0184484	0.00802239	0.00446999	0.00766272		7.6	0.0827978	0.0299013	0.00851485	0.00217684	0.00052071	0.00034906		7.6	0.0932882	0.0439634	0.0199535	0.00880426	0.00380961	0.00175884		7.6	0.15595	0.0676824	0.025337	0.00806947	0.00242208	0.00084493		7.6	0.0629308	0.0206245	0.00585267	0.00156638	0.00042634	0.00027611		7.6
	7.8	0.101681	0.0452741	0.0182222	0.00843202	0.00407478	0.00268525		7.8	0.0957061	0.0446137	0.0188072	0.0081837	0.00456137	0.00782066		7.8	0.0847998	0.0306546	0.00873379	0.00223338	0.0005343	0.0003582		7.8	0.0955373	0.0450709	0.0204672	0.00903339	0.00390929	0.00180498		7.8	0.159549	0.06935	0.0259818	0.00827814	0.00248522	0.00086704		7.8	0.0644573	0.0211452	0.00600341	0.00160712	0.00043749	0.00028335		7.8
	8	0.103649	0.0462448	0.018633	0.00862687	0.00417011	0.00274846		8	0.0971624	0.0453963	0.0191608	0.00834289	0.00465161	0.0079767		8	0.0867934	0.0314063	0.00895247	0.00228989	0.00054789	0.00036733		8	0.0977764	0.046176	0.0209804	0.00926239	0.00400894	0.00185112		8	0.163123	0.071012	0.0266255	0.00848663	0.00254833	0.00088915		8	0.0659775	0.0216648	0.00615398	0.00164784	0.00044863	0.00029058		8
	8.2	0.105591	0.0472071	0.0190412	0.00882072	0.00426501	0.0028114		8.2	0.0985838	0.0461649	0.0195091	0.00849997	0.00474073	0.00813086		8.2	0.0887783	0.0321563	0.0091709	0.00234635	0.00056147	0.00037646		8.2	0.100006	0.0472785	0.0214929	0.00949126	0.00410856	0.00189725		8.2	0.166675	0.0726685	0.0272681	0.00869493	0.0026114	0.00091125		8.2	0.0674914	0.0221834	0.00630439	0.00168854	0.00045976	0.00029782		8.2
	8.4	0.107506	0.0481611	0.0194468	0.00901359	0.00435948	0.00287408		8.4	0.0999712	0.0469198	0.0198523	0.00865499	0.00482875	0.00828318		8.4	0.0907548	0.0329047	0.00938906	0.00240278	0.00057505	0.00038559		8.4	0.102225	0.0483787	0.0220049	0.00972	0.00420815	0.00194337		8.4	0.170203	0.0743195	0.0279096	0.00890305	0.00267445	0.00093334		8.4	0.068999	0.0227009	0.00645463	0.00172921	0.0004709	0.00030505		8.4
	8.6	0.109396	0.0491067	0.0198499	0.00920547	0.00445352	0.00293649		8.6	0.101325	0.0476613	0.0201905	0.00880797	0.00491568	0.00843366		8.6	0.0927229	0.0336514	0.00960697	0.00245918	0.00058862	0.00039472		8.6	0.104435	0.0494763	0.0225163	0.0099486	0.00430772	0.00198949		8.6	0.173707	0.075965	0.0285499	0.00911098	0.00273746	0.00095543		8.6	0.0705005	0.0232172	0.0066047	0.00176986	0.00048203	0.00031228		8.6
	8.8	0.11126	0.0500442	0.0202504	0.00939637	0.00454714	0.00299865			0.102647	0.0483896	0.0205237	0.00895893	0.00500153	0.00858234		8.8	0.0946825	0.0343964	0.00982462	0.00251553	0.00060219	0.00040384		8.8	0.106634	0.0505716	0.0230271	0.0101771	0.00440725	0.0020356		8.8	0.177189	0.077605	0.0291892	0.00931872	0.00280045	0.00097751		8.8	0.0719957	0.0237325	0.00675461	0.00181048	0.00049315	0.0003195		8.8
	9	0.1131	0.0509736	0.0206484	0.0095863	0.00464034	0.00306053		9	0.103937	0.049105	0.0208519	0.00910791	0.00508632	0.00872923		9	0.0966338	0.0351398	0.010042	0.00257185	0.00061575	0.00041296		9	0.108824	0.0516644	0.0235374	0.0104054	0.00450676	0.0020817		9	0.180647	0.0792395	0.0298274	0.00952628	0.0028634	0.00099959		9	0.0734849	0.0242467	0.00690436	0.00185108	0.00050427	0.00032673		9
	9.2	0.114915	0.0518949	0.0210439	0.00977526	0.00473312	0.00312216		9.2	0.105196	0.0498075	0.0211754	0.00925492	0.00517006	0.00887436		9.2	0.0985767	0.0358816	0.0102591	0.00262813	0.0006293	0.00042208		9.2	0.111005	0.0527548	0.0240471	0.0106336	0.00460623	0.00212779		9.2	0.184083	0.0808686	0.0304645	0.00973365	0.00292632	0.00102166		9.2	0.0749678	0.0247598	0.00705394	0.00189165	0.00051539	0.00033395		9.2
	9.4	0.116705	0.0528082	0.021437	0.00996325	0.00482548	0.00318353		9.4	0.106425	0.0504976	0.0214941	0.0094	0.00525276	0.00901775		9.4	0.100511	0.0366217	0.010476	0.00268437	0.00064285	0.00043119		9.4	0.113175	0.0538427	0.0245562	0.0108617	0.00470568	0.00217388		9.4	0.187497	0.0824922	0.0311006	0.00994084	0.00298921	0.00104372		9.4	0.0764447	0.0252718	0.00720336	0.0019322	0.0005265	0.00034118		9.4
	9.6	0.118472	0.0537136	0.0218275	0.0101503	0.00491743	0.00324464			0.107625	0.0511754	0.0218081	0.00954316	0.00533443	0.00915941		9.6	0.102438	0.0373602	0.0106926	0.00274057	0.00065639	0.00044031		9.6	0.115337	0.0549282	0.0250647	0.0110897	0.0048051	0.00221996		9.6	0.190887	0.0841105	0.0317355	0.0101478	0.00305208	0.00106578		9.6	0.0779155	0.0257828	0.00735261	0.00197273	0.00053761	0.0003484		9.6
	9.8	0.120215	0.0546111	0.0222156	0.0103364	0.00500896	0.00330549		9.8	0.108796	0.0518411	0.0221174	0.00968444	0.00541509	0.00929937		9.8	0.104356	0.038097	0.010909	0.00279674	0.00066993	0.00044942		9.8	0.117488	0.0560114	0.0255727	0.0113175	0.00490449	0.00226604		9.8	0.194256	0.0857233	0.0323694	0.0103547	0.00311491	0.00108783		9.8	0.0793802	0.0262926	0.0075017	0.00201323	0.00054872	0.00035562		9.8
	10	0.121934	0.0555009	0.0226012	0.0105215	0.00510008	0.00336609		10	0.109939	0.052495	0.0224223	0.00982386	0.00549475	0.00943766		10	0.106266	0.0388322	0.0111251	0.00285287	0.00068347	0.00045853		10	0.11963	0.0570921	0.0260801	0.0115452	0.00500385	0.0023121		10	0.197602	0.0873307	0.0330021	0.0105613	0.00317771	0.00110987		10	0.0808389	0.0268014	0.00765062	0.00205371	0.00055982	0.00036284		10
	10.2	0.123631	0.0563829	0.0229845	0.0107057	0.00519078	0.00342643		10.2	0.111054	0.0531372	0.0227226	0.00996145	0.00557342	0.00957428		10.2	0.108167	0.0395658	0.011341	0.00290896	0.00069699	0.00046763		10.2	0.121763	0.0581704	0.0265869	0.0117728	0.00510318	0.00235816		10.2	0.200926	0.0889328	0.0336338	0.0107677	0.00324048	0.00113191		10.2	0.0822916	0.0273091	0.00779938	0.00209416	0.00057092	0.00037005		10.2
	10.4	0.125305	0.0572573	0.0233653	0.0108889	0.00528108	0.00348652		10.4	0.112143	0.053768	0.0230185	0.0100972	0.00565112	0.00970926		10.4	0.110061	0.0402977	0.0115566	0.00296502	0.00071051	0.00047673		10.4	0.123886	0.0592463	0.0270932	0.0120002	0.00520248	0.00240421		10.4	0.204229	0.0905295	0.0342644	0.010974	0.00330322	0.00115394		10.4	0.0837383	0.0278158	0.00794798	0.00213459	0.00058202	0.00037727		10.4
	10.6	0.126956	0.0581242	0.0237437	0.0110712	0.00537097	0.00354635		10.6	0.113206	0.0543876	0.0233101	0.0102312	0.00572786	0.00984262		10.6	0.111947	0.0410281	0.0117719	0.00302103	0.00072403	0.00048583		10.6	0.126	0.0603199	0.0275989	0.0122275	0.00530175	0.00245026		10.6	0.207509	0.0921209	0.034894	0.0111801	0.00336593	0.00117597		10.6	0.0851791	0.0283214	0.00809641	0.00217499	0.00059311	0.00038448		10.6
	10.8	0.128585	0.0589835	0.0241197	0.0112526	0.00546045	0.00360594		10.8	0.114243	0.0549961	0.0235973	0.0103634	0.00580364	0.00997438		10.8	0.113824	0.0417568	0.011987	0.00307701	0.00073754	0.00049493		10.8	0.128104	0.061391	0.028104	0.0124547	0.00540099	0.0024963		10.8	0.210768	0.093707	0.0355224	0.011386	0.0034286	0.00119799		10.8	0.0866139	0.0288259	0.00824468	0.00221537	0.0006042	0.00039169		10.8
	11	0.130193	0.0598354	0.0244934	0.0114331	0.00554954	0.00366527		11	0.115255	0.0555938	0.0238804	0.0104939	0.00587848	0.0101046		11	0.115693	0.0424839	0.0122018	0.00313296	0.00075105	0.00050403		11	0.130199	0.0624598	0.0286086	0.0126818	0.00550021	0.00254233		11	0.214006	0.0952878	0.0361498	0.0115917	0.00349125	0.00122		11	0.0880428	0.0293294	0.00839279	0.00225573	0.00061528	0.0003989		11
	11.2	0.131778	0.0606798	0.0248647	0.0116126	0.00563822	0.00372435		11.2	0.116243	0.0561808	0.0241593	0.0106227	0.0059524	0.0102332		11.2	0.117555	0.0432094	0.0124164	0.00318886	0.00076455	0.00051312		11.2	0.132285	0.0635262	0.0291126	0.0129087	0.00559939	0.00258835		11.2	0.217222	0.0968633	0.0367761	0.0117972	0.00355387	0.00124201		11.2	0.0894658	0.0298318	0.00854073	0.00229606	0.00062636	0.00040611		11.2
	11.4	0.133343	0.061517	0.0252336	0.0117912	0.0057265	0.00378318		11.4	0.117208	0.0567574	0.024434	0.0107497	0.0060254	0.0103602		11.4	0.119408	0.0439333	0.0126307	0.00324473	0.00077804	0.00052221		11.4	0.134362	0.0645902	0.0296161	0.0131355	0.00569855	0.00263437		11.4	0.220417	0.0984336	0.0374014	0.0120026	0.00361646	0.00126401		11.4	0.090883	0.0303331	0.00868851	0.00233637	0.00063743	0.00041332		11.4
	11.6	0.134887	0.0623469	0.0256003	0.0119689	0.00581438	0.00384177		11.6	0.118149	0.0573238	0.0247048	0.0108751	0.00609749	0.0104858		11.6	0.121254	0.0446555	0.0128448	0.00330056	0.00079153	0.0005313		11.6	0.136429	0.0656518	0.0301189	0.0133622	0.00579767	0.00268037		11.6	0.223591	0.0999986	0.0380255	0.0122077	0.00367901	0.001286		11.6	0.0922943	0.0308334	0.00883613	0.00237666	0.00064851	0.00042052		11.6
	11.8	0.136409	0.0631696	0.0259646	0.0121457	0.00590186	0.0039001		11.8	0.119068	0.05788	0.0249715	0.0109988	0.0061687	0.0106098		11.8	0.123092	0.0453762	0.0130586	0.00335635	0.00080501	0.00054038		11.8	0.138487	0.0667111	0.0306212	0.0135887	0.00589677	0.00272638		11.8	0.226744	0.101558	0.0386486	0.0124127	0.00374154	0.00130799		11.8	0.0936998	0.0313326	0.00898359	0.00241692	0.00065957	0.00042773		11.8
	12	0.137912	0.0639852	0.0263267	0.0123216	0.00598895	0.0039582		12	0.119965	0.0584264	0.0252343	0.0111209	0.00623902	0.0107324		12	0.124921	0.0460953	0.0132722	0.00341211	0.00081849	0.00054946		12	0.140537	0.0677681	0.031123	0.0138151	0.00599584	0.00277237		12	0.229877	0.103113	0.0392707	0.0126175	0.00380404	0.00132997		12	0.0950995	0.0318308	0.00913088	0.00245716	0.00067064	0.00043493		12
	12.2	0.139394	0.0647937	0.0266864	0.0124966	0.00607565	0.00401605		12.2	0.12084	0.058963	0.0254933	0.0112415	0.00630846	0.0108534		12.2	0.126743	0.0468128	0.0134855	0.00346783	0.00083196	0.00055854		12.2	0.142577	0.0688227	0.0316242	0.0140414	0.00609488	0.00281836		12.2	0.232989	0.104662	0.0398917	0.0128221	0.0038665	0.00135195		12.2	0.0964935	0.0323279	0.00927801	0.00249737	0.0006817	0.00044213		12.2
	12.4	0.140857	0.0655952	0.0270439	0.0126707	0.00616196	0.00407365		12.4	0.121694	0.05949	0.0257484	0.0113604	0.00637705	0.010973		12.4	0.128558	0.0475287	0.0136986	0.00352351	0.00084543	0.00056762		12.4	0.144608	0.069875	0.0321248	0.0142675	0.00619389	0.00286434		12.4	0.23608	0.106207	0.0405116	0.0130265	0.00392894	0.00137392		12.4	0.0978817	0.032824	0.00942498	0.00253756	0.00069276	0.00044933		12.4
	12.6	0.1423	0.0663897	0.0273992	0.0128439	0.00624788	0.00413101		12.6	0.122528	0.0600077	0.0259998	0.0114777	0.00644478	0.0110912		12.6	0.130364	0.048243	0.0139114	0.00357915	0.00085889	0.00057669		12.6	0.14663	0.0709249	0.0326249	0.0144935	0.00629287	0.00291031		12.6	0.239151	0.107746	0.0411304	0.0132308	0.00399134	0.00139588		12.6	0.0992642	0.033319	0.00957179	0.00257772	0.00070381	0.00045653		12.6
	12.8	0.143723	0.0671774	0.0277522	0.0130163	0.00633341	0.00418813		12.8	0.123342	0.0605162	0.0262475	0.0115935	0.00651168	0.011208		12.8	0.132163	0.0489557	0.0141239	0.00363476	0.00087234	0.00058577		12.8	0.148643	0.0719724	0.0331244	0.0147194	0.00639182	0.00295628		12.8	0.242201	0.10928	0.0417482	0.0134348	0.00405372	0.00141784		12.8	0.100641	0.033813	0.00971844	0.00261786	0.00071486	0.00046373		12.8
	13	0.145128	0.0679583	0.028103	0.0131877	0.00641856	0.00424501		13	0.124137	0.0610156	0.0264915	0.0117078	0.00657775	0.0113234		13	0.133954	0.0496669	0.0143362	0.00369033	0.00088579	0.00059484		13	0.150648	0.0730177	0.0336233	0.0149452	0.00649075	0.00300224		13	0.245232	0.110809	0.042365	0.0136387	0.00411606	0.00143979		13	0.102012	0.034306	0.00986492	0.00265798	0.0007259	0.00047092		13
	13.2	0.146514	0.0687323	0.0284516	0.0133583	0.00650332	0.00430165		13.2	0.124912	0.0615061	0.026732	0.0118206	0.006643	0.0114373		13.2	0.135737	0.0503765	0.0145483	0.00374587	0.00089924	0.0006039		13.2	0.152643	0.0740606	0.0341217	0.0151708	0.00658964	0.00304819		13.2	0.248243	0.112332	0.0429807	0.0138424	0.00417837	0.00146174		13.2	0.103378	0.0347979	0.0100112	0.00269807	0.00073695	0.00047811		13.2
	13.4	0.147881	0.0694997	0.028798	0.013528	0.0065877	0.00435805		13.4	0.125669	0.0619879	0.0269689	0.0119318	0.00670744	0.0115499		13.4	0.137513	0.0510845	0.0147601	0.00380136	0.00091268	0.00061297		13.4	0.15463	0.0751012	0.0346195	0.0153963	0.00668851	0.00309413		13.4	0.251234	0.113851	0.0435953	0.0140459	0.00424066	0.00148367		13.4	0.104737	0.0352887	0.0101574	0.00273814	0.00074798	0.0004853		13.4
	13.6	0.14923	0.0702604	0.0291422	0.0136968	0.0066717	0.00441422		13.6	0.126407	0.0624611	0.0272023	0.0120417	0.00677108	0.0116612		13.6	0.139281	0.0517909	0.0149716	0.00385682	0.00092611	0.00062203		13.6	0.156607	0.0761396	0.0351168	0.0156217	0.00678734	0.00314007		13.6	0.254205	0.115365	0.0442089	0.0142493	0.00430291	0.00150561		13.6	0.106092	0.0357786	0.0103034	0.00277819	0.00075902	0.00049249		13.6
	13.8	0.15056	0.0710145	0.0294843	0.0138648	0.00675532	0.00447015		13.8	0.127128	0.0629259	0.0274323	0.01215	0.00683393	0.0117711		13.8	0.141042	0.0524958	0.015183	0.00391224	0.00093954	0.00063109		13.8	0.158576	0.0771755	0.0356135	0.015847	0.00688615	0.003186		13.8	0.257156	0.116873	0.0448214	0.0144524	0.00436513	0.00152753		13.8	0.10744	0.0362674	0.0104493	0.00281821	0.00077005	0.00049968		13.8
	14	0.151873	0.0717621	0.0298242	0.0140319	0.00683856	0.00452584		14	0.127832	0.0633824	0.0276589	0.012257	0.006896	0.0118797		14	0.142795	0.0531991	0.015394	0.00396763	0.00095296	0.00064015		14	0.160537	0.0782092	0.0361097	0.0160721	0.00698493	0.00323192		14	0.260088	0.118377	0.0454329	0.0146554	0.00442733	0.00154945		14	0.108784	0.0367552	0.0105949	0.00285821	0.00078107	0.00050687		14
	14.2	0.153169	0.0725032	0.0301619	0.0141982	0.00692143	0.00458129		14.2	0.128519	0.0638307	0.0278821	0.0123625	0.0069573	0.011987		14.2	0.144541	0.0539009	0.0156048	0.00402298	0.00096638	0.0006492		14.2	0.162489	0.0792406	0.0366053	0.0162971	0.00708368	0.00327784		14.2	0.263001	0.119875	0.0460434	0.0148582	0.00448949	0.00157137		14.2	0.110121	0.0372419	0.0107405	0.00289818	0.0007921	0.00051405		14.2
	14.4	0.154446	0.0732379	0.0304976	0.0143636	0.00700392	0.00463652		14.4	0.129189	0.0642711	0.0281021	0.0124667	0.00701785	0.012093		14.4	0.146279	0.054601	0.0158154	0.00407829	0.00097979	0.00065825		14.4	0.164432	0.0802697	0.0371003	0.016522	0.0071824	0.00332375		14.4	0.265895	0.121369	0.0466528	0.0150608	0.00455162	0.00159328		14.4	0.111453	0.0377276	0.0108858	0.00293813	0.00080312	0.00052124		14.4
	14.6	0.155707	0.0739662	0.0308311	0.0145282	0.00708604	0.00469151		14.6	0.129844	0.0647037	0.0283188	0.0125694	0.00707764	0.0121978		14.6	0.148009	0.0552997	0.0160257	0.00413356	0.0009932	0.0006673		14.6	0.166366	0.0812965	0.0375948	0.0167467	0.00728109	0.00336965		14.6	0.268769	0.122857	0.0472612	0.0152632	0.00461373	0.00161518		14.6	0.11278	0.0382123	0.011031	0.00297806	0.00081413	0.00052842		14.6
	14.8	0.156951	0.0746882	0.0311625	0.0146919	0.00716779	0.00474627		14.8	0.130483	0.0651285	0.0285324	0.0126709	0.00713669	0.0123012		14.8	0.149733	0.0559968	0.0162357	0.0041888	0.0010066	0.00067635		14.8	0.168292	0.0823211	0.0380887	0.0169713	0.00737975	0.00341555		14.8	0.271625	0.124341	0.0478685	0.0154655	0.0046758	0.00163707		14.8	0.114101	0.038696	0.0111761	0.00301796	0.00082514	0.0005356		14.8
	15	0.158178	0.0754039	0.0314918	0.0148548	0.00724918	0.0048008		15	0.131106	0.0655458	0.0287428	0.0127709	0.00719501	0.0124035		15	0.151449	0.0566924	0.0164455	0.004244	0.00101999	0.00068539		15	0.170209	0.0833433	0.0385821	0.0171958	0.00747838	0.00346143		15	0.274462	0.125819	0.0484748	0.0156675	0.00473784	0.00165896		15	0.115417	0.0391787	0.0113209	0.00305784	0.00083615	0.00054278		15
	15.2	0.159389	0.0761134	0.0318191	0.0150169	0.00733019	0.0048551		15.2	0.131714	0.0659556	0.0289501	0.0128697	0.00725261	0.0125045		15.2	0.153157	0.0573864	0.0166551	0.00429917	0.00103338	0.00069443		15.2	0.172118	0.0843633	0.039075	0.0174201	0.00757699	0.00350731		15.2	0.27728	0.127293	0.04908	0.0158694	0.00479985	0.00168085		15.2	0.116727	0.0396603	0.0114657	0.0030977	0.00084715	0.00054996		15.2
	15.4	0.160584	0.0768168	0.0321443	0.0151781	0.00741085	0.00490917		15.4	0.132308	0.0663582	0.0291544	0.0129672	0.00730949	0.0126043		15.4	0.154859	0.0580789	0.0168644	0.00435429	0.00104677	0.00070347		15.4	0.174019	0.0853811	0.0395672	0.0176444	0.00767556	0.00355319		15.4	0.28008	0.128762	0.0496843	0.0160711	0.00486183	0.00170272		15.4	0.118032	0.040141	0.0116102	0.00313753	0.00085815	0.00055713		15.4
	15.6	0.161762	0.0775141	0.0324675	0.0153385	0.00749113	0.00496301		15.6	0.132888	0.0667536	0.0293556	0.0130634	0.00736567	0.0127029		15.6	0.156553	0.0587698	0.0170735	0.00440938	0.00106014	0.00071251		15.6	0.175911	0.0863965	0.040059	0.0178685	0.00777411	0.00359905		15.6	0.282861	0.130226	0.0502874	0.0162726	0.00492378	0.0017246		15.6	0.119331	0.0406206	0.0117547	0.00317733	0.00086915	0.00056431		15.6
	15.8	0.162925	0.0782053	0.0327886	0.0154982	0.00757106	0.00501663		15.8	0.133454	0.0671419	0.0295539	0.0131583	0.00742115	0.0128003		15.8	0.158239	0.0594592	0.0172823	0.00446444	0.00107352	0.00072154		15.8	0.177795	0.0874097	0.0405501	0.0180924	0.00787263	0.00364491		15.8	0.285624	0.131684	0.0508896	0.016474	0.00498571	0.00174646		15.8	0.120625	0.0410992	0.0118989	0.00321712	0.00088014	0.00057148		15.8
	16	0.164072	0.0788906	0.0331077	0.0156569	0.00765062	0.00507002		16	0.134006	0.0675234	0.0297493	0.013252	0.00747594	0.0128965		16	0.159919	0.0601471	0.0174908	0.00451945	0.00108689	0.00073058		16	0.17967	0.0884207	0.0410408	0.0183163	0.00797112	0.00369076		16	0.288369	0.133139	0.0514907	0.0166751	0.0050476	0.00176832		16	0.121914	0.0415768	0.012043	0.00325688	0.00089113	0.00057865		16
	16.2	0.165204	0.0795699	0.0334248	0.0158149	0.00772983	0.00512319		16.2	0.134545	0.067898	0.0299418	0.0133444	0.00753006	0.0129916		16.2	0.161591	0.0608335	0.0176992	0.00457443	0.00110025	0.00073961		16.2	0.181537	0.0894294	0.0415308	0.01854	0.00806958	0.00373661		16.2	0.291095	0.134588	0.0520908	0.0168761	0.00510946	0.00179017		16.2	0.123198	0.0420534	0.0121869	0.00329662	0.00090212	0.00058582		16.2
	16.4	0.166321	0.0802433	0.0337399	0.0159721	0.00780868	0.00517613		16.4	0.135071	0.068266	0.0301315	0.0134356	0.0075835	0.0130855		16.4	0.163257	0.0615183	0.0179072	0.00462938	0.0011136	0.00074863		16.4	0.183396	0.0904358	0.0420204	0.0187636	0.00816801	0.00378245		16.4	0.293804	0.136032	0.0526899	0.0170769	0.00517129	0.00181202		16.4	0.124476	0.042529	0.0123307	0.00333633	0.0009131	0.00059299		16.4
	16.6	0.167423	0.0809109	0.034053	0.0161284	0.00788717	0.00522885		16.6	0.135585	0.0686274	0.0303183	0.0135256	0.00763628	0.0131784		16.6	0.164915	0.0622017	0.0181151	0.00468428	0.00112696	0.00075766		16.6	0.185247	0.0914401	0.0425094	0.018987	0.00826641	0.00382828		16.6	0.296495	0.137472	0.053288	0.0172776	0.00523309	0.00183386		16.6	0.125749	0.0430035	0.0124743	0.00337602	0.00092407	0.00060016		16.6
	16.8	0.16851	0.0815727	0.0343641	0.016284	0.00796531	0.00528134		16.8	0.136086	0.0689824	0.0305025	0.0136145	0.00768841	0.0132701		16.8	0.166566	0.0628835	0.0183226	0.00473915	0.0011403	0.00076668		16.8	0.187089	0.0924421	0.0429978	0.0192104	0.00836478	0.0038741		16.8	0.299168	0.138907	0.053885	0.017478	0.00529486	0.00185569		16.8	0.127017	0.0434771	0.0126178	0.00341568	0.00093505	0.00060732		16.8
	17	0.169582	0.0822288	0.0346733	0.0164388	0.0080431	0.00533362		17	0.136575	0.069331	0.0306839	0.0137021	0.00773989	0.0133606		17	0.16821	0.0635638	0.01853	0.00479399	0.00115364	0.0007757		17	0.188923	0.0934418	0.0434857	0.0194336	0.00846313	0.00391992		17	0.301824	0.140337	0.054481	0.0176783	0.0053566	0.00187752		17	0.128279	0.0439497	0.012761	0.00345533	0.00094602	0.00061448		17
	17.2	0.17064	0.0828791	0.0349806	0.0165928	0.00812054	0.00538568		17.2	0.137052	0.0696735	0.0308626	0.0137886	0.00779073	0.0134502		17.2	0.169847	0.0642426	0.0187371	0.00484879	0.00116698	0.00078471		17.2	0.19075	0.0944394	0.043973	0.0196567	0.00856145	0.00396573		17.2	0.304462	0.141762	0.055076	0.0178784	0.00541832	0.00189934		17.2	0.129537	0.0444213	0.0129042	0.00349494	0.00095698	0.00062165		17.2
	17.4	0.171684	0.0835239	0.0352859	0.0167459	0.00819762	0.00543751		17.4	0.137519	0.0700098	0.0310387	0.013874	0.00784094	0.0135386		17.4	0.171477	0.0649199	0.0189439	0.00490355	0.00118031	0.00079373		17.4	0.192568	0.0954347	0.0444598	0.0198796	0.00865973	0.00401153		17.4	0.307082	0.143182	0.05567	0.0180783	0.00548	0.00192116		17.4	0.130789	0.0448919	0.0130472	0.00353454	0.00096795	0.00062881		17.4
	17.6	0.172714	0.084163	0.0355893	0.0168984	0.00827436	0.00548913		17.6	0.137973	0.0703402	0.0312122	0.0139582	0.00789053	0.013626		17.6	0.1731	0.0655957	0.0191505	0.00495827	0.00119363	0.00080274		17.6	0.194378	0.0964278	0.044946	0.0201025	0.00875799	0.00405732		17.6	0.309686	0.144598	0.0562629	0.018278	0.00554165	0.00194297		17.6	0.132036	0.0453615	0.01319	0.00357411	0.0009789	0.00063596		17.6
	17.8	0.17373	0.0847966	0.0358907	0.01705	0.00835076	0.00554053		17.8	0.138417	0.0706647	0.0313832	0.0140413	0.00793951	0.0137123		17.8	0.174716	0.06627	0.0193569	0.00501296	0.00120695	0.00081175		17.8	0.19618	0.0974188	0.0454317	0.0203252	0.00885622	0.00410311		17.8	0.312272	0.146009	0.0568549	0.0184776	0.00560327	0.00196477		17.8	0.133277	0.0458301	0.0133327	0.00361366	0.00098986	0.00064312		17.8
	18	0.174732	0.0854247	0.0361903	0.0172009	0.00842681	0.00559172		18	0.138851	0.0709834	0.0315517	0.0141234	0.00798787	0.0137976		18	0.176325	0.0669428	0.019563	0.00506761	0.00122026	0.00082075		18	0.197974	0.0984075	0.0459169	0.0205477	0.00895442	0.00414889		18	0.314841	0.147415	0.0574458	0.0186769	0.00566486	0.00198657		18	0.134514	0.0462977	0.0134752	0.00365318	0.00100081	0.00065028		18
	18.2	0.175721	0.0860474	0.036488	0.017351	0.00850251	0.00564269		18.2	0.139274	0.0712964	0.0317176	0.0142043	0.00803564	0.0138818		18.2	0.177927	0.0676141	0.0197689	0.00512222	0.00123357	0.00082976		18.2	0.19976	0.099394	0.0464015	0.0207702	0.00905259	0.00419466		18.2	0.317394	0.148817	0.0580357	0.0188761	0.00572642	0.00200836		18.2	0.135746	0.0467644	0.0136175	0.00369268	0.00101176	0.00065743		18.2
	18.4	0.176697	0.0866647	0.0367838	0.0175003	0.00857788	0.00569344		18.4	0.139687	0.0716039	0.0318811	0.0142842	0.00808282	0.0139651		18.4	0.179523	0.0682839	0.0199745	0.0051768	0.00124687	0.00083876		18.4	0.201538	0.100378	0.0468856	0.0209925	0.00915073	0.00424043		18.4	0.319929	0.150214	0.0586247	0.0190752	0.00578795	0.00203014		18.4	0.136972	0.0472301	0.0137597	0.00373216	0.0010227	0.00066458		18.4
	18.6	0.17766	0.0872766	0.0370778	0.0176489	0.00865291	0.00574398		18.6	0.14009	0.0719059	0.0320423	0.0143631	0.00812941	0.0140474		18.6	0.181111	0.0689523	0.0201799	0.00523134	0.00126017	0.00084776		18.6	0.203309	0.10136	0.0473691	0.0212147	0.00924885	0.00428619		18.6	0.322448	0.151606	0.0592126	0.019274	0.00584946	0.00205192		18.6	0.138194	0.0476947	0.0139018	0.00377161	0.00103364	0.00067173		18.6
	18.8	0.178609	0.0878832	0.0373699	0.0177967	0.00872759	0.00579431		18.8	0.140483	0.0722025	0.032201	0.0144409	0.00817542	0.0141286		18.8	0.182693	0.0696192	0.020385	0.00528585	0.00127346	0.00085675		18.8	0.205071	0.10234	0.0478521	0.0214368	0.00934693	0.00433194		18.8	0.32495	0.152994	0.0597995	0.0194727	0.00591093	0.00207369		18.8	0.13941	0.0481584	0.0140437	0.00381104	0.00104458	0.00067888		18.8
	19	0.179546	0.0884846	0.0376602	0.0179437	0.00880194	0.00584442		19	0.140867	0.0724938	0.0323574	0.0145176	0.00822087	0.0142089		19	0.184268	0.0702845	0.0205899	0.00534032	0.00128675	0.00086575		19	0.206826	0.103318	0.0483345	0.0216587	0.00944499	0.00437769		19	0.327436	0.154377	0.0603854	0.0196711	0.00597237	0.00209546		19	0.140622	0.0486212	0.0141854	0.00385045	0.00105551	0.00068603		19
	19.2	0.180471	0.0890807	0.0379486	0.01809	0.00887596	0.00589433		19.2	0.141241	0.07278	0.0325115	0.0145934	0.00826575	0.0142882		19.2	0.185836	0.0709484	0.0207946	0.00539475	0.00130003	0.00087474		19.2	0.208573	0.104294	0.0488164	0.0218805	0.00954302	0.00442343		19.2	0.329905	0.155755	0.0609703	0.0198695	0.00603378	0.00211722		19.2	0.141828	0.0490829	0.014327	0.00388983	0.00106644	0.00069318		19.2
	19.4	0.181383	0.0896717	0.0382352	0.0182356	0.00894964	0.00594402		19.4	0.141607	0.073061	0.0326634	0.0146682	0.00831007	0.0143666		19.4	0.187398	0.0716109	0.020999	0.00544915	0.0013133	0.00088373		19.4	0.210312	0.105267	0.0492978	0.0221022	0.00964102	0.00446916		19.4	0.332359	0.157129	0.0615542	0.0200676	0.00609516	0.00213897		19.4	0.14303	0.0495437	0.0144684	0.00392919	0.00107736	0.00070032		19.4
	19.6	0.182283	0.0902576	0.0385201	0.0183804	0.00902299	0.00599351		19.6	0.141964	0.0733371	0.032813	0.014742	0.00835385	0.014444		19.6	0.188953	0.0722719	0.0212031	0.00550351	0.00132657	0.00089271		19.6	0.212044	0.106238	0.0497786	0.0223237	0.00973899	0.00451488		19.6	0.334796	0.158498	0.0621371	0.0202655	0.00615652	0.00216072		19.6	0.144226	0.0500035	0.0146096	0.00396853	0.00108828	0.00070747		19.6
	19.8	0.183171	0.0908383	0.0388031	0.0185245	0.00909601	0.00604279		19.8	0.142312	0.0736082	0.0329604	0.0148148	0.00839708	0.0145205		19.8	0.190501	0.0729314	0.0214071	0.00555783	0.00133984	0.0009017		19.8	0.213768	0.107208	0.0502589	0.0225452	0.00983693	0.0045606		19.8	0.337217	0.159863	0.062719	0.0204633	0.00621784	0.00218246		19.8	0.145418	0.0504623	0.0147507	0.00400784	0.0010992	0.00071461		19.8
	20	0.184046	0.0914141	0.0390843	0.0186678	0.0091687	0.00609186		20	0.142653	0.0738745	0.0331056	0.0148866	0.00843977	0.0145961		20	0.192043	0.0735894	0.0216108	0.00561212	0.00135309	0.00091068		20	0.215484	0.108175	0.0507387	0.0227665	0.00993484	0.00460631		20	0.339622	0.161223	0.0632999	0.0206609	0.00627913	0.0022042		20	0.146605	0.0509202	0.0148917	0.00404713	0.00111011	0.00072175		20
	20.2	0.184911	0.0919849	0.0393638	0.0188104	0.00924106	0.00614072		20.2	0.142984	0.074136	0.0332487	0.0149575	0.00848194	0.0146708		20.2	0.193578	0.074246	0.0218142	0.00566637	0.00136635	0.00091966		20.2	0.217193	0.109139	0.0512179	0.0229877	0.0100327	0.00465201		20.2	0.342011	0.162578	0.0638799	0.0208583	0.0063404	0.00222593		20.2	0.147786	0.0513771	0.0150325	0.00408639	0.00112102	0.00072889		20.2
	20.4	0.185763	0.0925506	0.0396415	0.0189523	0.00931309	0.00618938		20.4	0.143308	0.0743929	0.0333897	0.0150275	0.00852358	0.0147446		20.4	0.195106	0.0749012	0.0220174	0.00572058	0.0013796	0.00092863		20.4	0.218894	0.110102	0.0516966	0.0232087	0.0101306	0.0046977		20.4	0.344384	0.163929	0.0644588	0.0210556	0.00640163	0.00224765		20.4	0.148963	0.051833	0.0151731	0.00412564	0.00113193	0.00073602		20.4
	20.6	0.186604	0.0931116	0.0399175	0.0190934	0.0093848	0.00623783		20.6	0.143625	0.0746452	0.0335286	0.0150965	0.00856471	0.0148175		20.6	0.196628	0.0755549	0.0222204	0.00577476	0.00139284	0.00093761		20.6	0.220588	0.111063	0.0521747	0.0234297	0.0102284	0.00474339		20.6	0.346742	0.165276	0.0650368	0.0212527	0.00646283	0.00226937		20.6	0.150135	0.052288	0.0153136	0.00416486	0.00114283	0.00074316		20.6
	20.8	0.187434	0.0936676	0.0401917	0.0192339	0.00945619	0.00628608		20.8	0.143933	0.0748931	0.0336655	0.0151647	0.00860533	0.0148895		20.8	0.198144	0.0762071	0.0224231	0.0058289	0.00140608	0.00094658		20.8	0.222274	0.112021	0.0526523	0.0236505	0.0103262	0.00478907		20.8	0.349084	0.166618	0.0656137	0.0214496	0.00652401	0.00229108		20.8	0.151303	0.052742	0.015454	0.00420405	0.00115373	0.00075029		20.8
	21	0.188253	0.0942188	0.0404643	0.0193736	0.00952726	0.00633412		21	0.144235	0.0751365	0.0338004	0.0152319	0.00864544	0.0149606		21	0.199653	0.0768579	0.0226256	0.00588301	0.00141931	0.00095555		21	0.223953	0.112977	0.0531294	0.0238712	0.010424	0.00483475		21	0.351411	0.167956	0.0661897	0.0216463	0.00658515	0.00231279		21	0.152465	0.0531951	0.0155941	0.00424322	0.00116462	0.00075742		21
	21.2	0.189061	0.0947653	0.040735	0.0195126	0.009598	0.00638196		21.2	0.144529	0.0753756	0.0339332	0.0152983	0.00868506	0.0150309		21.2	0.201155	0.0775073	0.0228278	0.00593708	0.00143253	0.00096451		21.2	0.225624	0.113931	0.0536059	0.0240917	0.0105217	0.00488041		21.2	0.353723	0.169289	0.0667647	0.0218428	0.00664627	0.00233449		21.2	0.153623	0.0536472	0.0157342	0.00428237	0.00117551	0.00076456		21.2
	21.4	0.189858	0.095307	0.0410041	0.0196509	0.00966843	0.0064296		21.4	0.144816	0.0756104	0.0340642	0.0153638	0.00872419	0.0151004		21.4	0.202652	0.0781552	0.0230298	0.00599112	0.00144575	0.00097348		21.4	0.227288	0.114883	0.0540819	0.0243122	0.0106194	0.00492607		21.4	0.356019	0.170617	0.0673387	0.0220392	0.00670735	0.00235618		21.4	0.154776	0.0540984	0.015874	0.0043215	0.0011864	0.00077168		21.4
	21.6	0.190644	0.095844	0.0412715	0.0197885	0.00973854	0.00647704		21.6	0.145096	0.0758411	0.0341932	0.0154284	0.00876283	0.015169		21.6	0.204141	0.0788017	0.0232316	0.00604511	0.00145897	0.00098244		21.6	0.228945	0.115833	0.0545573	0.0245325	0.0107171	0.00497173		21.6	0.3583	0.171941	0.0679117	0.0222354	0.00676841	0.00237786		21.6	0.155924	0.0545486	0.0160138	0.0043606	0.00119728	0.00077881		21.6
	21.8	0.19142	0.0963763	0.0415372	0.0199254	0.00980833	0.00652429		21.8	0.145369	0.0760676	0.0343202	0.0154921	0.00880099	0.0152368		21.8	0.205625	0.0794467	0.0234331	0.00609908	0.00147218	0.0009914		21.8	0.230594	0.116781	0.0550323	0.0247526	0.0108148	0.00501737		21.8	0.360567	0.173261	0.0684837	0.0224314	0.00682943	0.00239955		21.8	0.157067	0.0549978	0.0161533	0.00439968	0.00120816	0.00078594		21.8
	22	0.192185	0.0969041	0.0418013	0.0200615	0.00987781	0.00657133		22	0.145636	0.0762901	0.0344455	0.0155551	0.00883868	0.0153038		22	0.207102	0.0800903	0.0236344	0.006153	0.00148538	0.00100035		22	0.232236	0.117727	0.0555067	0.0249727	0.0109124	0.00506301		22	0.362818	0.174577	0.0690548	0.0226272	0.00689043	0.00242122		22	0.158206	0.0554461	0.0162927	0.00443874	0.00121904	0.00079306		22
	22.2	0.19294	0.0974272	0.0420637	0.020197	0.00994697	0.00661817		22.2	0.145896	0.0765087	0.0345688	0.0156172	0.0088759	0.01537		22.2	0.208572	0.0807325	0.0238355	0.00620689	0.00149858	0.00100931		22.2	0.23387	0.11867	0.0559806	0.0251926	0.01101	0.00510864		22.2	0.365054	0.175888	0.0696249	0.0228229	0.00695139	0.00244289		22.2	0.15934	0.0558935	0.016432	0.00447777	0.00122991	0.00080019		22.2
	22.4	0.193685	0.0979459	0.0423244	0.0203318	0.0100158	0.00666482		22.4	0.146151	0.0767233	0.0346904	0.0156784	0.00891266	0.0154354		22.4	0.210037	0.0813733	0.0240363	0.00626075	0.00151178	0.00101826		22.4	0.235498	0.119612	0.0564539	0.0254124	0.0111076	0.00515427		22.4	0.367276	0.177194	0.070194	0.0230184	0.00701233	0.00246455		22.4	0.160469	0.0563399	0.0165711	0.00451678	0.00124078	0.00080731		22.4
	22.6	0.19442	0.09846	0.0425835	0.0204659	0.0100844	0.00671127		22.6	0.146399	0.0769342	0.0348102	0.0157389	0.00894896	0.0155		22.6	0.211495	0.0820127	0.0242369	0.00631457	0.00152497	0.0010272		22.6	0.237118	0.120551	0.0569267	0.0256321	0.0112051	0.00519988		22.6	0.369483	0.178496	0.0707622	0.0232137	0.00707324	0.00248621		22.6	0.161594	0.0567854	0.01671	0.00455576	0.00125165	0.00081443		22.6
	22.8	0.195146	0.0989697	0.0428409	0.0205994	0.0101526	0.00675752		22.8	0.146641	0.0771412	0.0349282	0.0157986	0.00898482	0.0155638		22.8	0.212947	0.0826506	0.0244372	0.00636835	0.00153815	0.00103615		22.8	0.238731	0.121489	0.057399	0.0258517	0.0113026	0.00524549		22.8	0.371676	0.179794	0.0713294	0.0234088	0.00713411	0.00250786		22.8	0.162714	0.05723	0.0168488	0.00459473	0.00126251	0.00082155		22.8
	23	0.195861	0.099475	0.0430968	0.0207321	0.0102205	0.00680358		23	0.146877	0.0773446	0.0350445	0.0158575	0.00902023	0.0156268		23	0.214393	0.0832871	0.0246373	0.0064221	0.00155133	0.00104509		23	0.240337	0.122424	0.0578707	0.0260711	0.0114001	0.0052911		23	0.373854	0.181088	0.0718956	0.0236038	0.00719496	0.0025295		23	0.16383	0.0576736	0.0169875	0.00463367	0.00127336	0.00082866		23
	23.2	0.196567	0.0999758	0.043351	0.0208642	0.0102881	0.00684945		23.2	0.147108	0.0775444	0.035159	0.0159156	0.0090552	0.0156891		23.2	0.215832	0.0839222	0.0248372	0.00647581	0.0015645	0.00105404		23.2	0.241936	0.123357	0.0583419	0.0262904	0.0114976	0.00533669		23.2	0.376018	0.182377	0.0724608	0.0237986	0.00725578	0.00255114		23.2	0.164941	0.0581162	0.017126	0.00467258	0.00128422	0.00083578		23.2
	23.4	0.197263	0.100472	0.0436036	0.0209956	0.0103555	0.00689512		23.4	0.147333	0.0777406	0.0352719	0.015973	0.00908974	0.0157507		23.4	0.217266	0.084556	0.0250368	0.00652948	0.00157767	0.00106297		23.4	0.243528	0.124288	0.0588126	0.0265096	0.011595	0.00538228		23.4	0.378167	0.183662	0.0730251	0.0239932	0.00731657	0.00257277		23.4	0.166047	0.058558	0.0172643	0.00471148	0.00129507	0.00084289		23.4
	23.6	0.19795	0.100965	0.0438547	0.0211263	0.0104225	0.0069406		23.6	0.147553	0.0779333	0.0353831	0.0160296	0.00912385	0.0158115		23.6	0.218693	0.0851883	0.0252362	0.00658312	0.00159083	0.00107191		23.6	0.245113	0.125217	0.0592828	0.0267286	0.0116924	0.00542786		23.6	0.380303	0.184943	0.0735884	0.0241877	0.00737733	0.0025944		23.6	0.167149	0.0589988	0.0174025	0.00475035	0.00130591	0.00085		23.6
	23.8	0.198628	0.101453	0.0441041	0.0212564	0.0104892	0.00698589		23.8	0.147768	0.0781226	0.0354927	0.0160854	0.00915753	0.0158716		23.8	0.220114	0.0858192	0.0254353	0.00663672	0.00160398	0.00108084		23.8	0.24669	0.126144	0.0597524	0.0269475	0.0117897	0.00547344		23.8	0.382424	0.186219	0.0741507	0.0243819	0.00743806	0.00261602		23.8	0.168246	0.0594387	0.0175405	0.00478919	0.00131676	0.00085711		23.8
	24	0.199297	0.101936	0.044352	0.0213857	0.0105556	0.00703099		24	0.147977	0.0783085	0.0356007	0.0161405	0.0091908	0.0159309		24	0.221529	0.0864487	0.0256343	0.00669029	0.00161714	0.00108977		24	0.248261	0.127069	0.0602216	0.0271663	0.0118871	0.00551901		24	0.384531	0.187491	0.0747121	0.024576	0.00749876	0.00263763		24	0.169339	0.0598776	0.0176784	0.00482802	0.00132759	0.00086422		24
	24.2	0.199957	0.102416	0.0445983	0.0215145	0.0106217	0.00707589		24.2	0.148181	0.0784911	0.035707	0.0161949	0.00922366	0.0159896		24.2	0.222938	0.0870768	0.025833	0.00674382	0.00163028	0.0010987		24.2	0.249825	0.127992	0.0606901	0.027385	0.0119844	0.00556457		24.2	0.386625	0.188759	0.0752726	0.02477	0.00755943	0.00265924		24.2	0.170427	0.0603156	0.0178161	0.00486682	0.00133843	0.00087133		24.2
	24.4	0.200608	0.102891	0.0448431	0.0216426	0.0106875	0.00712061		24.4	0.148381	0.0786705	0.0358119	0.0162486	0.00925611	0.0160475		24.4	0.224341	0.0877035	0.0260314	0.00679732	0.00164342	0.00110763		24.4	0.251382	0.128912	0.0611582	0.0276036	0.0120817	0.00561012		24.4	0.388705	0.190023	0.075832	0.0249637	0.00762007	0.00268084		24.4	0.17151	0.0607528	0.0179537	0.0049056	0.00134926	0.00087844		24.4
	24.6	0.20125	0.103363	0.0450864	0.02177	0.010753	0.00716514		24.6	0.148576	0.0788467	0.0359151	0.0163015	0.00928816	0.0161048		24.6	0.225738	0.0883289	0.0262296	0.00685078	0.00165656	0.00111655		24.6	0.252932	0.129831	0.0616257	0.027822	0.0121789	0.00565567		24.6	0.390771	0.191282	0.0763906	0.0251573	0.00768068	0.00270243		24.6	0.17259	0.0611889	0.0180912	0.00494435	0.00136009	0.00088554		24.6
	24.8	0.201884	0.10383	0.0453281	0.0218968	0.0108182	0.00720949		24.8	0.148766	0.0790197	0.0360169	0.0163538	0.00931981	0.0161613		24.8	0.227129	0.0889528	0.0264276	0.00690421	0.00166968	0.00112547		24.8	0.254475	0.130748	0.0620928	0.0280403	0.0122761	0.00570121		24.8	0.392823	0.192538	0.0769481	0.0253507	0.00774126	0.00272402		24.8	0.173664	0.0616242	0.0182284	0.00498308	0.00137091	0.00089264		24.8
	25	0.202509	0.104293	0.0455682	0.0220229	0.0108832	0.00725364		25	0.148951	0.0791896	0.0361171	0.0164054	0.00935106	0.0162172		25	0.228514	0.0895754	0.0266253	0.0069576	0.00168281	0.00113439		25	0.256011	0.131663	0.0625592	0.0282585	0.0123733	0.00574674		25	0.394862	0.193789	0.0775047	0.0255439	0.00780181	0.0027456		25	0.174735	0.0620586	0.0183656	0.00502179	0.00138173	0.00089974		25
	25.2	0.203126	0.104752	0.0458069	0.0221484	0.0109478	0.00729761		25.2	0.149132	0.0793565	0.0362159	0.0164563	0.00938193	0.0162724		25.2	0.229893	0.0901966	0.0268228	0.00701095	0.00169593	0.00114331		25.2	0.257541	0.132575	0.0630252	0.0284766	0.0124705	0.00579226		25.2	0.396887	0.195036	0.0780604	0.025737	0.00786234	0.00276718		25.2	0.175801	0.062492	0.0185025	0.00506048	0.00139255	0.00090684		25.2
	25.4	0.203734	0.105207	0.0460441	0.0222732	0.0110121	0.0073414		25.4	0.149309	0.0795205	0.0363132	0.0165065	0.00941242	0.0163269		25.4	0.231267	0.0908164	0.0270201	0.00706427	0.00170904	0.00115222		25.4	0.259064	0.133486	0.0634907	0.0286945	0.0125677	0.00583778		25.4	0.3989	0.196278	0.0786151	0.0259299	0.00792283	0.00278875		25.4	0.176862	0.0629245	0.0186394	0.00509914	0.00140336	0.00091394		25.4
	25.6	0.204335	0.105658	0.0462798	0.0223974	0.0110762	0.007385		25.6	0.149481	0.0796815	0.0364091	0.0165561	0.00944253	0.0163808		25.6	0.232634	0.0914348	0.0272172	0.00711755	0.00172215	0.00116113		25.6	0.26058	0.134394	0.0639556	0.0289123	0.0126648	0.00588329		25.6	0.400898	0.197517	0.0791688	0.0261226	0.0079833	0.00281032		25.6	0.17792	0.0633561	0.018776	0.00513778	0.00141417	0.00092104		25.6
	25.8	0.204927	0.106106	0.046514	0.022521	0.0111399	0.00742842		25.8	0.14965	0.0798397	0.0365036	0.016605	0.00947227	0.0164341		25.8	0.233996	0.0920519	0.027414	0.0071708	0.00173525	0.00117004		25.8	0.262089	0.135301	0.06442	0.02913	0.0127619	0.0059288		25.8	0.402884	0.198751	0.0797217	0.0263151	0.00804373	0.00283188		25.8	0.178972	0.0637868	0.0189126	0.00517639	0.00142497	0.00092813		25.8
	26	0.205511	0.106549	0.0467467	0.0226439	0.0112034	0.00747165		26	0.149814	0.079995	0.0365967	0.0166533	0.00950163	0.0164867		26	0.235351	0.0926676	0.0276106	0.00722401	0.00174835	0.00117895		26	0.263592	0.136205	0.0648839	0.0293476	0.0128589	0.00597429		26	0.404857	0.199982	0.0802735	0.0265075	0.00810414	0.00285343		26	0.180021	0.0642166	0.0190489	0.00521499	0.00143578	0.00093523		26
	26.2	0.206088	0.106989	0.0469779	0.0227662	0.0112666	0.0075147		26.2	0.149974	0.0801476	0.0366884	0.0167009	0.00953064	0.0165386		26.2	0.236701	0.0932819	0.0278069	0.00727718	0.00176144	0.00118785		26.2	0.265088	0.137108	0.0653472	0.029565	0.0129559	0.00601978		26.2	0.406816	0.201208	0.0808245	0.0266997	0.00816451	0.00287497		26.2	0.181065	0.0646455	0.0191852	0.00525356	0.00144657	0.00094232		26.2
	26.4	0.206657	0.107424	0.0472077	0.0228879	0.0113295	0.00755757		26.4	0.150131	0.0802975	0.0367788	0.0167479	0.00955928	0.01659		26.4	0.238046	0.0938949	0.028003	0.00733032	0.00177453	0.00119675		26.4	0.266577	0.138008	0.0658101	0.0297823	0.0130529	0.00606527		26.4	0.408763	0.20243	0.0813744	0.0268917	0.00822486	0.00289652		26.4	0.182105	0.0650735	0.0193212	0.0052921	0.00145737	0.00094941		26.4
	26.6	0.207218	0.107856	0.0474361	0.023009	0.0113921	0.00760026		26.6	0.150284	0.0804447	0.0368678	0.0167943	0.00958757	0.0166407		26.6	0.239384	0.0945065	0.0281989	0.00738343	0.00178761	0.00120565		26.6	0.26806	0.138907	0.0662724	0.0299995	0.0131499	0.00611074		26.6	0.410697	0.203648	0.0819235	0.0270836	0.00828518	0.00291805		26.6	0.183141	0.0655006	0.0194572	0.00533063	0.00146816	0.0009565		26.6
	26.8	0.207771	0.108285	0.047663	0.0231294	0.0114545	0.00764277		26.8	0.150433	0.0805892	0.0369555	0.0168401	0.00961551	0.0166909		26.8	0.240717	0.0951168	0.0283946	0.0074365	0.00180068	0.00121455		26.8	0.269536	0.139804	0.0667342	0.0302166	0.0132468	0.00615621		26.8	0.412618	0.204862	0.0824716	0.0272753	0.00834547	0.00293958		26.8	0.184172	0.0659268	0.0195929	0.00536913	0.00147894	0.00096359		26.8
	27	0.208318	0.108709	0.0478885	0.0232493	0.0115165	0.00768511		27	0.150579	0.0807312	0.037042	0.0168853	0.0096431	0.0167404		27	0.242044	0.0957257	0.02859	0.00748953	0.00181375	0.00122344		27	0.271006	0.140698	0.0671955	0.0304335	0.0133438	0.00620167		27	0.414527	0.206072	0.0830188	0.0274668	0.00840573	0.0029611		27	0.185199	0.066352	0.0197286	0.00540761	0.00148973	0.00097067		27
	27.2	0.208857	0.10913	0.0481126	0.0233685	0.0115783	0.00772726		27.2	0.150721	0.0808707	0.0371271	0.0169298	0.00967035	0.0167893		27.2	0.243365	0.0963333	0.0287852	0.00754253	0.00182682	0.00123233		27.2	0.272469	0.141591	0.0676563	0.0306503	0.0134406	0.00624713		27.2	0.416423	0.207278	0.083565	0.0276581	0.00846596	0.00298262		27.2	0.186222	0.0667764	0.0198641	0.00544606	0.00150051	0.00097776		27.2
	27.4	0.209388	0.109547	0.0483352	0.0234871	0.0116398	0.00776924		27.4	0.150859	0.0810077	0.0372111	0.0169738	0.00969726	0.0168376		27.4	0.244681	0.0969395	0.0289801	0.0075955	0.00183988	0.00124122		27.4	0.273926	0.142481	0.0681165	0.030867	0.0135375	0.00629258		27.4	0.418307	0.20848	0.0841103	0.0278493	0.00852616	0.00300413		27.4	0.187241	0.0671999	0.0199994	0.0054845	0.00151128	0.00098484		27.4
	27.6	0.209913	0.109961	0.0485565	0.0236051	0.011701	0.00781103		27.6	0.150995	0.0811422	0.0372937	0.0170173	0.00972384	0.0168854		27.6	0.245991	0.0975444	0.0291748	0.00764842	0.00185293	0.00125011		27.6	0.275376	0.14337	0.0685763	0.0310836	0.0136343	0.00633802		27.6	0.420178	0.209678	0.0846547	0.0280403	0.00858633	0.00302563		27.6	0.188255	0.0676225	0.0201346	0.00552291	0.00152205	0.00099192		27.6
	27.8	0.21043	0.110371	0.0487764	0.0237225	0.011762	0.00785266		27.8	0.151127	0.0812744	0.0373752	0.0170601	0.00975009	0.0169326		27.8	0.247295	0.0981479	0.0293693	0.00770132	0.00186598	0.00125899		27.8	0.27682	0.144256	0.0690355	0.0313001	0.0137311	0.00638345		27.8	0.422036	0.210872	0.0851981	0.0282311	0.00864647	0.00304713		27.8	0.189265	0.0680442	0.0202696	0.00556129	0.00153282	0.000999		27.8
	28	0.210941	0.110777	0.0489948	0.0238393	0.0118226	0.0078941		28	0.151256	0.0814042	0.0374554	0.0171024	0.00977601	0.0169792		28	0.248594	0.0987501	0.0295636	0.00775417	0.00187902	0.00126787		28	0.278258	0.145141	0.0694942	0.0315164	0.0138279	0.00642888		28	0.423883	0.212062	0.0857406	0.0284218	0.00870658	0.00306862		28	0.190271	0.068465	0.0204045	0.00559966	0.00154359	0.00100608		28
	28.2	0.211445	0.11118	0.0492119	0.0239555	0.011883	0.00793538		28.2	0.151382	0.0815317	0.0375345	0.0171441	0.00980162	0.0170252		28.2	0.249888	0.099351	0.0297576	0.007807	0.00189206	0.00127675		28.2	0.279689	0.146024	0.0699524	0.0317326	0.0139246	0.00647429		28.2	0.425717	0.213248	0.0862822	0.0286123	0.00876667	0.00309011		28.2	0.191273	0.068885	0.0205392	0.005638	0.00155435	0.00101316		28.2
	28.4	0.211942	0.111579	0.0494277	0.0240711	0.0119431	0.00797648		28.4	0.151504	0.0816569	0.0376124	0.0171853	0.0098269	0.0170708		28.4	0.251175	0.0999505	0.0299515	0.00785978	0.0019051	0.00128563		28.4	0.281114	0.146904	0.0704101	0.0319487	0.0140214	0.00651971		28.4	0.42754	0.21443	0.0868229	0.0288026	0.00882672	0.00311159		28.4	0.192271	0.069304	0.0206738	0.00567632	0.0015651	0.00102023		28.4
	28.6	0.212432	0.111975	0.0496421	0.0241862	0.012003	0.0080174		28.6	0.151624	0.0817799	0.0376892	0.0172259	0.00985187	0.0171157		28.6	0.252458	0.100549	0.030145	0.00791253	0.00191812	0.0012945		28.6	0.282532	0.147783	0.0708673	0.0321646	0.014118	0.00656511		28.6	0.42935	0.215608	0.0873626	0.0289928	0.00888675	0.00313306		28.6	0.193265	0.0697222	0.0208082	0.00571461	0.00157586	0.0010273		28.6
	28.8	0.212916	0.112368	0.0498551	0.0243006	0.0120626	0.00805816		28.8	0.151741	0.0819007	0.0377648	0.017266	0.00987654	0.0171601		28.8	0.253735	0.101146	0.0303384	0.00796525	0.00193115	0.00130337		28.8	0.283945	0.14866	0.0713239	0.0323805	0.0142147	0.00661051		28.8	0.431148	0.216782	0.0879014	0.0291827	0.00894674	0.00315453		28.8	0.194255	0.0701395	0.0209425	0.00575288	0.00158661	0.00103438		28.8
	29	0.213393	0.112757	0.0500668	0.0244145	0.0121219	0.00809874		29	0.151856	0.0820193	0.0378394	0.0173055	0.00990089	0.017204		29	0.255006	0.101741	0.0305315	0.00801793	0.00194416	0.00131224		29	0.285351	0.149535	0.0717801	0.0325962	0.0143113	0.0066559		29	0.432935	0.217952	0.0884393	0.0293726	0.00900671	0.00317599		29	0.19524	0.0705559	0.0210767	0.00579113	0.00159735	0.00104145		29
	29.2	0.213864	0.113143	0.0502772	0.0245277	0.0121809	0.00813915		29.2	0.151967	0.0821359	0.0379128	0.0173446	0.00992495	0.0172474		29.2	0.256272	0.102335	0.0307244	0.00807058	0.00195717	0.00132111		29.2	0.28675	0.150408	0.0722357	0.0328118	0.0144079	0.00670128		29.2	0.43471	0.219118	0.0889763	0.0295622	0.00906665	0.00319744		29.2	0.196222	0.0709714	0.0212107	0.00582936	0.0016081	0.00104852		29.2
	29.4	0.214329	0.113525	0.0504862	0.0246404	0.0122397	0.00817939		29.4	0.152076	0.0822503	0.0379851	0.0173831	0.0099487	0.0172902		29.4	0.257532	0.102928	0.030917	0.00812319	0.00197018	0.00132997		29.4	0.288144	0.151279	0.0726909	0.0330273	0.0145045	0.00674666		29.4	0.436473	0.220281	0.0895124	0.0297517	0.00912656	0.00321889		29.4	0.197199	0.0713861	0.0213445	0.00586756	0.00161883	0.00105558		29.4
	29.6	0.214787	0.113904	0.0506939	0.0247526	0.0122982	0.00821946		29.6	0.152182	0.0823627	0.0380564	0.0174211	0.00997216	0.0173325		29.6	0.258788	0.10352	0.0311095	0.00817577	0.00198318	0.00133883		29.6	0.289531	0.152148	0.0731455	0.0332426	0.014601	0.00679203		29.6	0.438224	0.221439	0.0900475	0.029941	0.00918644	0.00324034		29.6	0.198172	0.0717998	0.0214782	0.00590575	0.00162957	0.00106265		29.6
	29.8	0.21524	0.11428	0.0509003	0.0248641	0.0123565	0.00825937		29.8	0.152286	0.0824732	0.0381267	0.0174587	0.00999533	0.0173744		29.8	0.260037	0.10411	0.0313017	0.00822831	0.00199618	0.00134769		29.8	0.290913	0.153015	0.0735996	0.0334578	0.0146976	0.00683739		29.8	0.439964	0.222594	0.0905817	0.0301301	0.00924629	0.00326177		29.8	0.199142	0.0722128	0.0216118	0.0059439	0.0016403	0.00106971		29.8
	30	0.215686	0.114653	0.0511055	0.0249751	0.0124145	0.0082991		30	0.152387	0.0825816	0.0381959	0.0174957	0.0100182	0.0174157		30	0.261282	0.104699	0.0314937	0.00828081	0.00200917	0.00135655		30	0.292288	0.15388	0.0740532	0.0336729	0.014794	0.00688275		30	0.441693	0.223745	0.0911151	0.0303191	0.00930611	0.00328321		30	0.200107	0.0726248	0.0217452	0.00598204	0.00165103	0.00107678		30
	30.2	0.216126	0.115022	0.0513093	0.0250855	0.0124722	0.00833867		30.2	0.152486	0.0826882	0.038264	0.0175322	0.0100408	0.0174565		30.2	0.262521	0.105287	0.0316854	0.00833328	0.00202215	0.0013654		30.2	0.293657	0.154743	0.0745063	0.0338879	0.0148905	0.0069281		30.2	0.44341	0.224891	0.0916475	0.0305078	0.0093659	0.00330463		30.2	0.201069	0.073036	0.0218784	0.00602015	0.00166175	0.00108384		30.2
	30.4	0.21656	0.115388	0.0515118	0.0251953	0.0125297	0.00837807		30.4	0.152582	0.0827928	0.0383312	0.0175683	0.0100631	0.0174968		30.4	0.263755	0.105873	0.0318769	0.00838572	0.00203513	0.00137425		30.4	0.29502	0.155605	0.0749588	0.0341028	0.0149869	0.00697344		30.4	0.445116	0.226035	0.0921789	0.0306965	0.00942566	0.00332605		30.4	0.202026	0.0734463	0.0220115	0.00605824	0.00167247	0.0010909		30.4
	30.6	0.216989	0.115751	0.0517131	0.0253046	0.0125869	0.00841731		30.6	0.152676	0.0828955	0.0383974	0.0176039	0.0100852	0.0175367		30.6	0.264983	0.106458	0.0320682	0.00843812	0.00204811	0.0013831		30.6	0.296377	0.156464	0.0754109	0.0343175	0.0150833	0.00701877		30.6	0.446811	0.227174	0.0927095	0.0308849	0.0094854	0.00334746		30.6	0.20298	0.0738557	0.0221445	0.00609631	0.00168319	0.00109796		30.6
	30.8	0.217411	0.116111	0.0519131	0.0254134	0.0126438	0.00845638		30.8	0.152768	0.0829965	0.0384626	0.017639	0.0101069	0.017576		30.8	0.266206	0.107042	0.0322593	0.00849049	0.00206108	0.00139195		30.8	0.297728	0.157322	0.0758625	0.0345321	0.0151797	0.0070641		30.8	0.448494	0.228309	0.0932392	0.0310732	0.0095451	0.00336887		30.8	0.203929	0.0742643	0.0222773	0.00613436	0.0016939	0.00110501		30.8
	31	0.217829	0.116467	0.0521118	0.0255215	0.0127005	0.00849528		31	0.152858	0.0830956	0.0385269	0.0176736	0.0101285	0.0176149		31	0.267425	0.107625	0.0324502	0.00854282	0.00207404	0.00140079		31	0.299073	0.158177	0.0763136	0.0347466	0.0152761	0.00710942		31	0.450166	0.229441	0.093768	0.0312613	0.00960478	0.00339027		31	0.204875	0.074672	0.02241	0.00617238	0.00170461	0.00111207		31
	31.2	0.21824	0.116821	0.0523093	0.0256292	0.0127569	0.00853402		31.2	0.152945	0.083193	0.0385902	0.0177079	0.0101497	0.0176533		31.2	0.268637	0.108206	0.0326408	0.00859511	0.002087	0.00140963		31.2	0.300413	0.159031	0.0767641	0.0349609	0.0153724	0.00715474		31.2	0.451828	0.230569	0.0942959	0.0314493	0.00966443	0.00341167		31.2	0.205817	0.0750789	0.0225425	0.00621038	0.00171531	0.00111912		31.2
	31.4	0.218646	0.117172	0.0525056	0.0257362	0.0128131	0.0085726		31.4	0.153031	0.0832886	0.0386526	0.0177416	0.0101706	0.0176913		31.4	0.269845	0.108786	0.0328312	0.00864737	0.00209995	0.00141847		31.4	0.301746	0.159883	0.0772142	0.0351752	0.0154687	0.00720004		31.4	0.453478	0.231693	0.0948228	0.0316371	0.00972405	0.00343306		31.4	0.206755	0.0754849	0.0226749	0.00624836	0.00172602	0.00112617		31.4
	31.6	0.219047	0.117519	0.0527006	0.0258428	0.0128691	0.00861102		31.6	0.153114	0.0833826	0.038714	0.0177749	0.0101914	0.0177288		31.6	0.271048	0.109365	0.0330213	0.0086996	0.0021129	0.00142731		31.6	0.303073	0.160733	0.0776637	0.0353893	0.0155649	0.00724534		31.6	0.455118	0.232814	0.0953489	0.0318247	0.00978364	0.00345444		31.6	0.207689	0.07589	0.0228072	0.00628631	0.00173671	0.00113322		31.6
	31.8	0.219442	0.117864	0.0528944	0.0259487	0.0129247	0.00864927		31.8	0.153195	0.0834748	0.0387746	0.0178078	0.0102118	0.0177658		31.8	0.272245	0.109942	0.0332113	0.00875179	0.00212584	0.00143614		31.8	0.304395	0.161581	0.0781128	0.0356033	0.0156612	0.00729063		31.8	0.456746	0.23393	0.0958741	0.0320121	0.0098432	0.00347582		31.8	0.208619	0.0762943	0.0229392	0.00632424	0.00174741	0.00114027		31.8
	32	0.219832	0.118205	0.0530869	0.0260542	0.0129802	0.00868737		32	0.153275	0.0835654	0.0388342	0.0178402	0.010232	0.0178025		32	0.273437	0.110518	0.033401	0.00880395	0.00213878	0.00144497		32	0.30571	0.162427	0.0785613	0.0358172	0.0157574	0.00733592		32	0.458364	0.235043	0.0963983	0.0321994	0.00990273	0.00349719		32	0.209546	0.0766977	0.0230712	0.00636215	0.0017581	0.00114732		32
	32.2	0.220216	0.118544	0.0532783	0.0261591	0.0130353	0.0087253		32.2	0.153352	0.0836545	0.038893	0.0178722	0.010252	0.0178386		32.2	0.274624	0.111093	0.0335905	0.00885607	0.00215171	0.0014538		32.2	0.30702	0.163271	0.0790094	0.0360309	0.0158535	0.0073812		32.2	0.459972	0.236153	0.0969217	0.0323865	0.00996223	0.00351855		32.2	0.210468	0.0771003	0.023203	0.00640004	0.00176879	0.00115437		32.2
	32.4	0.220596	0.118879	0.0534684	0.0262635	0.0130903	0.00876307		32.4	0.153428	0.0837419	0.0389509	0.0179038	0.0102717	0.0178744		32.4	0.275806	0.111666	0.0337798	0.00890816	0.00216464	0.00146263		32.4	0.308324	0.164113	0.0794569	0.0362446	0.0159497	0.00742647		32.4	0.461569	0.237258	0.0974442	0.0325735	0.0100217	0.00353991		32.4	0.211387	0.0775021	0.0233346	0.00643791	0.00177947	0.00116141		32.4
	32.6	0.22097	0.119212	0.0536574	0.0263673	0.013145	0.00880068		32.6	0.153502	0.0838277	0.039008	0.0179349	0.0102911	0.0179097		32.6	0.276983	0.112239	0.0339688	0.00896021	0.00217756	0.00147145		32.6	0.309622	0.164954	0.0799039	0.0364581	0.0160458	0.00747173		32.6	0.463155	0.23836	0.0979658	0.0327602	0.0100812	0.00356126		32.6	0.212302	0.0779029	0.0234662	0.00647575	0.00179015	0.00116845		32.6
	32.8	0.22134	0.119542	0.0538452	0.0264706	0.0131994	0.00883814		32.8	0.153574	0.0839121	0.0390642	0.0179657	0.0103103	0.0179446		32.8	0.278155	0.11281	0.0341576	0.00901223	0.00219048	0.00148028		32.8	0.310915	0.165793	0.0803505	0.0366715	0.0161419	0.00751699		32.8	0.464731	0.239458	0.0984865	0.0329469	0.0101406	0.00358261		32.8	0.213213	0.078303	0.0235975	0.00651357	0.00180083	0.00117549		32.8
	33	0.221704	0.119869	0.0540317	0.0265734	0.0132536	0.00887544		33	0.153644	0.0839949	0.0391196	0.017996	0.0103293	0.017979		33	0.279322	0.113379	0.0343462	0.00906421	0.00220339	0.00148909		33	0.312201	0.166629	0.0807965	0.0368848	0.016238	0.00756224		33	0.466296	0.240553	0.0990063	0.0331333	0.0101999	0.00360395		33	0.214121	0.0787022	0.0237287	0.00655136	0.0018115	0.00118253		33
	33.2	0.222064	0.120193	0.0542171	0.0266756	0.0133075	0.00891258		33.2	0.153713	0.0840763	0.0391742	0.018026	0.0103481	0.0180131		33.2	0.280484	0.113948	0.0345346	0.00911616	0.00221629	0.00149791		33.2	0.313482	0.167464	0.081242	0.0370979	0.016334	0.00760748		33.2	0.467851	0.241644	0.0995252	0.0333196	0.0102593	0.00362529		33.2	0.215024	0.0791006	0.0238598	0.00658914	0.00182217	0.00118957		33.2
	33.4	0.222418	0.120514	0.0544014	0.0267774	0.0133612	0.00894956		33.4	0.15378	0.0841562	0.039228	0.0180556	0.0103666	0.0180467		33.4	0.281641	0.114515	0.0347228	0.00916807	0.00222919	0.00150673		33.4	0.314758	0.168297	0.0816871	0.037311	0.01643	0.00765272		33.4	0.469396	0.242731	0.100043	0.0335057	0.0103186	0.00364662		33.4	0.215924	0.0794981	0.0239908	0.00662689	0.00183283	0.00119661		33.4
	33.6	0.222768	0.120833	0.0545845	0.0268786	0.0134147	0.00898639		33.6	0.153845	0.0842347	0.039281	0.0180847	0.0103849	0.01808		33.6	0.282793	0.115081	0.0349107	0.00921995	0.00224209	0.00151554		33.6	0.316028	0.169129	0.0821316	0.0375239	0.016526	0.00769795		33.6	0.470931	0.243814	0.10056	0.0336916	0.0103779	0.00366794		33.6	0.216821	0.0798948	0.0241215	0.00666462	0.00184349	0.00120364		33.6
	33.8	0.223114	0.121148	0.0547664	0.0269793	0.0134679	0.00902307		33.8	0.153909	0.0843118	0.0393332	0.0181135	0.0104029	0.0181128		33.8	0.283941	0.115646	0.0350984	0.0092718	0.00225498	0.00152435		33.8	0.317292	0.169958	0.0825757	0.0377366	0.0166219	0.00774317		33.8	0.472456	0.244894	0.101077	0.0338774	0.0104372	0.00368925		33.8	0.217713	0.0802906	0.0242522	0.00670232	0.00185415	0.00121068		33.8
	34	0.223454	0.121461	0.0549472	0.0270795	0.0135209	0.00905958		34	0.153971	0.0843875	0.0393847	0.0181419	0.0104207	0.0181452		34	0.285083	0.116209	0.0352859	0.00932361	0.00226786	0.00153315		34	0.31855	0.170785	0.0830192	0.0379493	0.0167179	0.00778839		34	0.47397	0.245971	0.101592	0.034063	0.0104965	0.00371057		34	0.218602	0.0806856	0.0243827	0.00674001	0.0018648	0.00121771		34
	34.2	0.22379	0.121772	0.0551268	0.0271791	0.0135736	0.00909595		34.2	0.154032	0.0844618	0.0394353	0.0181699	0.0104384	0.0181773		34.2	0.28622	0.116771	0.0354732	0.00937538	0.00228074	0.00154196		34.2	0.319803	0.171611	0.0834622	0.0381618	0.0168137	0.00783359		34.2	0.475475	0.247044	0.102107	0.0342485	0.0105557	0.00373187		34.2	0.219488	0.0810798	0.0245131	0.00677767	0.00187546	0.00122474		34.2
	34.4	0.224122	0.122079	0.0553054	0.0272783	0.0136261	0.00913216		34.4	0.154092	0.0845349	0.0394853	0.0181976	0.0104557	0.018209		34.4	0.287353	0.117332	0.0356602	0.00942712	0.00229362	0.00155076		34.4	0.321051	0.172435	0.0839048	0.0383743	0.0169096	0.00787879		34.4	0.47697	0.248113	0.10262	0.0344338	0.0106149	0.00375317		34.4	0.220369	0.0814732	0.0246433	0.00681531	0.0018861	0.00123177		34.4
	34.6	0.224449	0.122384	0.0554827	0.027377	0.0136784	0.00916822		34.6	0.154149	0.0846066	0.0395345	0.0182249	0.0104729	0.0182402		34.6	0.28848	0.117892	0.035847	0.00947883	0.00230649	0.00155956		34.6	0.322293	0.173257	0.0843468	0.0385866	0.0170055	0.00792399		34.6	0.478454	0.249178	0.103133	0.0346189	0.010674	0.00377446		34.6	0.221247	0.0818657	0.0247733	0.00685293	0.00189674	0.0012388		34.6
	34.8	0.224772	0.122686	0.055659	0.0274751	0.0137304	0.00920413		34.8	0.154206	0.0846771	0.039583	0.0182518	0.0104899	0.0182712		34.8	0.289603	0.11845	0.0360336	0.0095305	0.00231935	0.00156836		34.8	0.323529	0.174077	0.0847884	0.0387988	0.0171013	0.00796917		34.8	0.47993	0.250241	0.103645	0.0348038	0.0107331	0.00379575		34.8	0.222122	0.0822574	0.0249033	0.00689052	0.00190738	0.00124582		34.8
	35	0.22509	0.122986	0.0558342	0.0275728	0.0137822	0.00923989		35	0.154261	0.0847463	0.0396307	0.0182784	0.0105066	0.0183017		35	0.290721	0.119008	0.03622	0.00958214	0.00233221	0.00157715		35	0.32476	0.174896	0.0852295	0.0390108	0.017197	0.00801435		35	0.481395	0.251299	0.104156	0.0349886	0.0107922	0.00381703		35	0.222992	0.0826483	0.0250331	0.00692809	0.00191802	0.00125285		35
	35.2	0.225404	0.123283	0.0560083	0.0276699	0.0138338	0.00927549		35.2	0.154315	0.0848143	0.0396778	0.0183046	0.0105232	0.0183319		35.2	0.291835	0.119564	0.0364062	0.00963374	0.00234506	0.00158594		35.2	0.325986	0.175712	0.08567	0.0392228	0.0172928	0.00805953		35.2	0.482851	0.252354	0.104666	0.0351733	0.0108513	0.0038383		35.2	0.22386	0.0830383	0.0251627	0.00696564	0.00192865	0.00125987		35.2
	35.4	0.225714	0.123578	0.0561812	0.0277666	0.0138851	0.00931095		35.4	0.154368	0.0848811	0.0397242	0.0183305	0.0105395	0.0183617		35.4	0.292943	0.120118	0.0365921	0.00968531	0.00235791	0.00159473		35.4	0.327206	0.176527	0.0861101	0.0394346	0.0173885	0.00810469		35.4	0.484297	0.253406	0.105175	0.0353577	0.0109103	0.00385957		35.4	0.224723	0.0834276	0.0252922	0.00700317	0.00193928	0.00126689		35.4
	35.6	0.22602	0.12387	0.0563531	0.0278627	0.0139362	0.00934625		35.6	0.154419	0.0849466	0.0397699	0.0183561	0.0105557	0.0183912		35.6	0.294047	0.120672	0.0367778	0.00973684	0.00237075	0.00160352		35.6	0.328421	0.17734	0.0865497	0.0396463	0.0174842	0.00814985		35.6	0.485733	0.254454	0.105684	0.035542	0.0109694	0.00388084		35.6	0.225583	0.083816	0.0254216	0.00704068	0.00194991	0.00127391		35.6
	35.8	0.226322	0.124159	0.0565239	0.0279584	0.013987	0.00938141		35.8	0.154469	0.0850111	0.0398149	0.0183813	0.0105716	0.0184203		35.8	0.295146	0.121224	0.0369633	0.00978834	0.00238359	0.00161231		35.8	0.32963	0.178151	0.0869888	0.0398579	0.0175799	0.008195		35.8	0.487161	0.255498	0.106191	0.0357261	0.0110283	0.00390209		35.8	0.22644	0.0842036	0.0255508	0.00707816	0.00196053	0.00128093		35.8
	36	0.22662	0.124446	0.0566936	0.0280536	0.0140377	0.00941642		36	0.154518	0.0850743	0.0398592	0.0184061	0.0105873	0.018449		36	0.29624	0.121775	0.0371486	0.00983981	0.00239642	0.00162109		36	0.330834	0.17896	0.0874274	0.0400693	0.0176755	0.00824015		36	0.488578	0.256539	0.106698	0.0359101	0.0110873	0.00392334		36	0.227293	0.0845903	0.0256799	0.00711562	0.00197114	0.00128795		36
	36.2	0.226913	0.12473	0.0568623	0.0281483	0.0140881	0.00945128		36.2	0.154566	0.0851365	0.0399029	0.0184307	0.0106029	0.0184774		36.2	0.29733	0.122325	0.0373337	0.00989124	0.00240925	0.00162987		36.2	0.332033	0.179768	0.0878655	0.0402807	0.0177712	0.00828529		36.2	0.489987	0.257577	0.107204	0.0360939	0.0111462	0.00394459		36.2	0.228142	0.0849763	0.0258088	0.00715306	0.00198176	0.00129496		36.2
	36.4	0.227203	0.125012	0.0570299	0.0282425	0.0141383	0.009486		36.4	0.154612	0.0851975	0.039946	0.0184549	0.0106182	0.0185055		36.4	0.298415	0.122874	0.0375185	0.00994263	0.00242207	0.00163864		36.4	0.333226	0.180574	0.0883031	0.0404919	0.0178667	0.00833042		36.4	0.491386	0.258611	0.107708	0.0362775	0.0112051	0.00396583		36.4	0.228988	0.0853614	0.0259376	0.00719047	0.00199237	0.00130198		36.4
	36.6	0.227489	0.125292	0.0571964	0.0283363	0.0141882	0.00952057		36.6	0.154658	0.0852574	0.0399884	0.0184788	0.0106334	0.0185332		36.6	0.299495	0.123421	0.0377031	0.009994	0.00243488	0.00164742		36.6	0.334414	0.181377	0.0887402	0.040703	0.0179623	0.00837554		36.6	0.492776	0.259641	0.108213	0.036461	0.011264	0.00398706		36.6	0.229831	0.0857458	0.0260662	0.00722787	0.00200297	0.00130899		36.6
	36.8	0.227771	0.125569	0.0573619	0.0284295	0.0142379	0.00955499		36.8	0.154702	0.0853163	0.0400302	0.0185024	0.0106484	0.0185606		36.8	0.300571	0.123968	0.0378875	0.0100453	0.00244769	0.00165619		36.8	0.335597	0.18218	0.0891769	0.0409139	0.0180578	0.00842066		36.8	0.494157	0.260669	0.108716	0.0366443	0.0113228	0.00400829		36.8	0.23067	0.0861293	0.0261947	0.00726524	0.00201358	0.001316		36.8
	37	0.228049	0.125844	0.0575263	0.0285223	0.0142875	0.00958927		37	0.154745	0.0853742	0.0400714	0.0185257	0.0106632	0.0185877		37	0.301642	0.124513	0.0380717	0.0100966	0.0024605	0.00166496		37	0.336775	0.18298	0.089613	0.0411248	0.0181533	0.00846577		37	0.495528	0.261692	0.109218	0.0368274	0.0113817	0.00402951		37	0.231505	0.086512	0.0263231	0.00730259	0.00202418	0.00132301		37
	37.2	0.228324	0.126116	0.0576898	0.0286146	0.0143367	0.00962341		37.2	0.154788	0.085431	0.040112	0.0185487	0.0106778	0.0186144		37.2	0.302709	0.125056	0.0382557	0.0101479	0.0024733	0.00167373		37.2	0.337947	0.183779	0.0900487	0.0413355	0.0182488	0.00851087		37.2	0.496891	0.262713	0.109719	0.0370104	0.0114404	0.00405072		37.2	0.232338	0.0868939	0.0264513	0.00733991	0.00203477	0.00133002		37.2
	37.4	0.228595	0.126386	0.0578521	0.0287064	0.0143858	0.0096574		37.4	0.154829	0.0854868	0.0401519	0.0185714	0.0106922	0.0186408		37.4	0.303771	0.125599	0.0384394	0.0101991	0.0024861	0.00168249		37.4	0.339115	0.184575	0.0904838	0.0415462	0.0183442	0.00855597		37.4	0.498245	0.26373	0.11022	0.0371932	0.0114992	0.00407193		37.4	0.233166	0.087275	0.0265794	0.00737722	0.00204536	0.00133702		37.4
	37.6	0.228862	0.126654	0.0580135	0.0287978	0.0144346	0.00969125		37.6	0.154869	0.0855415	0.0401913	0.0185937	0.0107064	0.0186669		37.6	0.304828	0.12614	0.038623	0.0102503	0.00249889	0.00169126		37.6	0.340277	0.18537	0.0909185	0.0417567	0.0184397	0.00860105		37.6	0.49959	0.264743	0.11072	0.0373759	0.0115579	0.00409313		37.6	0.233992	0.0876553	0.0267074	0.0074145	0.00205595	0.00134403		37.6
	37.8	0.229125	0.126919	0.0581739	0.0288887	0.0144833	0.00972495		37.8	0.154909	0.0855954	0.0402301	0.0186158	0.0107205	0.0186927		37.8	0.305881	0.126681	0.0388063	0.0103015	0.00251167	0.00170002		37.8	0.341434	0.186164	0.0913527	0.041967	0.0185351	0.00864614		37.8	0.500926	0.265753	0.111219	0.0375584	0.0116166	0.00411433		37.8	0.234813	0.0880348	0.0268352	0.00745176	0.00206654	0.00135103		37.8
	38	0.229386	0.127182	0.0583332	0.0289791	0.0145317	0.00975851		38	0.154947	0.0856482	0.0402684	0.0186376	0.0107344	0.0187182		38	0.30693	0.12722	0.0389894	0.0103526	0.00252445	0.00170878		38	0.342585	0.186955	0.0917864	0.0421773	0.0186304	0.00869121		38	0.502253	0.26676	0.111717	0.0377407	0.0116753	0.00413552		38	0.235632	0.0884135	0.0269628	0.007489	0.00207712	0.00135803		38
	38.2	0.229642	0.127443	0.0584915	0.0290691	0.0145798	0.00979194		38.2	0.154984	0.0857002	0.0403061	0.0186591	0.0107481	0.0187434		38.2	0.307974	0.127757	0.0391723	0.0104037	0.00253722	0.00171753		38.2	0.343732	0.187745	0.0922197	0.0423874	0.0187257	0.00873628		38.2	0.503571	0.267764	0.112214	0.0379229	0.0117339	0.00415671		38.2	0.236447	0.0887914	0.0270903	0.00752621	0.0020877	0.00136503		38.2
	38.4	0.229895	0.127701	0.0586489	0.0291586	0.0146278	0.00982522		38.4	0.155021	0.0857511	0.0403432	0.0186803	0.0107617	0.0187683		38.4	0.309013	0.128294	0.0393549	0.0104547	0.00254999	0.00172628		38.4	0.344874	0.188533	0.0926524	0.0425975	0.0188211	0.00878134		38.4	0.504881	0.268764	0.11271	0.0381049	0.0117925	0.00417789		38.4	0.237259	0.0891685	0.0272177	0.00756341	0.00209827	0.00137203		38.4
	38.6	0.230145	0.127957	0.0588052	0.0292477	0.0146756	0.00985836		38.6	0.155057	0.0858012	0.0403798	0.0187012	0.0107751	0.0187928		38.6	0.310048	0.12883	0.0395374	0.0105057	0.00256276	0.00173503		38.6	0.34601	0.189319	0.0930846	0.0428074	0.0189163	0.00882639		38.6	0.506182	0.26976	0.113206	0.0382867	0.0118511	0.00419906		38.6	0.238067	0.0895448	0.027345	0.00760058	0.00210884	0.00137903		38.6
	38.8	0.230392	0.128211	0.0589606	0.0293363	0.0147231	0.00989136		38.8	0.155091	0.0858504	0.0404158	0.0187219	0.0107883	0.0188171		38.8	0.311079	0.129364	0.0397196	0.0105567	0.00257552	0.00174378		38.8	0.347142	0.190104	0.0935164	0.0430171	0.0190116	0.00887144		38.8	0.507475	0.270754	0.113701	0.0384684	0.0119097	0.00422023		38.8	0.238872	0.0899204	0.0274721	0.00763773	0.00211941	0.00138602		38.8
	39	0.230635	0.128463	0.059115	0.0294245	0.0147704	0.00992422		39	0.155125	0.0858988	0.0404513	0.0187423	0.0108013	0.0188411		39	0.312105	0.129897	0.0399016	0.0106077	0.00258827	0.00175253		39	0.348269	0.190887	0.0939477	0.0432268	0.0191068	0.00891648		39	0.508759	0.271744	0.114194	0.0386499	0.0119682	0.00424139		39	0.239674	0.0902951	0.027599	0.00767485	0.00212997	0.00139302		39
	39.2	0.230875	0.128713	0.0592684	0.0295122	0.0148175	0.00995695		39.2	0.155159	0.0859462	0.0404863	0.0187624	0.0108142	0.0188648		39.2	0.313127	0.130429	0.0400834	0.0106586	0.00260102	0.00176127		39.2	0.34939	0.191668	0.0943785	0.0434363	0.019202	0.00896151		39.2	0.510034	0.272731	0.114687	0.0388312	0.0120267	0.00426254		39.2	0.240473	0.090669	0.0277259	0.00771196	0.00214053	0.00140001		39.2
	39.4	0.231111	0.12896	0.0594208	0.0295994	0.0148644	0.00998953		39.4	0.155191	0.0859928	0.0405208	0.0187823	0.010827	0.0188882		39.4	0.314145	0.130959	0.040265	0.0107095	0.00261376	0.00177001		39.4	0.350507	0.192447	0.0948088	0.0436457	0.0192972	0.00900654		39.4	0.511301	0.273714	0.11518	0.0390124	0.0120852	0.00428369		39.4	0.241268	0.0910422	0.0278526	0.00774904	0.00215108	0.001407		39.4
	39.6	0.231345	0.129205	0.0595724	0.0296862	0.0149111	0.010022		39.6	0.155223	0.0860386	0.0405547	0.0188019	0.0108395	0.0189113		39.6	0.315158	0.131489	0.0404464	0.0107603	0.0026265	0.00177875		39.6	0.351619	0.193224	0.0952387	0.0438551	0.0193923	0.00905155		39.6	0.51256	0.274695	0.115671	0.0391934	0.0121436	0.00430483		39.6	0.24206	0.0914145	0.0279791	0.0077861	0.00216164	0.00141399		39.6
	39.8	0.231575	0.129449	0.0597229	0.0297726	0.0149576	0.0100543		39.8	0.155253	0.0860836	0.0405882	0.0188212	0.010852	0.0189342		39.8	0.316167	0.132017	0.0406275	0.0108112	0.00263923	0.00178748		39.8	0.352725	0.194	0.095668	0.0440642	0.0194874	0.00909657		39.8	0.513811	0.275672	0.116161	0.0393743	0.012202	0.00432597		39.8	0.242849	0.0917861	0.0281055	0.00782314	0.00217218	0.00142098		39.8
	40	0.231802	0.12969	0.0598725	0.0298585	0.0150038	0.0100865		40	0.155284	0.0861278	0.0406212	0.0188403	0.0108642	0.0189568		40	0.317171	0.132545	0.0408085	0.0108619	0.00265196	0.00179622		40	0.353827	0.194774	0.0960969	0.0442733	0.0195825	0.00914157		40	0.515053	0.276645	0.116651	0.039555	0.0122604	0.0043471		40	0.243634	0.0921569	0.0282318	0.00786016	0.00218273	0.00142797		40
	40.2	0.232027	0.129929	0.0600211	0.029944	0.0150499	0.0101185		40.2	0.155313	0.0861712	0.0406536	0.0188591	0.0108763	0.0189791		40.2	0.318171	0.133071	0.0409892	0.0109127	0.00266468	0.00180495		40.2	0.354924	0.195547	0.0965253	0.0444823	0.0196776	0.00918657		40.2	0.516287	0.277616	0.11714	0.0397355	0.0123188	0.00436823		40.2	0.244416	0.0925269	0.0283579	0.00789715	0.00219327	0.00143495		40.2
	40.4	0.232248	0.130166	0.0601688	0.0300291	0.0150957	0.0101504		40.4	0.155342	0.0862138	0.0406856	0.0188777	0.0108883	0.0190011		40.4	0.319167	0.133595	0.0411697	0.0109634	0.0026774	0.00181368		40.4	0.356016	0.196317	0.0969532	0.0446911	0.0197726	0.00923156		40.4	0.517513	0.278583	0.117628	0.0399159	0.0123771	0.00438935		40.4	0.245195	0.0928962	0.0284839	0.00793413	0.00220381	0.00144193		40.4
	40.6	0.232466	0.1304	0.0603156	0.0301137	0.0151413	0.0101822		40.6	0.15537	0.0862556	0.0407172	0.0188961	0.0109001	0.0190229		40.6	0.320159	0.134119	0.04135	0.0110141	0.00269011	0.0018224		40.6	0.357104	0.197086	0.0973806	0.0448998	0.0198676	0.00927654		40.6	0.518731	0.279547	0.118115	0.0400961	0.0124354	0.00441046		40.6	0.245971	0.0932646	0.0286097	0.00797108	0.00221434	0.00144892		40.6
	40.8	0.232682	0.130633	0.0604615	0.0301978	0.0151868	0.0102138		40.8	0.155397	0.0862967	0.0407483	0.0189141	0.0109118	0.0190444		40.8	0.321146	0.134642	0.0415301	0.0110647	0.00270282	0.00183113		40.8	0.358186	0.197854	0.0978076	0.0451084	0.0199625	0.00932152		40.8	0.519941	0.280508	0.118601	0.0402762	0.0124937	0.00443157		40.8	0.246743	0.0936323	0.0287354	0.008008	0.00222487	0.0014559		40.8
	41	0.232894	0.130864	0.0606064	0.0302816	0.015232	0.0102453		41	0.155424	0.0863371	0.0407789	0.018932	0.0109233	0.0190657		41	0.322129	0.135163	0.04171	0.0111153	0.00271552	0.00183985		41	0.359264	0.198619	0.0982341	0.0453168	0.0200575	0.00936649		41	0.521143	0.281465	0.119086	0.0404561	0.0125519	0.00445267		41	0.247513	0.0939992	0.028861	0.00804491	0.0022354	0.00146287		41
	41.2	0.233104	0.131093	0.0607505	0.0303649	0.015277	0.0102767		41.2	0.15545	0.0863768	0.040809	0.0189496	0.0109347	0.0190867		41.2	0.323108	0.135683	0.0418897	0.0111659	0.00272821	0.00184857		41.2	0.360337	0.199383	0.0986601	0.0455252	0.0201524	0.00941145		41.2	0.522337	0.28242	0.119571	0.0406358	0.0126101	0.00447377		41.2	0.248279	0.0943653	0.0289864	0.0080818	0.00224592	0.00146985		41.2
	41.4	0.23331	0.13132	0.0608936	0.0304478	0.0153218	0.0103079		41.4	0.155475	0.0864157	0.0408388	0.018967	0.0109459	0.0191074		41.4	0.324083	0.136202	0.0420691	0.0112165	0.00274091	0.00185728		41.4	0.361405	0.200145	0.0990856	0.0457334	0.0202473	0.00945641		41.4	0.523523	0.283371	0.120055	0.0408154	0.0126683	0.00449486		41.4	0.249042	0.0947307	0.0291117	0.00811866	0.00225644	0.00147683		41.4
	41.6	0.233514	0.131545	0.0610358	0.0305303	0.0153665	0.0103391		41.6	0.1555	0.086454	0.040868	0.0189842	0.010957	0.0191279		41.6	0.325054	0.13672	0.0422483	0.011267	0.00275359	0.001866		41.6	0.362469	0.200906	0.0995106	0.0459415	0.0203422	0.00950136		41.6	0.524702	0.284319	0.120538	0.0409948	0.0127265	0.00451594		41.6	0.249802	0.0950953	0.0292369	0.0081555	0.00226696	0.0014838		41.6
	41.8	0.233716	0.131767	0.0611771	0.0306124	0.0154109	0.01037		41.8	0.155524	0.0864915	0.0408969	0.0190011	0.010968	0.0191482		41.8	0.32602	0.137237	0.0424274	0.0113174	0.00276627	0.00187471		41.8	0.363528	0.201664	0.0999352	0.0461495	0.020437	0.0095463		41.8	0.525872	0.285264	0.12102	0.0411741	0.0127846	0.00453702		41.8	0.250559	0.0954591	0.0293619	0.00819232	0.00227747	0.00149077		41.8
	42	0.233914	0.131988	0.0613176	0.030694	0.0154551	0.0104009		42	0.155548	0.0865284	0.0409253	0.0190178	0.0109788	0.0191682		42	0.326983	0.137753	0.0426062	0.0113679	0.00277895	0.00188342		42	0.364582	0.202421	0.100359	0.0463574	0.0205318	0.00959123		42	0.527035	0.286205	0.121501	0.0413532	0.0128427	0.00455809		42	0.251312	0.0958222	0.0294868	0.00822911	0.00228798	0.00149775		42
	42.2	0.23411	0.132207	0.0614571	0.0307752	0.0154991	0.0104316		42.2	0.155571	0.0865647	0.0409533	0.0190343	0.0109895	0.019188		42.2	0.327941	0.138267	0.0427848	0.0114183	0.00279162	0.00189212		42.2	0.365631	0.203177	0.100783	0.0465652	0.0206266	0.00963616		42.2	0.52819	0.287144	0.121982	0.0415321	0.0129008	0.00457915		42.2	0.252063	0.0961845	0.0296116	0.00826589	0.00229848	0.00150472		42.2
	42.4	0.234304	0.132425	0.0615958	0.030856	0.0155429	0.0104622		42.4	0.155593	0.0866003	0.0409809	0.0190506	0.0110001	0.0192075		42.4	0.328895	0.13878	0.0429632	0.0114687	0.00280428	0.00190083		42.4	0.366676	0.203931	0.101206	0.0467728	0.0207213	0.00968108		42.4	0.529338	0.288079	0.122461	0.0417109	0.0129588	0.00460021		42.4	0.25281	0.096546	0.0297362	0.00830264	0.00230898	0.00151168		42.4
	42.6	0.234494	0.13264	0.0617336	0.0309364	0.0155865	0.0104926		42.6	0.155615	0.0866353	0.0410081	0.0190667	0.0110105	0.0192268		42.6	0.329845	0.139293	0.0431414	0.011519	0.00281694	0.00190953		42.6	0.367716	0.204683	0.101629	0.0469803	0.020816	0.00972599		42.6	0.530478	0.289012	0.12294	0.0418895	0.0130169	0.00462127		42.6	0.253555	0.0969068	0.0298606	0.00833937	0.00231948	0.00151865		42.6
	42.8	0.234682	0.132853	0.0618705	0.0310164	0.01563	0.010523		42.8	0.155637	0.0866696	0.0410349	0.0190825	0.0110208	0.0192459		42.8	0.330791	0.139804	0.0433193	0.0115693	0.0028296	0.00191823		42.8	0.368752	0.205433	0.102051	0.0471878	0.0209107	0.0097709		42.8	0.531611	0.289941	0.123418	0.0420679	0.0130749	0.00464232		42.8	0.254296	0.0972668	0.029985	0.00837608	0.00232998	0.00152562		42.8
	43	0.234868	0.133065	0.0620066	0.031096	0.0156732	0.0105532		43	0.155658	0.0867033	0.0410613	0.0190982	0.011031	0.0192647		43	0.331733	0.140314	0.0434971	0.0116196	0.00284225	0.00192692		43	0.369783	0.206182	0.102473	0.047395	0.0210054	0.0098158		43	0.532736	0.290867	0.123896	0.0422462	0.0131328	0.00466336		43	0.255034	0.097626	0.0301092	0.00841277	0.00234047	0.00153258		43
	43.2	0.235051	0.133275	0.0621418	0.0311752	0.0157162	0.0105833		43.2	0.155678	0.0867365	0.0410873	0.0191136	0.011041	0.0192833		43.2	0.332671	0.140822	0.0436746	0.0116699	0.00285489	0.00193562		43.2	0.370809	0.206929	0.102894	0.0476022	0.0211	0.00986069		43.2	0.533853	0.29179	0.124372	0.0424244	0.0131907	0.00468439		43.2	0.25577	0.0979845	0.0302332	0.00844943	0.00235095	0.00153954		43.2
	43.4	0.235232	0.133482	0.0622762	0.0312539	0.0157591	0.0106132		43.4	0.155698	0.086769	0.0411129	0.0191288	0.0110509	0.0193017		43.4	0.333605	0.14133	0.043852	0.0117201	0.00286753	0.00194431		43.4	0.371831	0.207674	0.103315	0.0478093	0.0211946	0.00990558		43.4	0.534964	0.29271	0.124847	0.0426023	0.0132487	0.00470542		43.4	0.256502	0.0983422	0.0303571	0.00848608	0.00236144	0.0015465		43.4
	43.6	0.23541	0.133689	0.0624097	0.0313323	0.0158017	0.010643		43.6	0.155718	0.086801	0.0411382	0.0191439	0.0110607	0.0193199		43.6	0.334535	0.141837	0.0440291	0.0117702	0.00288016	0.001953		43.6	0.372849	0.208418	0.103735	0.0480162	0.0212892	0.00995046		43.6	0.536067	0.293627	0.125322	0.0427802	0.0133065	0.00472645		43.6	0.257231	0.0986992	0.0304809	0.0085227	0.00237192	0.00155346		43.6
	43.8	0.235586	0.133893	0.0625424	0.0314103	0.0158442	0.0106727		43.8	0.155737	0.0868324	0.0411631	0.0191587	0.0110704	0.0193378		43.8	0.335461	0.142342	0.044206	0.0118204	0.00289279	0.00196169		43.8	0.373862	0.20916	0.104155	0.048223	0.0213838	0.00999533		43.8	0.537163	0.294541	0.125796	0.0429578	0.0133644	0.00474747		43.8	0.257957	0.0990555	0.0306046	0.0085593	0.00238239	0.00156042		43.8
	44	0.23576	0.134095	0.0626743	0.0314878	0.0158864	0.0107023		44	0.155755	0.0868632	0.0411876	0.0191733	0.01108	0.0193555		44	0.336383	0.142846	0.0443827	0.0118705	0.00290542	0.00197037		44	0.37487	0.2099	0.104574	0.0484297	0.0214783	0.0100402		44	0.538251	0.295451	0.126269	0.0431353	0.0134222	0.00476848		44	0.25868	0.0994109	0.0307281	0.00859588	0.00239287	0.00156738		44
	44.2	0.235931	0.134296	0.0628053	0.031565	0.0159285	0.0107317		44.2	0.155773	0.0868935	0.0412117	0.0191878	0.0110894	0.0193731		44.2	0.337301	0.14335	0.0445592	0.0119206	0.00291804	0.00197905		44.2	0.375874	0.210639	0.104993	0.0486363	0.0215728	0.010085		44.2	0.539333	0.296359	0.126742	0.0433127	0.01348	0.00478949		44.2	0.259401	0.0997657	0.0308515	0.00863243	0.00240333	0.00157433		44.2
	44.4	0.2361	0.134495	0.0629355	0.0316418	0.0159704	0.0107611		44.4	0.155791	0.0869233	0.0412355	0.019202	0.0110987	0.0193904		44.4	0.338215	0.143852	0.0447355	0.0119706	0.00293065	0.00198773		44.4	0.376874	0.211376	0.105412	0.0488427	0.0216673	0.0101299		44.4	0.540407	0.297264	0.127213	0.0434898	0.0135377	0.00481049		44.4	0.260118	0.10012	0.0309747	0.00866897	0.0024138	0.00158128		44.4
	44.6	0.236266	0.134693	0.0630648	0.0317182	0.0160121	0.0107903		44.6	0.155808	0.0869525	0.041259	0.0192161	0.0111079	0.0194075		44.6	0.339126	0.144353	0.0449116	0.0120206	0.00294326	0.00199641		44.6	0.377869	0.212112	0.105829	0.0490491	0.0217617	0.0101747		44.6	0.541474	0.298165	0.127684	0.0436669	0.0135955	0.00483148		44.6	0.260832	0.100473	0.0310978	0.00870548	0.00242426	0.00158823		44.6
	44.8	0.236431	0.134888	0.0631934	0.0317942	0.0160536	0.0108193		44.8	0.155825	0.0869812	0.0412821	0.01923	0.011117	0.0194244		44.8	0.340032	0.144853	0.0450875	0.0120706	0.00295586	0.00200508		44.8	0.37886	0.212846	0.106247	0.0492553	0.0218561	0.0102196		44.8	0.542534	0.299064	0.128154	0.0438437	0.0136532	0.00485247		44.8	0.261543	0.100825	0.0312208	0.00874197	0.00243472	0.00159518		44.8
	45	0.236593	0.135082	0.0633211	0.0318698	0.0160949	0.0108483		45	0.155841	0.0870094	0.0413048	0.0192437	0.011126	0.0194411		45	0.340935	0.145351	0.0452632	0.0121206	0.00296846	0.00201376		45	0.379846	0.213578	0.106664	0.0494614	0.0219505	0.0102644		45	0.543587	0.29996	0.128623	0.0440205	0.0137109	0.00487345		45	0.262252	0.101177	0.0313437	0.00877844	0.00244517	0.00160213		45
	45.2	0.236753	0.135274	0.0634481	0.031945	0.016136	0.0108771		45.2	0.155857	0.0870371	0.0413272	0.0192572	0.0111349	0.0194576		45.2	0.341833	0.145849	0.0454386	0.0121705	0.00298105	0.00202243		45.2	0.380828	0.214308	0.107081	0.0496674	0.0220449	0.0103092		45.2	0.544634	0.300852	0.129091	0.044197	0.0137685	0.00489443		45.2	0.262957	0.101528	0.0314664	0.00881489	0.00245563	0.00160908		45.2
	45.4	0.236911	0.135465	0.0635742	0.0320198	0.016177	0.0109058		45.4	0.155873	0.0870642	0.0413493	0.0192705	0.0111436	0.0194739		45.4	0.342728	0.146346	0.0456139	0.0122203	0.00299364	0.00203109		45.4	0.381805	0.215037	0.107497	0.0498733	0.0221392	0.0103541		45.4	0.545673	0.301742	0.129559	0.0443734	0.0138262	0.0049154		45.4	0.26366	0.101878	0.0315889	0.00885132	0.00246607	0.00161603		45.4
	45.6	0.237067	0.135654	0.0636996	0.0320943	0.0162178	0.0109344		45.6	0.155888	0.087091	0.0413711	0.0192837	0.0111523	0.01949		45.6	0.343619	0.146841	0.0457889	0.0122702	0.00300622	0.00203976		45.6	0.382779	0.215765	0.107912	0.0500791	0.0222335	0.0103989		45.6	0.546706	0.302629	0.130026	0.0445496	0.0138838	0.00493637		45.6	0.26436	0.102228	0.0317114	0.00888772	0.00247652	0.00162297		45.6
	45.8	0.23722	0.135841	0.0638241	0.0321684	0.0162583	0.0109629		45.8	0.155903	0.0871172	0.0413926	0.0192967	0.0111608	0.0195059		45.8	0.344506	0.147335	0.0459637	0.01232	0.0030188	0.00204842		45.8	0.383748	0.21649	0.108327	0.0502847	0.0223278	0.0104437		45.8	0.547731	0.303513	0.130492	0.0447257	0.0139413	0.00495732		45.8	0.265056	0.102577	0.0318337	0.0089241	0.00248696	0.00162991		45.8
	46	0.237372	0.136027	0.0639479	0.0322421	0.0162987	0.0109912		46	0.155918	0.087143	0.0414137	0.0193095	0.0111693	0.0195216		46	0.345389	0.147829	0.0461384	0.0123698	0.00303137	0.00205708		46	0.384713	0.217215	0.108742	0.0504902	0.022422	0.0104885		46	0.54875	0.304393	0.130957	0.0449016	0.0139989	0.00497828		46	0.26575	0.102925	0.0319558	0.00896046	0.00249739	0.00163685		46
	46.2	0.237522	0.136211	0.0640709	0.0323154	0.016339	0.0110195		46.2	0.155932	0.0871683	0.0414345	0.0193221	0.0111776	0.0195371		46.2	0.346269	0.148321	0.0463128	0.0124195	0.00304394	0.00206574		46.2	0.385673	0.217937	0.109156	0.0506956	0.0225163	0.0105332		46.2	0.549763	0.305271	0.131421	0.0450774	0.0140564	0.00499922		46.2	0.266441	0.103272	0.0320779	0.0089968	0.00250783	0.00164379		46.2
	46.4	0.237669	0.136393	0.0641932	0.0323883	0.016379	0.0110476		46.4	0.155946	0.0871931	0.041455	0.0193346	0.0111858	0.0195524		46.4	0.347145	0.148812	0.046487	0.0124692	0.0030565	0.0020744		46.4	0.386629	0.218658	0.10957	0.0509009	0.0226105	0.010578		46.4	0.550768	0.306146	0.131885	0.045253	0.0141139	0.00502017		46.4	0.26713	0.103619	0.0321998	0.00903312	0.00251826	0.00165073		46.4
	46.6	0.237815	0.136574	0.0643146	0.0324609	0.0164188	0.0110756		46.6	0.155959	0.0872175	0.0414752	0.019347	0.0111939	0.0195676		46.6	0.348017	0.149302	0.046661	0.0125189	0.00306906	0.00208305		46.6	0.387581	0.219377	0.109983	0.0511061	0.0227046	0.0106228		46.6	0.551767	0.307018	0.132347	0.0454285	0.0141713	0.0050411		46.6	0.267815	0.103965	0.0323215	0.00906942	0.00252868	0.00165767		46.6
	46.8	0.237959	0.136753	0.0644353	0.0325331	0.0164585	0.0111035		46.8	0.155973	0.0872415	0.0414952	0.0193591	0.011202	0.0195826		46.8	0.348885	0.149791	0.0468348	0.0125685	0.00308161	0.0020917		46.8	0.388529	0.220095	0.110396	0.0513112	0.0227988	0.0106676		46.8	0.55276	0.307887	0.132809	0.0456037	0.0142287	0.00506203		46.8	0.268498	0.10431	0.0324432	0.00910569	0.0025391	0.0016646		46.8
	47	0.2381	0.136931	0.0645552	0.032605	0.016498	0.0111312		47	0.155985	0.0872651	0.0415148	0.0193711	0.0112099	0.0195974		47	0.34975	0.150279	0.0470084	0.0126181	0.00309415	0.00210035		47	0.389473	0.220811	0.110809	0.0515161	0.0228929	0.0107123		47	0.553745	0.308754	0.13327	0.0457789	0.0142861	0.00508296		47	0.269178	0.104654	0.0325647	0.00914194	0.00254952	0.00167153		47
	47.2	0.23824	0.137107	0.0646744	0.0326764	0.0165373	0.0111588		47.2	0.155998	0.0872882	0.0415341	0.0193829	0.0112177	0.019612		47.2	0.350611	0.150765	0.0471818	0.0126677	0.0031067	0.00210899		47.2	0.390412	0.221526	0.111221	0.0517209	0.022987	0.0107571		47.2	0.554725	0.309617	0.133731	0.0459538	0.0143435	0.00510387		47.2	0.269854	0.104998	0.032686	0.00917817	0.00255994	0.00167847		47.2
	47.4	0.238378	0.137282	0.0647928	0.0327475	0.0165764	0.0111864		47.4	0.15601	0.0873109	0.0415532	0.0193946	0.0112254	0.0196264		47.4	0.351468	0.151251	0.047355	0.0127173	0.00311923	0.00211764		47.4	0.391347	0.222239	0.111632	0.0519256	0.023081	0.0108018		47.4	0.555698	0.310477	0.13419	0.0461287	0.0144009	0.00512478		47.4	0.270529	0.105341	0.0328072	0.00921438	0.00257035	0.0016854		47.4
	47.6	0.238514	0.137455	0.0649105	0.0328183	0.0166154	0.0112138		47.6	0.156022	0.0873332	0.0415719	0.0194062	0.0112331	0.0196407		47.6	0.352322	0.151736	0.047528	0.0127668	0.00313176	0.00212628		47.6	0.392278	0.22295	0.112043	0.0521302	0.023175	0.0108466		47.6	0.556664	0.311335	0.134649	0.0463033	0.0144582	0.00514569		47.6	0.2712	0.105683	0.0329283	0.00925057	0.00258076	0.00169233		47.6
	47.8	0.238649	0.137627	0.0650275	0.0328886	0.0166542	0.0112411		47.8	0.156034	0.0873552	0.0415904	0.0194175	0.0112406	0.0196548		47.8	0.353172	0.152219	0.0477008	0.0128162	0.00314429	0.00213492		47.8	0.393205	0.22366	0.112453	0.0523347	0.023269	0.0108913		47.8	0.557624	0.31219	0.135107	0.0464779	0.0145155	0.00516659		47.8	0.271869	0.106024	0.0330493	0.00928674	0.00259116	0.00169925		47.8
	48	0.238781	0.137797	0.0651437	0.0329587	0.0166928	0.0112683		48	0.156045	0.0873767	0.0416086	0.0194288	0.0112481	0.0196687		48	0.354018	0.152702	0.0478733	0.0128657	0.00315681	0.00214355		48	0.394128	0.224368	0.112864	0.0525391	0.023363	0.010936		48	0.558578	0.313042	0.135564	0.0466522	0.0145727	0.00518749		48	0.272535	0.106365	0.0331701	0.00932288	0.00260156	0.00170618		48
	48.2	0.238912	0.137966	0.0652592	0.0330283	0.0167312	0.0112953		48.2	0.156057	0.0873978	0.0416266	0.0194399	0.0112554	0.0196825		48.2	0.354861	0.153183	0.0480457	0.0129151	0.00316933	0.00215218		48.2	0.395047	0.225075	0.113273	0.0527433	0.023457	0.0109807		48.2	0.559526	0.313891	0.136021	0.0468264	0.01463	0.00520837		48.2	0.273198	0.106705	0.0332908	0.00935901	0.00261196	0.0017131		48.2
	48.4	0.239041	0.138133	0.0653739	0.0330976	0.0167695	0.0113223		48.4	0.156067	0.0874186	0.0416443	0.0194508	0.0112627	0.0196961		48.4	0.3557	0.153663	0.0482179	0.0129645	0.00318184	0.00216082		48.4	0.395962	0.22578	0.113682	0.0529474	0.0235509	0.0110255		48.4	0.560467	0.314737	0.136477	0.0470004	0.0146872	0.00522926		48.4	0.273858	0.107045	0.0334114	0.00939511	0.00262235	0.00172003		48.4
	48.6	0.239168	0.138299	0.0654879	0.0331666	0.0168076	0.0113491		48.6	0.156078	0.087439	0.0416617	0.0194616	0.0112699	0.0197095		48.6	0.356535	0.154143	0.0483898	0.0130138	0.00319434	0.00216944		48.6	0.396873	0.226483	0.114091	0.0531514	0.0236448	0.0110702		48.6	0.561402	0.31558	0.136932	0.0471743	0.0147443	0.00525013		48.6	0.274516	0.107383	0.0335318	0.00943119	0.00263274	0.00172695		48.6
	48.8	0.239293	0.138463	0.0656012	0.0332352	0.0168455	0.0113758		48.8	0.156088	0.087459	0.0416789	0.0194722	0.011277	0.0197228		48.8	0.357367	0.154621	0.0485616	0.0130632	0.00320684	0.00217807		48.8	0.397779	0.227185	0.114499	0.0533553	0.0237386	0.0111149		48.8	0.562331	0.316421	0.137386	0.0473481	0.0148015	0.005271		48.8	0.275171	0.107721	0.0336521	0.00946725	0.00264313	0.00173387		48.8
	49	0.239417	0.138626	0.0657138	0.0333034	0.0168833	0.0114024		49	0.156098	0.0874787	0.0416958	0.0194827	0.0112839	0.0197359		49	0.358196	0.155098	0.0487332	0.0131124	0.00321934	0.0021867		49	0.398682	0.227886	0.114907	0.0535591	0.0238325	0.0111596		49	0.563254	0.317259	0.137839	0.0475216	0.0148586	0.00529187		49	0.275823	0.108059	0.0337723	0.00950328	0.00265351	0.00174079		49
	49.2	0.23954	0.138788	0.0658257	0.0333714	0.0169208	0.0114289		49.2	0.156108	0.087498	0.0417125	0.0194931	0.0112909	0.0197488		49.2	0.35902	0.155574	0.0489045	0.0131617	0.00323183	0.00219532		49.2	0.399581	0.228584	0.115314	0.0537628	0.0239263	0.0112042		49.2	0.564171	0.318093	0.138292	0.0476951	0.0149157	0.00531273		49.2	0.276473	0.108395	0.0338923	0.0095393	0.00266389	0.0017477		49.2
	49.4	0.23966	0.138948	0.0659369	0.0334389	0.0169583	0.0114553		49.4	0.156118	0.087517	0.0417289	0.0195033	0.0112977	0.0197616		49.4	0.359842	0.156049	0.0490756	0.0132109	0.00324431	0.00220394		49.4	0.400475	0.229282	0.115721	0.0539663	0.0240201	0.0112489		49.4	0.565082	0.318926	0.138743	0.0478683	0.0149728	0.00533358		49.4	0.27712	0.108731	0.0340122	0.00957529	0.00267427	0.00175462		49.4
	49.6	0.239779	0.139106	0.0660474	0.0335061	0.0169955	0.0114816		49.6	0.156127	0.0875357	0.0417451	0.0195134	0.0113044	0.0197743		49.6	0.360659	0.156523	0.0492466	0.0132601	0.00325679	0.00221255		49.6	0.401366	0.229977	0.116128	0.0541698	0.0241138	0.0112936		49.6	0.565986	0.319755	0.139194	0.0480414	0.0150298	0.00535443		49.6	0.277764	0.109066	0.034132	0.00961127	0.00268464	0.00176153		49.6
	49.8	0.239896	0.139264	0.0661572	0.033573	0.0170326	0.0115078		49.8	0.156137	0.087554	0.041761	0.0195234	0.0113111	0.0197868		49.8	0.361474	0.156996	0.0494173	0.0133092	0.00326927	0.00222117		49.8	0.402253	0.230671	0.116534	0.0543731	0.0242075	0.0113382		49.8	0.566885	0.320582	0.139645	0.0482144	0.0150868	0.00537527		49.8	0.278406	0.1094	0.0342516	0.00964722	0.00269501	0.00176844		49.8
	50	0.240012	0.13942	0.0662663	0.0336395	0.0170695	0.0115338		50	0.156146	0.087572	0.0417767	0.0195332	0.0113177	0.0197991		50	0.362285	0.157468	0.0495879	0.0133583	0.00328174	0.00222978		50	0.403136	0.231364	0.116939	0.0545763	0.0243012	0.0113829		50	0.567778	0.321406	0.140094	0.0483872	0.0151438	0.0053961		50	0.279044	0.109734	0.0343711	0.00968315	0.00270537	0.00177536		50
	50.2	0.240126	0.139574	0.0663747	0.0337057	0.0171062	0.0115598		50.2	0.156154	0.0875897	0.0417922	0.0195429	0.0113241	0.0198113		50.2	0.363092	0.157939	0.0497582	0.0134074	0.0032942	0.00223839		50.2	0.404015	0.232055	0.117344	0.0547793	0.0243949	0.0114275		50.2	0.568665	0.322227	0.140543	0.0485599	0.0152008	0.00541693		50.2	0.279681	0.110067	0.0344905	0.00971906	0.00271574	0.00178226		50.2
	50.4	0.240239	0.139728	0.0664824	0.0337716	0.0171428	0.0115856		50.4	0.156163	0.087607	0.0418075	0.0195525	0.0113305	0.0198234		50.4	0.363896	0.158408	0.0499284	0.0134565	0.00330666	0.002247		50.4	0.40489	0.232745	0.117749	0.0549823	0.0244886	0.0114722		50.4	0.569546	0.323045	0.140991	0.0487324	0.0152577	0.00543776		50.4	0.280315	0.110399	0.0346098	0.00975494	0.00272609	0.00178917		50.4
	50.6	0.24035	0.13988	0.0665894	0.0338371	0.0171792	0.0116113		50.6	0.156171	0.0876241	0.0418225	0.019562	0.0113369	0.0198353		50.6	0.364696	0.158877	0.0500983	0.0135055	0.00331912	0.0022556		50.6	0.405761	0.233433	0.118153	0.0551852	0.0245822	0.0115168		50.6	0.570421	0.323861	0.141438	0.0489047	0.0153146	0.00545857		50.6	0.280946	0.110731	0.0347289	0.00979081	0.00273645	0.00179608		50.6
	50.8	0.24046	0.14003	0.0666958	0.0339023	0.0172154	0.011637		50.8	0.156179	0.0876408	0.0418373	0.0195713	0.0113431	0.019847		50.8	0.365493	0.159345	0.050268	0.0135545	0.00333157	0.0022642		50.8	0.406629	0.234119	0.118557	0.0553879	0.0246758	0.0115615		50.8	0.571291	0.324674	0.141884	0.0490769	0.0153715	0.00547939		50.8	0.281574	0.111062	0.0348478	0.00982665	0.0027468	0.00180298		50.8
	51	0.240568	0.14018	0.0668015	0.0339671	0.0172515	0.0116625		51	0.156187	0.0876572	0.0418519	0.0195805	0.0113493	0.0198586		51	0.366287	0.159811	0.0504376	0.0136034	0.00334401	0.0022728		51	0.407492	0.234804	0.11896	0.0555905	0.0247693	0.0116061		51	0.572155	0.325484	0.14233	0.0492489	0.0154283	0.00550019		51	0.2822	0.111392	0.0349667	0.00986248	0.00275715	0.00180989		51
	51.2	0.240675	0.140328	0.0669066	0.0340316	0.0172874	0.0116879		51.2	0.156195	0.0876734	0.0418662	0.0195896	0.0113554	0.0198701		51.2	0.367077	0.160277	0.0506069	0.0136524	0.00335645	0.0022814		51.2	0.408352	0.235488	0.119363	0.055793	0.0248629	0.0116507		51.2	0.573013	0.326291	0.142775	0.0494208	0.0154851	0.00552099		51.2	0.282823	0.111721	0.0350854	0.00989828	0.00276749	0.00181679		51.2
	51.4	0.24078	0.140475	0.067011	0.0340958	0.0173232	0.0117132		51.4	0.156203	0.0876892	0.0418804	0.0195985	0.0113614	0.0198815		51.4	0.367864	0.160742	0.0507761	0.0137012	0.00336888	0.00228999		51.4	0.409208	0.23617	0.119765	0.0559954	0.0249564	0.0116953		51.4	0.573866	0.327096	0.143219	0.0495925	0.0155419	0.00554179		51.4	0.283444	0.11205	0.035204	0.00993406	0.00277783	0.00182369		51.4
	51.6	0.240884	0.14062	0.0671147	0.0341597	0.0173588	0.0117384		51.6	0.15621	0.0877048	0.0418944	0.0196074	0.0113674	0.0198927		51.6	0.368648	0.161205	0.050945	0.0137501	0.00338131	0.00229859		51.6	0.41006	0.23685	0.120167	0.0561977	0.0250498	0.0117399		51.6	0.574713	0.327898	0.143663	0.0497641	0.0155987	0.00556258		51.6	0.284062	0.112378	0.0353225	0.00996982	0.00278817	0.00183059		51.6
	51.8	0.240987	0.140764	0.0672178	0.0342232	0.0173942	0.0117634		51.8	0.156217	0.0877201	0.0419081	0.0196161	0.0113733	0.0199037		51.8	0.369428	0.161668	0.0511137	0.0137989	0.00339374	0.00230718		51.8	0.410908	0.237529	0.120568	0.0563999	0.0251433	0.0117845		51.8	0.575554	0.328698	0.144105	0.0499355	0.0156554	0.00558336		51.8	0.284678	0.112706	0.0354408	0.0100056	0.0027985	0.00183749		51.8
	52	0.241088	0.140907	0.0673202	0.0342864	0.0174295	0.0117884		52	0.156224	0.0877352	0.0419216	0.0196247	0.0113791	0.0199147		52	0.370205	0.162129	0.0512823	0.0138477	0.00340616	0.00231576		52	0.411753	0.238206	0.120969	0.0566019	0.0252367	0.0118291		52	0.57639	0.329495	0.144547	0.0501068	0.0157121	0.00560413		52	0.285291	0.113032	0.035559	0.0100413	0.00280883	0.00184438		52
	52.2	0.241188	0.141049	0.0674219	0.0343493	0.0174646	0.0118133		52.2	0.156231	0.0877499	0.041935	0.0196332	0.0113848	0.0199255		52.2	0.370978	0.16259	0.0514506	0.0138965	0.00341857	0.00232435		52.2	0.412594	0.238882	0.12137	0.0568038	0.0253301	0.0118737		52.2	0.57722	0.330289	0.144988	0.0502779	0.0157688	0.00562491		52.2	0.285902	0.113358	0.0356771	0.010077	0.00281916	0.00185128		52.2
	52.4	0.241286	0.141189	0.0675231	0.0344119	0.0174996	0.0118381		52.4	0.156238	0.0877644	0.0419481	0.0196416	0.0113905	0.0199362		52.4	0.371748	0.163049	0.0516187	0.0139452	0.00343098	0.00233293		52.4	0.413431	0.239556	0.12177	0.0570056	0.0254235	0.0119182		52.4	0.578045	0.33108	0.145429	0.0504489	0.0158255	0.00564567		52.4	0.28651	0.113684	0.035795	0.0101126	0.00282948	0.00185817		52.4
	52.6	0.241383	0.141329	0.0676236	0.0344741	0.0175344	0.0118627		52.6	0.156244	0.0877787	0.0419611	0.0196499	0.011396	0.0199467		52.6	0.372515	0.163508	0.0517867	0.0139939	0.00344338	0.00234151		52.6	0.414265	0.240229	0.122169	0.0572073	0.0255168	0.0119628		52.6	0.578864	0.331869	0.145868	0.0506197	0.0158821	0.00566643		52.6	0.287115	0.114008	0.0359128	0.0101483	0.0028398	0.00186506		52.6
	52.8	0.241479	0.141467	0.0677235	0.034536	0.017569	0.0118873		52.8	0.156251	0.0877927	0.0419739	0.0196581	0.0114016	0.0199571		52.8	0.373279	0.163965	0.0519544	0.0140425	0.00345578	0.00235009		52.8	0.415094	0.240901	0.122569	0.0574089	0.0256101	0.0120074		52.8	0.579678	0.332655	0.146307	0.0507903	0.0159387	0.00568718		52.8	0.287719	0.114332	0.0360305	0.0101839	0.00285011	0.00187195		52.8
	53	0.241574	0.141604	0.0678227	0.0345977	0.0176035	0.0119118		53	0.156257	0.0878064	0.0419864	0.0196661	0.011407	0.0199674		53	0.374039	0.164422	0.0521219	0.0140912	0.00346817	0.00235867		53	0.41592	0.241571	0.122967	0.0576104	0.0257034	0.0120519		53	0.580487	0.333439	0.146745	0.0509608	0.0159953	0.00570793		53	0.288319	0.114656	0.036148	0.0102195	0.00286043	0.00187884		53
	53.2	0.241667	0.141739	0.0679213	0.034659	0.0176378	0.0119361		53.2	0.156263	0.0878199	0.0419988	0.0196741	0.0114124	0.0199776		53.2	0.374796	0.164877	0.0522893	0.0141398	0.00348056	0.00236724		53.2	0.416743	0.242239	0.123366	0.0578118	0.0257967	0.0120965		53.2	0.58129	0.33422	0.147183	0.0511312	0.0160518	0.00572867		53.2	0.288917	0.114978	0.0362654	0.0102551	0.00287073	0.00188572		53.2
	53.4	0.241759	0.141874	0.0680193	0.0347199	0.017672	0.0119604		53.4	0.156269	0.0878331	0.042011	0.0196819	0.0114177	0.0199876		53.4	0.37555	0.165331	0.0524564	0.0141883	0.00349295	0.00237581		53.4	0.417562	0.242906	0.123763	0.058013	0.0258899	0.012141		53.4	0.582088	0.334998	0.147619	0.0513014	0.0161083	0.00574941		53.4	0.289513	0.1153	0.0363827	0.0102907	0.00288104	0.00189261		53.4
	53.6	0.24185	0.142007	0.0681167	0.0347806	0.017706	0.0119845		53.6	0.156275	0.0878462	0.0420231	0.0196897	0.011423	0.0199976		53.6	0.376301	0.165785	0.0526234	0.0142369	0.00350532	0.00238438		53.6	0.418377	0.243571	0.124161	0.0582141	0.0259831	0.0121855		53.6	0.582881	0.335774	0.148055	0.0514714	0.0161648	0.00577014		53.6	0.290106	0.115621	0.0364999	0.0103262	0.00289134	0.00189949		53.6
	53.8	0.241939	0.14214	0.0682134	0.034841	0.0177399	0.0120085		53.8	0.15628	0.087859	0.0420349	0.0196973	0.0114282	0.0200074		53.8	0.377048	0.166237	0.0527901	0.0142854	0.0035177	0.00239295		53.8	0.419189	0.244235	0.124558	0.0584151	0.0260763	0.0122301		53.8	0.583668	0.336547	0.14849	0.0516413	0.0162213	0.00579086		53.8	0.290697	0.115942	0.0366169	0.0103618	0.00290164	0.00190638		53.8
	54	0.242028	0.142271	0.0683096	0.034901	0.0177736	0.0120325		54	0.156286	0.0878715	0.0420466	0.0197049	0.0114333	0.0200171		54	0.377793	0.166689	0.0529567	0.0143338	0.00353006	0.00240151		54	0.419997	0.244898	0.124954	0.058616	0.0261695	0.0122746		54	0.584451	0.337318	0.148925	0.051811	0.0162777	0.00581158		54	0.291285	0.116262	0.0367338	0.0103973	0.00291193	0.00191326		54
	54.2	0.242115	0.142401	0.0684051	0.0349608	0.0178072	0.0120563		54.2	0.156291	0.0878838	0.0420581	0.0197123	0.0114383	0.0200267		54.2	0.378534	0.167139	0.053123	0.0143822	0.00354243	0.00241007		54.2	0.420801	0.245559	0.12535	0.0588168	0.0262626	0.0123191		54.2	0.585228	0.338086	0.149358	0.0519806	0.0163341	0.00583229		54.2	0.291871	0.116581	0.0368506	0.0104328	0.00292222	0.00192014		54.2
	54.4	0.242201	0.142529	0.0685001	0.0350202	0.0178406	0.0120801		54.4	0.156296	0.087896	0.0420694	0.0197196	0.0114433	0.0200361		54.4	0.379272	0.167588	0.0532892	0.0144306	0.00355479	0.00241863		54.4	0.421602	0.246218	0.125746	0.0590175	0.0263557	0.0123636		54.4	0.586	0.338851	0.149791	0.0521501	0.0163905	0.005853		54.4	0.292455	0.1169	0.0369673	0.0104682	0.00293251	0.00192701		54.4
	54.6	0.242286	0.142657	0.0685945	0.0350794	0.0178738	0.0121037		54.6	0.156302	0.0879079	0.0420806	0.0197269	0.0114483	0.0200455		54.6	0.380006	0.168037	0.0534551	0.014479	0.00356714	0.00242719		54.6	0.422399	0.246876	0.126141	0.0592181	0.0264487	0.0124081		54.6	0.586767	0.339614	0.150223	0.0523194	0.0164468	0.0058737		54.6	0.293036	0.117218	0.0370838	0.0105037	0.00294279	0.00193389		54.6
	54.8	0.24237	0.142784	0.0686882	0.0351382	0.017907	0.0121273		54.8	0.156307	0.0879196	0.0420916	0.019734	0.0114531	0.0200547		54.8	0.380738	0.168484	0.0536209	0.0145273	0.00357949	0.00243574		54.8	0.423193	0.247533	0.126536	0.0594185	0.0265418	0.0124526		54.8	0.587529	0.340375	0.150655	0.0524885	0.0165032	0.00589439		54.8	0.293615	0.117535	0.0372002	0.0105391	0.00295307	0.00194077		54.8
	55	0.242452	0.142909	0.0687814	0.0351967	0.0179399	0.0121507		55	0.156311	0.087931	0.0421025	0.0197411	0.011458	0.0200638		55	0.381466	0.168931	0.0537865	0.0145757	0.00359183	0.00244429		55	0.423983	0.248188	0.12693	0.0596188	0.0266348	0.0124971		55	0.588286	0.341132	0.151085	0.0526575	0.0165594	0.00591508		55	0.294191	0.117851	0.0373165	0.0105745	0.00296335	0.00194764		55
	55.2	0.242534	0.143033	0.068874	0.035255	0.0179727	0.0121741		55.2	0.156316	0.0879423	0.0421132	0.0197481	0.0114627	0.0200728		55.2	0.382192	0.169376	0.0539519	0.0146239	0.00360417	0.00245284		55.2	0.42477	0.248842	0.127324	0.059819	0.0267278	0.0125415		55.2	0.589038	0.341888	0.151515	0.0528263	0.0166157	0.00593577		55.2	0.294765	0.118167	0.0374326	0.0106099	0.00297362	0.00195451		55.2
	55.4	0.242614	0.143157	0.068966	0.0353129	0.0180054	0.0121973		55.4	0.156321	0.0879534	0.0421237	0.019755	0.0114674	0.0200818		55.4	0.382914	0.169821	0.054117	0.0146722	0.0036165	0.00246139		55.4	0.425554	0.249494	0.127717	0.0600191	0.0268207	0.012586		55.4	0.589785	0.342641	0.151944	0.052995	0.016672	0.00595644		55.4	0.295336	0.118482	0.0375486	0.0106452	0.00298389	0.00196138		55.4
	55.6	0.242694	0.143279	0.0690574	0.0353706	0.0180379	0.0122205		55.6	0.156325	0.0879643	0.042134	0.0197617	0.011472	0.0200906		55.6	0.383633	0.170264	0.054282	0.0147204	0.00362883	0.00246993		55.6	0.426333	0.250145	0.12811	0.0602191	0.0269137	0.0126305		55.6	0.590527	0.343391	0.152373	0.0531635	0.0167282	0.00597711		55.6	0.295906	0.118797	0.0376645	0.0106806	0.00299416	0.00196825		55.6
	55.8	0.242772	0.1434	0.0691482	0.0354279	0.0180703	0.0122435		55.8	0.15633	0.0879749	0.0421443	0.0197684	0.0114766	0.0200992		55.8	0.384349	0.170706	0.0544468	0.0147686	0.00364115	0.00247848		55.8	0.42711	0.250794	0.128503	0.060419	0.0270066	0.0126749		55.8	0.591264	0.344139	0.152801	0.0533319	0.0167844	0.00599778		55.8	0.296473	0.119111	0.0377802	0.0107159	0.00300442	0.00197512		55.8
	56	0.242849	0.14352	0.0692385	0.035485	0.0181025	0.0122665		56	0.156334	0.0879854	0.0421543	0.019775	0.0114811	0.0201078		56	0.385062	0.171148	0.0546114	0.0148167	0.00365347	0.00248702		56	0.427883	0.251442	0.128895	0.0606187	0.0270995	0.0127194		56	0.591997	0.344884	0.153228	0.0535001	0.0168405	0.00601844		56	0.297037	0.119424	0.0378959	0.0107512	0.00301468	0.00198198		56
	56.2	0.242925	0.143639	0.0693282	0.0355418	0.0181346	0.0122893		56.2	0.156338	0.0879957	0.0421643	0.0197816	0.0114856	0.0201163		56.2	0.385772	0.171588	0.0547758	0.0148648	0.00366578	0.00249555		56.2	0.428652	0.252089	0.129287	0.0608184	0.0271923	0.0127638		56.2	0.592724	0.345627	0.153654	0.0536682	0.0168967	0.00603909		56.2	0.297599	0.119737	0.0380113	0.0107864	0.00302493	0.00198885		56.2
	56.4	0.243001	0.143758	0.0694173	0.0355982	0.0181665	0.0123121		56.4	0.156343	0.0880059	0.042174	0.019788	0.01149	0.0201247		56.4	0.386479	0.172028	0.05494	0.0149129	0.00367809	0.00250409		56.4	0.429419	0.252734	0.129678	0.0610179	0.0272851	0.0128083		56.4	0.593447	0.346367	0.15408	0.0538361	0.0169528	0.00605974		56.4	0.298159	0.120049	0.0381267	0.0108217	0.00303519	0.00199571		56.4
	56.6	0.243075	0.143875	0.0695059	0.0356544	0.0181983	0.0123348		56.6	0.156347	0.0880158	0.0421837	0.0197943	0.0114944	0.020133		56.6	0.387183	0.172467	0.055104	0.0149609	0.00369039	0.00251262		56.6	0.430181	0.253377	0.130069	0.0612173	0.0273779	0.0128527		56.6	0.594165	0.347105	0.154504	0.0540039	0.0170088	0.00608038		56.6	0.298717	0.12036	0.038242	0.0108569	0.00304543	0.00200257		56.6
	56.8	0.243148	0.143991	0.0695939	0.0357103	0.01823	0.0123573		56.8	0.156351	0.0880256	0.0421931	0.0198006	0.0114987	0.0201412		56.8	0.387884	0.172904	0.0552678	0.0150089	0.00370269	0.00252115		56.8	0.430941	0.25402	0.130459	0.0614166	0.0274707	0.0128971		56.8	0.594878	0.34784	0.154928	0.0541715	0.0170649	0.00610102		56.8	0.299272	0.12067	0.0383571	0.0108921	0.00305568	0.00200943		56.8
	57	0.24322	0.144106	0.0696814	0.035766	0.0182615	0.0123798		57	0.156354	0.0880352	0.0422025	0.0198068	0.0115029	0.0201493		57	0.388582	0.173341	0.0554314	0.0150569	0.00371498	0.00252968		57	0.431697	0.25466	0.130849	0.0616158	0.0275634	0.0129415		57	0.595587	0.348573	0.155352	0.054339	0.0171209	0.00612165		57	0.299825	0.12098	0.0384721	0.0109273	0.00306592	0.00201629		57
	57.2	0.243291	0.14422	0.0697683	0.0358213	0.0182928	0.0124022		57.2	0.156358	0.0880446	0.0422117	0.0198129	0.0115071	0.0201573		57.2	0.389277	0.173777	0.0555949	0.0151049	0.00372727	0.00253821		57.2	0.43245	0.2553	0.131238	0.0618149	0.0276561	0.0129859		57.2	0.596291	0.349304	0.155775	0.0545064	0.0171769	0.00614228		57.2	0.300376	0.12129	0.0385869	0.0109625	0.00307616	0.00202315		57.2
	57.4	0.243362	0.144333	0.0698547	0.0358764	0.0183241	0.0124245		57.4	0.156362	0.0880539	0.0422208	0.0198189	0.0115113	0.0201651		57.4	0.389969	0.174211	0.0557581	0.0151528	0.00373955	0.00254673		57.4	0.433199	0.255937	0.131627	0.0620139	0.0277488	0.0130303		57.4	0.59699	0.350032	0.156196	0.0546735	0.0172329	0.0061629		57.4	0.300924	0.121598	0.0387017	0.0109976	0.00308639	0.00203		57.4
	57.6	0.243431	0.144445	0.0699405	0.0359311	0.0183551	0.0124467		57.6	0.156365	0.0880629	0.0422297	0.0198249	0.0115154	0.0201729		57.6	0.390658	0.174645	0.0559211	0.0152007	0.00375183	0.00255525		57.6	0.433945	0.256574	0.132016	0.0622127	0.0278415	0.0130747		57.6	0.597685	0.350757	0.156618	0.0548406	0.0172888	0.00618351		57.6	0.301471	0.121906	0.0388163	0.0110327	0.00309662	0.00203686		57.6
	57.8	0.243499	0.144556	0.0700258	0.0359856	0.0183861	0.0124688		57.8	0.156369	0.0880719	0.0422385	0.0198307	0.0115194	0.0201807		57.8	0.391344	0.175078	0.056084	0.0152485	0.0037641	0.00256377		57.8	0.434688	0.257209	0.132404	0.0624115	0.0279341	0.0131191		57.8	0.598375	0.35148	0.157038	0.0550074	0.0173447	0.00620412		57.8	0.302015	0.122214	0.0389308	0.0110679	0.00310685	0.00204371		57.8
	58	0.243567	0.144666	0.0701105	0.0360398	0.0184169	0.0124908		58	0.156372	0.0880806	0.0422472	0.0198365	0.0115234	0.0201883		58	0.392027	0.17551	0.0562466	0.0152964	0.00377637	0.00257228		58	0.435427	0.257843	0.132792	0.0626101	0.0280267	0.0131635		58	0.59906	0.352201	0.157458	0.0551742	0.0174006	0.00622472		58	0.302556	0.12252	0.0390451	0.0111029	0.00311707	0.00205056		58
	58.2	0.243634	0.144775	0.0701948	0.0360938	0.0184475	0.0125127		58.2	0.156376	0.0880892	0.0422558	0.0198422	0.0115273	0.0201958		58.2	0.392707	0.17594	0.0564091	0.0153441	0.00378863	0.0025808		58.2	0.436163	0.258475	0.133179	0.0628086	0.0281193	0.0132079		58.2	0.599741	0.35292	0.157877	0.0553408	0.0174565	0.00624531		58.2	0.303096	0.122826	0.0391594	0.011138	0.00312729	0.00205741		58.2
	58.4	0.243699	0.144883	0.0702785	0.0361474	0.0184781	0.0125346		58.4	0.156379	0.0880977	0.0422642	0.0198479	0.0115312	0.0202032		58.4	0.393385	0.17637	0.0565714	0.0153919	0.00380089	0.00258931		58.4	0.436896	0.259106	0.133566	0.063007	0.0282119	0.0132522		58.4	0.600418	0.353636	0.158295	0.0555072	0.0175123	0.0062659		58.4	0.303633	0.123132	0.0392735	0.011173	0.00313751	0.00206426		58.4
	58.6	0.243764	0.144991	0.0703616	0.0362008	0.0185085	0.0125563		58.6	0.156382	0.088106	0.0422725	0.0198534	0.0115351	0.0202106		58.6	0.394059	0.176799	0.0567334	0.0154396	0.00381314	0.00259782		58.6	0.437626	0.259735	0.133952	0.0632053	0.0283044	0.0132966		58.6	0.60109	0.354349	0.158713	0.0556735	0.0175681	0.00628649		58.6	0.304168	0.123436	0.0393875	0.0112081	0.00314772	0.0020711		58.6
	58.8	0.243828	0.145097	0.0704442	0.0362539	0.0185387	0.0125779		58.8	0.156385	0.0881142	0.0422807	0.0198589	0.0115389	0.0202178		58.8	0.394731	0.177227	0.0568953	0.0154873	0.00382539	0.00260632		58.8	0.438353	0.260363	0.134338	0.0634035	0.0283969	0.0133409		58.8	0.601758	0.35506	0.15913	0.0558396	0.0176239	0.00630707		58.8	0.304701	0.12374	0.0395013	0.0112431	0.00315793	0.00207795		58.8
	59	0.243891	0.145202	0.0705264	0.0363068	0.0185688	0.0125995		59	0.156388	0.0881222	0.0422887	0.0198643	0.0115426	0.020225		59	0.395399	0.177654	0.057057	0.015535	0.00383763	0.00261483		59	0.439076	0.26099	0.134724	0.0636015	0.0284893	0.0133853		59	0.602421	0.355769	0.159546	0.0560056	0.0176797	0.00632764		59	0.305232	0.124044	0.0396151	0.011278	0.00316814	0.00208479		59
	59.2	0.243953	0.145307	0.070608	0.0363593	0.0185988	0.0126209		59.2	0.156391	0.0881301	0.0422967	0.0198697	0.0115463	0.0202321		59.2	0.396065	0.17808	0.0572185	0.0155826	0.00384987	0.00262333		59.2	0.439796	0.261615	0.135109	0.0637995	0.0285818	0.0134296		59.2	0.60308	0.356476	0.159962	0.0561715	0.0177354	0.00634821		59.2	0.30576	0.124347	0.0397287	0.011313	0.00317834	0.00209163		59.2
	59.4	0.244015	0.14541	0.0706891	0.0364117	0.0186286	0.0126423		59.4	0.156394	0.0881378	0.0423045	0.0198749	0.01155	0.0202391		59.4	0.396728	0.178506	0.0573798	0.0156302	0.0038621	0.00263183		59.4	0.440513	0.262239	0.135494	0.0639973	0.0286742	0.0134739		59.4	0.603734	0.35718	0.160376	0.0563372	0.0177911	0.00636877		59.4	0.306286	0.124649	0.0398421	0.0113479	0.00318854	0.00209848		59.4
	59.6	0.244075	0.145513	0.0707696	0.0364637	0.0186584	0.0126636		59.6	0.156397	0.0881454	0.0423122	0.0198801	0.0115536	0.020246		59.6	0.397388	0.17893	0.057541	0.0156778	0.00387433	0.00264033		59.6	0.441227	0.262862	0.135878	0.064195	0.0287666	0.0135183		59.6	0.604384	0.357882	0.16079	0.0565027	0.0178467	0.00638932		59.6	0.306811	0.124951	0.0399555	0.0113829	0.00319874	0.00210531		59.6
	59.8	0.244135	0.145615	0.0708497	0.0365155	0.0186879	0.0126848		59.8	0.156399	0.0881529	0.0423198	0.0198853	0.0115572	0.0202528		59.8	0.398046	0.179353	0.0577019	0.0157253	0.00388655	0.00264882		59.8	0.441937	0.263483	0.136262	0.0643926	0.028859	0.0135626		59.8	0.60503	0.358581	0.161204	0.0566681	0.0179024	0.00640987		59.8	0.307333	0.125251	0.0400687	0.0114178	0.00320893	0.00211215		59.8
	60	0.244194	0.145716	0.0709293	0.036567	0.0187174	0.0127059		60	0.156402	0.0881602	0.0423273	0.0198903	0.0115607	0.0202595		60	0.3987	0.179775	0.0578626	0.0157728	0.00389877	0.00265731		60	0.442645	0.264102	0.136645	0.0645901	0.0289513	0.0136069		60	0.605672	0.359278	0.161616	0.0568333	0.017958	0.00643042		60	0.307852	0.125552	0.0401818	0.0114526	0.00321912	0.00211899		60
	60.2	0.244252	0.145816	0.0710083	0.0366182	0.0187467	0.0127269		60.2	0.156405	0.0881674	0.0423347	0.0198953	0.0115642	0.0202662		60.2	0.399352	0.180197	0.0580232	0.0158203	0.00391098	0.0026658		60.2	0.443349	0.264721	0.137028	0.0647875	0.0290436	0.0136512		60.2	0.60631	0.359973	0.162028	0.0569984	0.0180136	0.00645095		60.2	0.30837	0.125851	0.0402948	0.0114875	0.0032293	0.00212582		60.2
	60.4	0.24431	0.145915	0.0710869	0.0366692	0.0187759	0.0127478		60.4	0.156407	0.0881744	0.042342	0.0199003	0.0115676	0.0202728		60.4	0.400001	0.180617	0.0581835	0.0158677	0.00392319	0.00267429		60.4	0.44405	0.265338	0.137411	0.0649848	0.0291359	0.0136955		60.4	0.606943	0.360665	0.16244	0.0571634	0.0180691	0.00647149		60.4	0.308886	0.12615	0.0404077	0.0115223	0.00323948	0.00213266		60.4
	60.6	0.244366	0.146013	0.071165	0.0367199	0.0188049	0.0127686		60.6	0.15641	0.0881814	0.0423491	0.0199051	0.011571	0.0202793		60.6	0.400647	0.181037	0.0583437	0.0159151	0.00393539	0.00268278		60.6	0.444748	0.265953	0.137793	0.0651819	0.0292281	0.0137398		60.6	0.607572	0.361355	0.16285	0.0573282	0.0181247	0.00649201		60.6	0.309399	0.126449	0.0405204	0.0115571	0.00324966	0.00213949		60.6
	60.8	0.244422	0.146111	0.0712425	0.0367704	0.0188338	0.0127894		60.8	0.156412	0.0881882	0.0423562	0.01991	0.0115743	0.0202857		60.8	0.40129	0.181456	0.0585037	0.0159625	0.00394759	0.00269126		60.8	0.445443	0.266567	0.138175	0.065379	0.0293203	0.0137841		60.8	0.608197	0.362043	0.16326	0.0574929	0.0181802	0.00651253		60.8	0.30991	0.126747	0.040633	0.0115919	0.00325984	0.00214632		60.8
	61	0.244477	0.146208	0.0713196	0.0368206	0.0188626	0.01281		61	0.156414	0.0881949	0.0423631	0.0199147	0.0115777	0.0202921		61	0.401931	0.181873	0.0586635	0.0160099	0.00395978	0.00269974		61	0.446135	0.26718	0.138556	0.0655759	0.0294125	0.0138283		61	0.608818	0.362729	0.163669	0.0576574	0.0182357	0.00653305		61	0.31042	0.127044	0.0407455	0.0116267	0.00327001	0.00215315		61
	61.2	0.244532	0.146303	0.0713962	0.0368706	0.0188912	0.0128306		61.2	0.156417	0.0882015	0.04237	0.0199194	0.0115809	0.0202983		61.2	0.402569	0.18229	0.0588231	0.0160572	0.00397197	0.00270822		61.2	0.446824	0.267792	0.138937	0.0657728	0.0295047	0.0138726		61.2	0.609435	0.363412	0.164078	0.0578217	0.0182911	0.00655356		61.2	0.310927	0.12734	0.0408579	0.0116615	0.00328018	0.00215997		61.2
	61.4	0.244585	0.146398	0.0714724	0.0369203	0.0189198	0.0128511		61.4	0.156419	0.0882079	0.0423767	0.019924	0.0115841	0.0203045		61.4	0.403204	0.182706	0.0589825	0.0161045	0.00398415	0.00271669		61.4	0.44751	0.268402	0.139317	0.0659695	0.0295969	0.0139169		61.4	0.610047	0.364093	0.164485	0.057986	0.0183465	0.00657406		61.4	0.311432	0.127636	0.0409701	0.0116962	0.00329034	0.0021668		61.4
	61.6	0.244638	0.146493	0.071548	0.0369697	0.0189482	0.0128715		61.6	0.156421	0.0882143	0.0423834	0.0199286	0.0115873	0.0203107		61.6	0.403836	0.183121	0.0591417	0.0161517	0.00399633	0.00272517		61.6	0.448193	0.269011	0.139697	0.0661661	0.029689	0.0139611		61.6	0.610656	0.364772	0.164892	0.05815	0.018402	0.00659456		61.6	0.311935	0.127931	0.0410823	0.0117309	0.0033005	0.00217362		61.6
	61.8	0.244691	0.146586	0.0716232	0.0370189	0.0189764	0.0128918		61.8	0.156423	0.0882205	0.0423899	0.0199331	0.0115905	0.0203167		61.8	0.404466	0.183535	0.0593007	0.0161989	0.0040085	0.00273364		61.8	0.448872	0.269618	0.140077	0.0663626	0.0297811	0.0140054		61.8	0.611261	0.365448	0.165299	0.058314	0.0184573	0.00661505		61.8	0.312435	0.128226	0.0411943	0.0117656	0.00331066	0.00218045		61.8
	62	0.244742	0.146678	0.0716979	0.0370678	0.0190046	0.012912		62	0.156425	0.0882266	0.0423964	0.0199375	0.0115936	0.0203227		62	0.405093	0.183948	0.0594596	0.0162461	0.00402067	0.0027421		62	0.449549	0.270224	0.140456	0.0665589	0.0298731	0.0140496		62	0.611861	0.366122	0.165705	0.0584777	0.0185127	0.00663553		62	0.312934	0.12852	0.0413061	0.0118002	0.00332081	0.00218727		62
	62.2	0.244793	0.14677	0.0717721	0.0371165	0.0190326	0.0129322		62.2	0.156427	0.0882326	0.0424027	0.0199419	0.0115967	0.0203286		62.2	0.405717	0.18436	0.0596183	0.0162933	0.00403283	0.00275057		62.2	0.450223	0.270829	0.140834	0.0667552	0.0299652	0.0140938		62.2	0.612458	0.366794	0.166109	0.0586414	0.018568	0.00665601		62.2	0.313431	0.128813	0.0414179	0.0118349	0.00333096	0.00219409		62.2
	62.4	0.244843	0.146861	0.0718459	0.037165	0.0190605	0.0129522		62.4	0.156429	0.0882385	0.042409	0.0199462	0.0115997	0.0203344		62.4	0.406339	0.184771	0.0597767	0.0163404	0.00404499	0.00275903		62.4	0.450894	0.271432	0.141213	0.0669513	0.0300572	0.0141381		62.4	0.613051	0.367464	0.166514	0.0588049	0.0186233	0.00667649		62.4	0.313926	0.129106	0.0415295	0.0118695	0.00334111	0.00220091		62.4
	62.6	0.244893	0.146951	0.0719192	0.0372132	0.0190882	0.0129722		62.6	0.156431	0.0882443	0.0424151	0.0199505	0.0116027	0.0203402		62.6	0.406958	0.185182	0.059935	0.0163875	0.00405714	0.0027675		62.6	0.451561	0.272034	0.14159	0.0671474	0.0301492	0.0141823		62.6	0.61364	0.368132	0.166917	0.0589682	0.0186785	0.00669696		62.6	0.314418	0.129398	0.041641	0.0119041	0.00335125	0.00220772		62.6
	62.8	0.244941	0.14704	0.071992	0.0372611	0.0191159	0.0129921		62.8	0.156433	0.08825	0.0424212	0.0199547	0.0116057	0.0203459		62.8	0.407575	0.185591	0.0600931	0.0164346	0.00406929	0.00277595		62.8	0.452226	0.272635	0.141968	0.0673433	0.0302411	0.0142265		62.8	0.614225	0.368797	0.16732	0.0591314	0.0187338	0.00671742		62.8	0.314909	0.12969	0.0417524	0.0119387	0.00336139	0.00221454		62.8
	63	0.24499	0.147129	0.0720644	0.0373088	0.0191434	0.0130119		63	0.156435	0.0882556	0.0424272	0.0199588	0.0116086	0.0203515		63	0.408188	0.186	0.060251	0.0164816	0.00408143	0.00278441		63	0.452888	0.273235	0.142345	0.0675391	0.0303331	0.0142707		63	0.614806	0.36946	0.167722	0.0592944	0.018789	0.00673788		63	0.315398	0.129981	0.0418636	0.0119733	0.00337153	0.00222135		63
	63.2	0.245037	0.147217	0.0721363	0.0373563	0.0191708	0.0130316		63.2	0.156437	0.0882611	0.0424331	0.0199629	0.0116115	0.0203571		63.2	0.408799	0.186407	0.0604087	0.0165286	0.00409357	0.00279287		63.2	0.453547	0.273833	0.142721	0.0677348	0.0304249	0.0143149		63.2	0.615384	0.370121	0.168124	0.0594573	0.0188442	0.00675833		63.2	0.315884	0.130271	0.0419748	0.0120078	0.00338166	0.00222816		63.2
	63.4	0.245084	0.147304	0.0722078	0.0374035	0.019198	0.0130513		63.4	0.156439	0.0882665	0.042439	0.019967	0.0116143	0.0203626		63.4	0.409408	0.186814	0.0605663	0.0165756	0.0041057	0.00280132		63.4	0.454203	0.274429	0.143098	0.0679304	0.0305168	0.0143591		63.4	0.615957	0.370779	0.168525	0.0596201	0.0188993	0.00677877		63.4	0.316369	0.130561	0.0420858	0.0120423	0.00339179	0.00223497		63.4
	63.6	0.24513	0.14739	0.0722788	0.0374505	0.0192252	0.0130708		63.6	0.15644	0.0882718	0.0424447	0.019971	0.0116171	0.020368		63.6	0.410014	0.18722	0.0607236	0.0166225	0.00411783	0.00280977		63.6	0.454857	0.275025	0.143473	0.0681259	0.0306087	0.0144033		63.6	0.616527	0.371436	0.168925	0.0597827	0.0189545	0.00679921		63.6	0.316851	0.13085	0.0421967	0.0120769	0.00340192	0.00224178		63.6
	63.8	0.245176	0.147476	0.0723493	0.0374972	0.0192522	0.0130903		63.8	0.156442	0.088277	0.0424503	0.0199749	0.0116199	0.0203734		63.8	0.410617	0.187625	0.0608808	0.0166694	0.00412995	0.00281821		63.8	0.455507	0.275619	0.143849	0.0683213	0.0307005	0.0144475		63.8	0.617093	0.37209	0.169324	0.0599452	0.0190096	0.00681965		63.8	0.317332	0.131138	0.0423075	0.0121113	0.00341204	0.00224859		63.8
	64	0.245221	0.147561	0.0724195	0.0375437	0.0192791	0.0131097		64	0.156444	0.0882822	0.0424559	0.0199788	0.0116226	0.0203787		64	0.411218	0.188029	0.0610378	0.0167163	0.00414207	0.00282666		64	0.456154	0.276211	0.144224	0.0685165	0.0307923	0.0144917		64	0.617655	0.372742	0.169723	0.0601075	0.0190647	0.00684007		64	0.317811	0.131426	0.0424181	0.0121458	0.00342216	0.0022554		64
	64.2	0.245265	0.147645	0.0724892	0.03759	0.0193059	0.013129		64.2	0.156445	0.0882872	0.0424614	0.0199826	0.0116254	0.0203839		64.2	0.411816	0.188432	0.0611946	0.0167631	0.00415418	0.0028351		64.2	0.456799	0.276803	0.144598	0.0687117	0.030884	0.0145358		64.2	0.618214	0.373392	0.170121	0.0602697	0.0191197	0.0068605		64.2	0.318287	0.131714	0.0425286	0.0121802	0.00343227	0.0022622		64.2
	64.4	0.245309	0.147728	0.0725584	0.037636	0.0193325	0.0131482		64.4	0.156447	0.0882921	0.0424668	0.0199864	0.011628	0.0203891		64.4	0.412412	0.188834	0.0613512	0.0168099	0.00416629	0.00284354		64.4	0.457441	0.277393	0.144972	0.0689067	0.0309758	0.01458		64.4	0.618769	0.374039	0.170519	0.0604317	0.0191747	0.00688091		64.4	0.318762	0.132	0.042639	0.0122147	0.00344238	0.00226901		64.4
	64.6	0.245352	0.147811	0.0726272	0.0376818	0.0193591	0.0131673		64.6	0.156448	0.088297	0.0424721	0.0199902	0.0116307	0.0203942		64.6	0.413005	0.189235	0.0615076	0.0168567	0.00417839	0.00285198		64.6	0.458079	0.277982	0.145346	0.0691017	0.0310675	0.0146241		64.6	0.61932	0.374685	0.170915	0.0605936	0.0192297	0.00690132		64.6	0.319235	0.132286	0.0427493	0.0122491	0.00345249	0.00227581		64.6
	64.8	0.245395	0.147893	0.0726956	0.0377273	0.0193855	0.0131864		64.8	0.15645	0.0883017	0.0424773	0.0199938	0.0116333	0.0203992		64.8	0.413595	0.189636	0.0616638	0.0169035	0.00419049	0.00286041		64.8	0.458716	0.278569	0.145719	0.0692965	0.0311592	0.0146683		64.8	0.619868	0.375328	0.171312	0.0607553	0.0192847	0.00692173		64.8	0.319706	0.132572	0.0428595	0.0122834	0.0034626	0.00228261		64.8
	65	0.245437	0.147974	0.0727635	0.0377727	0.0194118	0.0132054		65	0.156451	0.0883064	0.0424825	0.0199975	0.0116359	0.0204042		65	0.414183	0.190036	0.0618199	0.0169502	0.00420258	0.00286885		65	0.459349	0.279156	0.146092	0.0694912	0.0312508	0.0147124		65	0.620412	0.375969	0.171707	0.0609169	0.0193396	0.00694213		65	0.320175	0.132857	0.0429695	0.0123178	0.0034727	0.00228941		65
	65.2	0.245479	0.148054	0.072831	0.0378178	0.0194379	0.0132243		65.2	0.156453	0.088311	0.0424876	0.0200011	0.0116384	0.0204092		65.2	0.414769	0.190434	0.0619758	0.0169969	0.00421467	0.00287728		65.2	0.459979	0.27974	0.146464	0.0696858	0.0313425	0.0147566		65.2	0.620952	0.376608	0.172102	0.0610784	0.0193946	0.00696252		65.2	0.320641	0.133141	0.0430794	0.0123521	0.0034828	0.00229621		65.2
	65.4	0.24552	0.148134	0.0728981	0.0378626	0.019464	0.0132431		65.4	0.156454	0.0883155	0.0424926	0.0200046	0.0116409	0.020414		65.4	0.415352	0.190832	0.0621314	0.0170435	0.00422675	0.00288571		65.4	0.460607	0.280324	0.146836	0.0698803	0.0314341	0.0148007		65.4	0.621489	0.377245	0.172496	0.0612397	0.0194495	0.00698291		65.4	0.321106	0.133424	0.0431892	0.0123865	0.00349289	0.002303		65.4
	65.6	0.24556	0.148213	0.0729648	0.0379073	0.0194899	0.0132619		65.6	0.156456	0.0883199	0.0424976	0.0200081	0.0116434	0.0204188		65.6	0.415933	0.191229	0.0622869	0.0170902	0.00423883	0.00289413		65.6	0.461232	0.280906	0.147208	0.0700746	0.0315257	0.0148448		65.6	0.622022	0.37788	0.172889	0.0614008	0.0195043	0.00700329		65.6	0.32157	0.133708	0.0432989	0.0124207	0.00350298	0.0023098		65.6
	65.8	0.2456	0.148292	0.0730311	0.0379517	0.0195158	0.0132806		65.8	0.156457	0.0883243	0.0425024	0.0200115	0.0116459	0.0204236		65.8	0.416511	0.191625	0.0624422	0.0171367	0.0042509	0.00290256		65.8	0.461854	0.281487	0.147579	0.0702689	0.0316172	0.0148889		65.8	0.622552	0.378513	0.173282	0.0615619	0.0195592	0.00702367		65.8	0.322031	0.13399	0.0434085	0.012455	0.00351307	0.00231659		65.8
	66	0.245639	0.148369	0.0730969	0.0379958	0.0195415	0.0132991		66	0.156458	0.0883286	0.0425072	0.020015	0.0116483	0.0204283		66	0.417086	0.19202	0.0625974	0.0171833	0.00426297	0.00291098		66	0.462473	0.282067	0.14795	0.0704631	0.0317088	0.014933		66	0.623078	0.379144	0.173674	0.0617227	0.019614	0.00704404		66	0.32249	0.134272	0.0435179	0.0124893	0.00352315	0.00232338		66
	66.2	0.245678	0.148446	0.0731623	0.0380398	0.0195671	0.0133177		66.2	0.156459	0.0883328	0.0425119	0.0200183	0.0116507	0.0204329		66.2	0.417659	0.192414	0.0627523	0.0172299	0.00427504	0.0029194		66.2	0.46309	0.282645	0.14832	0.0706571	0.0318003	0.0149771		66.2	0.623601	0.379772	0.174065	0.0618835	0.0196688	0.0070644		66.2	0.322947	0.134553	0.0436272	0.0125235	0.00353323	0.00233017		66.2
	66.4	0.245716	0.148523	0.0732273	0.0380835	0.0195926	0.0133361		66.4	0.156461	0.0883369	0.0425166	0.0200216	0.0116531	0.0204375		66.4	0.41823	0.192808	0.0629071	0.0172763	0.00428709	0.00292781		66.4	0.463704	0.283223	0.14869	0.070851	0.0318917	0.0150212		66.4	0.624121	0.380398	0.174456	0.0620441	0.0197235	0.00708476		66.4	0.323403	0.134834	0.0437364	0.0125577	0.00354331	0.00233696		66.4
	66.6	0.245754	0.148598	0.0732919	0.038127	0.0196179	0.0133545		66.6	0.156462	0.0883409	0.0425212	0.0200249	0.0116554	0.020442		66.6	0.418798	0.1932	0.0630617	0.0173228	0.00429915	0.00293623		66.6	0.464315	0.283798	0.149059	0.0710449	0.0319832	0.0150653		66.6	0.624637	0.381023	0.174846	0.0622045	0.0197783	0.00710512		66.6	0.323857	0.135114	0.0438455	0.0125919	0.00355339	0.00234375		66.6
	66.8	0.245791	0.148674	0.0733561	0.0381703	0.0196432	0.0133727		66.8	0.156463	0.0883449	0.0425257	0.0200281	0.0116577	0.0204465		66.8	0.419364	0.193592	0.0632161	0.0173693	0.0043112	0.00294464		66.8	0.464923	0.284373	0.149428	0.0712386	0.0320746	0.0151094		66.8	0.625149	0.381645	0.175235	0.0623648	0.0198329	0.00712546		66.8	0.324308	0.135393	0.0439544	0.0126261	0.00356346	0.00235053		66.8
	67	0.245828	0.148748	0.0734199	0.0382134	0.0196683	0.0133909		67	0.156464	0.0883488	0.0425302	0.0200313	0.01166	0.0204509		67	0.419927	0.193983	0.0633703	0.0174157	0.00432324	0.00295305		67	0.465529	0.284946	0.149797	0.0714322	0.032166	0.0151534		67	0.625659	0.382265	0.175624	0.062525	0.0198876	0.0071458		67	0.324758	0.135672	0.0440633	0.0126603	0.00357352	0.00235732		67
	67.2	0.245864	0.148822	0.0734833	0.0382562	0.0196933	0.0134091		67.2	0.156465	0.0883527	0.0425346	0.0200345	0.0116622	0.0204553		67.2	0.420488	0.194373	0.0635243	0.017462	0.00433528	0.00296145		67.2	0.466132	0.285518	0.150165	0.0716257	0.0322573	0.0151975		67.2	0.626165	0.382883	0.176012	0.062685	0.0199423	0.00716614		67.2	0.325206	0.135951	0.044172	0.0126944	0.00358359	0.0023641		67.2
	67.4	0.2459	0.148895	0.0735463	0.0382989	0.0197182	0.0134271		67.4	0.156466	0.0883564	0.0425389	0.0200376	0.0116644	0.0204596		67.4	0.421047	0.194762	0.0636782	0.0175084	0.00434731	0.00296986		67.4	0.466733	0.286089	0.150533	0.071819	0.0323487	0.0152415		67.4	0.626667	0.383499	0.176399	0.0628449	0.0199969	0.00718647		67.4	0.325652	0.136228	0.0442806	0.0127285	0.00359365	0.00237088		67.4
	67.6	0.245936	0.148967	0.0736089	0.0383413	0.019743	0.0134451		67.6	0.156467	0.0883601	0.0425432	0.0200406	0.0116666	0.0204639		67.6	0.421603	0.19515	0.0638318	0.0175547	0.00435934	0.00297826		67.6	0.467331	0.286659	0.1509	0.0720123	0.03244	0.0152856		67.6	0.627166	0.384113	0.176786	0.0630046	0.0200515	0.0072068		67.6	0.326097	0.136506	0.0443891	0.0127626	0.0036037	0.00237766		67.6
	67.8	0.24597	0.149039	0.0736711	0.0383834	0.0197677	0.013463		67.8	0.156468	0.0883638	0.0425473	0.0200436	0.0116688	0.0204681		67.8	0.422157	0.195538	0.0639853	0.017601	0.00437137	0.00298666		67.8	0.467926	0.287227	0.151267	0.0722055	0.0325313	0.0153296		67.8	0.627662	0.384725	0.177172	0.0631642	0.0201061	0.00722711		67.8	0.326539	0.136782	0.0444974	0.0127967	0.00361376	0.00238444		67.8
	68	0.246005	0.149111	0.0737329	0.0384254	0.0197923	0.0134808		68	0.156469	0.0883673	0.0425515	0.0200466	0.0116709	0.0204722		68	0.422708	0.195924	0.0641386	0.0176472	0.00438338	0.00299506		68	0.468518	0.287794	0.151634	0.0723985	0.0326225	0.0153737		68	0.628155	0.385335	0.177557	0.0633236	0.0201606	0.00724743		68	0.32698	0.137058	0.0446057	0.0128307	0.0036238	0.00239122		68
	68.2	0.246039	0.149181	0.0737943	0.0384672	0.0198167	0.0134985		68.2	0.15647	0.0883708	0.0425556	0.0200496	0.0116731	0.0204764		68.2	0.423257	0.19631	0.0642917	0.0176935	0.0043954	0.00300345		68.2	0.469108	0.288359	0.152	0.0725915	0.0327137	0.0154177		68.2	0.628645	0.385943	0.177942	0.0634829	0.0202151	0.00726774		68.2	0.327419	0.137333	0.0447138	0.0128648	0.00363385	0.00239799		68.2
	68.4	0.246072	0.149251	0.0738554	0.0385087	0.0198411	0.0135162		68.4	0.156471	0.0883743	0.0425596	0.0200525	0.0116751	0.0204804		68.4	0.423804	0.196694	0.0644447	0.0177396	0.00440741	0.00301185		68.4	0.469695	0.288924	0.152366	0.0727843	0.032805	0.0154617		68.4	0.629131	0.386549	0.178326	0.0636421	0.0202696	0.00728804		68.4	0.327856	0.137608	0.0448218	0.0128988	0.00364389	0.00240477		68.4
	68.6	0.246105	0.149321	0.073916	0.0385501	0.0198653	0.0135338		68.6	0.156472	0.0883777	0.0425635	0.0200553	0.0116772	0.0204844		68.6	0.424348	0.197078	0.0645975	0.0177858	0.00441941	0.00302024		68.6	0.47028	0.289487	0.152731	0.072977	0.0328961	0.0155057		68.6	0.629614	0.387152	0.17871	0.0638011	0.0203241	0.00730833		68.6	0.328291	0.137883	0.0449297	0.0129328	0.00365393	0.00241154		68.6
	68.8	0.246138	0.149389	0.0739763	0.0385912	0.0198895	0.0135513		68.8	0.156473	0.088381	0.0425674	0.0200582	0.0116792	0.0204884		68.8	0.42489	0.197462	0.06475	0.0178319	0.00443141	0.00302863		68.8	0.470862	0.290049	0.153096	0.0731696	0.0329873	0.0155497		68.8	0.630094	0.387754	0.179092	0.06396	0.0203785	0.00732862		68.8	0.328725	0.138156	0.0450374	0.0129668	0.00366397	0.00241831		68.8
	69	0.24617	0.149458	0.0740362	0.0386321	0.0199135	0.0135688		69	0.156474	0.0883842	0.0425713	0.020061	0.0116813	0.0204923		69	0.42543	0.197844	0.0649024	0.017878	0.00444341	0.00303701		69	0.471442	0.29061	0.153461	0.0733621	0.0330784	0.0155937		69	0.63057	0.388354	0.179474	0.0641187	0.0204329	0.00734891		69	0.329157	0.138429	0.0451451	0.0130007	0.003674	0.00242508		69
	69.2	0.246202	0.149525	0.0740957	0.0386728	0.0199374	0.0135862		69.2	0.156475	0.0883875	0.0425751	0.0200637	0.0116832	0.0204962		69.2	0.425968	0.198225	0.0650547	0.0179241	0.0044554	0.0030454		69.2	0.472019	0.291169	0.153825	0.0735545	0.0331695	0.0156377		69.2	0.631044	0.388952	0.179856	0.0642773	0.0204873	0.00736919		69.2	0.329587	0.138702	0.0452526	0.0130346	0.00368403	0.00243185		69.2
	69.4	0.246233	0.149592	0.0741548	0.0387133	0.0199612	0.0136035		69.4	0.156476	0.0883906	0.0425788	0.0200664	0.0116852	0.0205		69.4	0.426503	0.198606	0.0652067	0.0179702	0.00446738	0.00305378		69.4	0.472593	0.291727	0.154189	0.0737468	0.0332606	0.0156817		69.4	0.631514	0.389547	0.180237	0.0644358	0.0205417	0.00738946		69.4	0.330015	0.138974	0.04536	0.0130686	0.00369405	0.00243861		69.4
	69.6	0.246264	0.149659	0.0742136	0.0387536	0.0199849	0.0136207		69.6	0.156477	0.0883937	0.0425825	0.0200691	0.0116871	0.0205038		69.6	0.427036	0.198985	0.0653586	0.0180162	0.00447936	0.00306216		69.6	0.473165	0.292284	0.154552	0.073939	0.0333516	0.0157257		69.6	0.631982	0.390141	0.180617	0.0645941	0.020596	0.00740973		69.6	0.330441	0.139245	0.0454673	0.0131024	0.00370408	0.00244538		69.6
	69.8	0.246294	0.149725	0.074272	0.0387937	0.0200085	0.0136378		69.8	0.156478	0.0883967	0.0425861	0.0200718	0.011689	0.0205075		69.8	0.427566	0.199364	0.0655102	0.0180621	0.00449133	0.00307053		69.8	0.473734	0.29284	0.154915	0.0741311	0.0334426	0.0157697		69.8	0.632446	0.390733	0.180996	0.0647522	0.0206503	0.00742999		69.8	0.330866	0.139516	0.0455745	0.0131363	0.0037141	0.00245214		69.8
	70	0.246324	0.14979	0.07433	0.0388336	0.020032	0.0136549		70	0.156478	0.0883997	0.0425896	0.0200744	0.0116909	0.0205112		70	0.428094	0.199742	0.0656617	0.0181081	0.0045033	0.00307891		70	0.474301	0.293394	0.155277	0.074323	0.0335336	0.0158137		70	0.632907	0.391323	0.181375	0.0649103	0.0207046	0.00745024		70	0.331289	0.139786	0.0456815	0.0131702	0.00372411	0.0024589		70
	70.2	0.246354	0.149855	0.0743876	0.0388732	0.0200554	0.013672		70.2	0.156479	0.0884026	0.0425932	0.020077	0.0116928	0.0205148		70.2	0.42862	0.20012	0.065813	0.018154	0.00451527	0.00308728		70.2	0.474865	0.293948	0.155639	0.0745148	0.0336246	0.0158576		70.2	0.633365	0.391911	0.181753	0.0650682	0.0207589	0.00747049		70.2	0.33171	0.140056	0.0457885	0.013204	0.00373412	0.00246566		70.2
	70.4	0.246383	0.149919	0.0744449	0.0389127	0.0200786	0.0136889		70.4	0.15648	0.0884055	0.0425966	0.0200795	0.0116946	0.0205184		70.4	0.429144	0.200496	0.0659642	0.0181999	0.00452723	0.00309565		70.4	0.475427	0.2945	0.156001	0.0747066	0.0337155	0.0159016		70.4	0.633821	0.392497	0.182131	0.0652259	0.0208131	0.00749074		70.4	0.332129	0.140325	0.0458953	0.0132378	0.00374413	0.00247242		70.4
	70.6	0.246412	0.149983	0.0745019	0.038952	0.0201018	0.0137058		70.6	0.156481	0.0884084	0.0426	0.020082	0.0116965	0.020522		70.6	0.429666	0.200871	0.0661152	0.0182457	0.00453919	0.00310401		70.6	0.475987	0.295051	0.156362	0.0748982	0.0338064	0.0159455		70.6	0.634273	0.393081	0.182508	0.0653835	0.0208673	0.00751098		70.6	0.332547	0.140593	0.046002	0.0132716	0.00375413	0.00247918		70.6
	70.8	0.24644	0.150046	0.0745585	0.0389911	0.0201249	0.0137226		70.8	0.156481	0.0884111	0.0426034	0.0200845	0.0116983	0.0205255		70.8	0.430185	0.201246	0.0662659	0.0182916	0.00455114	0.00311238		70.8	0.476544	0.2956	0.156723	0.0750897	0.0338973	0.0159895		70.8	0.634722	0.393663	0.182884	0.065541	0.0209215	0.00753121		70.8	0.332963	0.140861	0.0461086	0.0133054	0.00376414	0.00248594		70.8
	71	0.246469	0.150108	0.0746147	0.03903	0.0201478	0.0137393		71	0.156482	0.0884139	0.0426067	0.0200869	0.0117	0.020529		71	0.430702	0.20162	0.0664166	0.0183373	0.00456308	0.00312074		71	0.477098	0.296148	0.157084	0.0752812	0.0339882	0.0160334		71	0.635168	0.394243	0.18326	0.0656983	0.0209756	0.00755144		71	0.333377	0.141129	0.046215	0.0133391	0.00377413	0.00249269		71
	71.2	0.246496	0.15017	0.0746706	0.0390686	0.0201707	0.0137559		71.2	0.156483	0.0884165	0.04261	0.0200893	0.0117018	0.0205324		71.2	0.431217	0.201993	0.066567	0.0183831	0.00457502	0.0031291		71.2	0.47765	0.296696	0.157444	0.0754724	0.034079	0.0160773		71.2	0.635611	0.394821	0.183635	0.0658555	0.0210297	0.00757166		71.2	0.33379	0.141396	0.0463214	0.0133729	0.00378413	0.00249945		71.2
	71.4	0.246524	0.150232	0.0747261	0.0391071	0.0201935	0.0137725		71.4	0.156483	0.0884192	0.0426132	0.0200917	0.0117035	0.0205358		71.4	0.43173	0.202365	0.0667172	0.0184288	0.00458696	0.00313746		71.4	0.478199	0.297241	0.157803	0.0756636	0.0341698	0.0161212		71.4	0.636052	0.395397	0.184009	0.0660125	0.0210839	0.00759188		71.4	0.334201	0.141662	0.0464276	0.0134066	0.00379412	0.0025062		71.4
	71.6	0.246551	0.150292	0.0747812	0.0391454	0.0202161	0.0137891		71.6	0.156484	0.0884218	0.0426163	0.0200941	0.0117052	0.0205391		71.6	0.43224	0.202737	0.0668673	0.0184745	0.00459889	0.00314581		71.6	0.478746	0.297786	0.158163	0.0758547	0.0342606	0.0161651		71.6	0.636489	0.395971	0.184383	0.0661694	0.0211379	0.00761209		71.6	0.33461	0.141928	0.0465337	0.0134403	0.00380411	0.00251295		71.6
	71.8	0.246577	0.150353	0.0748361	0.0391835	0.0202387	0.0138055		71.8	0.156485	0.0884243	0.0426195	0.0200964	0.0117069	0.0205425		71.8	0.432749	0.203107	0.0670172	0.0185202	0.00461081	0.00315417		71.8	0.479291	0.29833	0.158522	0.0760457	0.0343513	0.0162091		71.8	0.636924	0.396543	0.184756	0.0663262	0.021192	0.00763229		71.8	0.335017	0.142193	0.0466397	0.0134739	0.00381409	0.0025197		71.8
	72	0.246603	0.150413	0.0748905	0.0392214	0.0202611	0.0138219		72	0.156485	0.0884268	0.0426225	0.0200987	0.0117086	0.0205457		72	0.433255	0.203477	0.0671669	0.0185658	0.00462274	0.00316252		72	0.479833	0.298872	0.15888	0.0762366	0.0344421	0.016253		72	0.637356	0.397114	0.185128	0.0664828	0.021246	0.00765249		72	0.335423	0.142457	0.0467456	0.0135076	0.00382407	0.00252644		72
	72.2	0.246629	0.150472	0.0749447	0.0392591	0.0202835	0.0138382		72.2	0.156486	0.0884292	0.0426256	0.0201009	0.0117102	0.0205489		72.2	0.433759	0.203846	0.0673164	0.0186115	0.00463465	0.00317087		72.2	0.480373	0.299413	0.159238	0.0764273	0.0345328	0.0162969		72.2	0.637784	0.397682	0.1855	0.0666393	0.0213	0.00767268		72.2	0.335827	0.142721	0.0468514	0.0135412	0.00383405	0.00253319		72.2
	72.4	0.246655	0.150531	0.0749985	0.0392966	0.0203057	0.0138544		72.4	0.156487	0.0884316	0.0426286	0.0201032	0.0117118	0.0205521		72.4	0.434261	0.204214	0.0674658	0.018657	0.00464656	0.00317921		72.4	0.480911	0.299953	0.159596	0.076618	0.0346234	0.0163407		72.4	0.638211	0.398249	0.185871	0.0667956	0.0213539	0.00769287		72.4	0.33623	0.142985	0.046957	0.0135748	0.00384402	0.00253993		72.4
	72.6	0.24668	0.150589	0.0750519	0.0393339	0.0203279	0.0138706		72.6	0.156487	0.088434	0.0426315	0.0201054	0.0117135	0.0205553		72.6	0.43476	0.204581	0.067615	0.0187026	0.00465847	0.00318756		72.6	0.481446	0.300492	0.159953	0.0768085	0.0347141	0.0163846		72.6	0.638634	0.398814	0.186242	0.0669518	0.0214079	0.00771305		72.6	0.33663	0.143248	0.0470626	0.0136084	0.00385399	0.00254668		72.6
	72.8	0.246705	0.150647	0.075105	0.039371	0.0203499	0.0138867		72.8	0.156488	0.0884363	0.0426344	0.0201075	0.011715	0.0205584		72.8	0.435258	0.204948	0.067764	0.0187481	0.00467037	0.0031959		72.8	0.481979	0.301029	0.16031	0.0769989	0.0348047	0.0164285		72.8	0.639054	0.399377	0.186612	0.0671079	0.0214618	0.00773323		72.8	0.33703	0.14351	0.047168	0.013642	0.00386396	0.00255342		72.8
	73	0.246729	0.150704	0.0751578	0.0394079	0.0203719	0.0139028		73	0.156488	0.0884386	0.0426373	0.0201097	0.0117166	0.0205615		73	0.435753	0.205313	0.0679128	0.0187936	0.00468227	0.00320424		73	0.482509	0.301565	0.160666	0.0771893	0.0348953	0.0164724		73	0.639472	0.399938	0.186981	0.0672638	0.0215157	0.0077534		73	0.337427	0.143772	0.0472733	0.0136755	0.00387392	0.00256016		73
	73.2	0.246754	0.150761	0.0752103	0.0394447	0.0203937	0.0139187		73.2	0.156489	0.0884408	0.0426401	0.0201118	0.0117182	0.0205645		73.2	0.436247	0.205678	0.0680615	0.018839	0.00469416	0.00321257		73.2	0.483037	0.3021	0.161022	0.0773795	0.0349858	0.0165162		73.2	0.639887	0.400497	0.187349	0.0674196	0.0215695	0.00777356		73.2	0.337823	0.144033	0.0473785	0.0137091	0.00388388	0.0025669		73.2
	73.4	0.246778	0.150818	0.0752624	0.0394813	0.0204154	0.0139346		73.4	0.156489	0.088443	0.0426428	0.0201139	0.0117197	0.0205675		73.4	0.436738	0.206042	0.06821	0.0188845	0.00470605	0.00322091		73.4	0.483563	0.302634	0.161378	0.0775696	0.0350764	0.0165601		73.4	0.640299	0.401054	0.187717	0.0675752	0.0216234	0.00779372		73.4	0.338217	0.144294	0.0474835	0.0137426	0.00389384	0.00257364		73.4
	73.6	0.246801	0.150873	0.0753142	0.0395176	0.0204371	0.0139505		73.6	0.15649	0.0884452	0.0426456	0.0201159	0.0117212	0.0205705		73.6	0.437227	0.206405	0.0683583	0.0189299	0.00471793	0.00322924		73.6	0.484086	0.303167	0.161733	0.0777596	0.0351669	0.0166039		73.6	0.640709	0.401609	0.188085	0.0677307	0.0216772	0.00781388		73.6	0.33861	0.144554	0.0475885	0.0137761	0.00390379	0.00258037		73.6
	73.8	0.246824	0.150929	0.0753657	0.0395538	0.0204586	0.0139662		73.8	0.15649	0.0884473	0.0426482	0.020118	0.0117227	0.0205734		73.8	0.437714	0.206768	0.0685064	0.0189752	0.00472981	0.00323757		73.8	0.484607	0.303699	0.162088	0.0779495	0.0352574	0.0166477		73.8	0.641115	0.402163	0.188451	0.0678861	0.021731	0.00783402		73.8	0.339001	0.144814	0.0476933	0.0138095	0.00391374	0.00258711		73.8
	74	0.246847	0.150984	0.0754168	0.0395898	0.0204801	0.0139819		74	0.156491	0.0884494	0.0426509	0.02012	0.0117241	0.0205763		74	0.438199	0.207129	0.0686544	0.0190206	0.00474168	0.0032459		74	0.485126	0.304229	0.162443	0.0781393	0.0353478	0.0166916		74	0.64152	0.402715	0.188818	0.0680413	0.0217847	0.00785417		74	0.33939	0.145073	0.0477981	0.013843	0.00392369	0.00259384		74
	74.2	0.24687	0.151038	0.0754676	0.0396256	0.0205015	0.0139976		74.2	0.156491	0.0884515	0.0426535	0.0201219	0.0117256	0.0205792		74.2	0.438682	0.20749	0.0688022	0.0190659	0.00475355	0.00325422		74.2	0.485642	0.304758	0.162797	0.0783289	0.0354382	0.0167354		74.2	0.641921	0.403265	0.189183	0.0681964	0.0218384	0.0078743		74.2	0.339778	0.145331	0.0479027	0.0138764	0.00393363	0.00260057		74.2
	74.4	0.246892	0.151092	0.0755181	0.0396613	0.0205227	0.0140131		74.4	0.156492	0.0884535	0.0426561	0.0201239	0.011727	0.020582		74.4	0.439163	0.20785	0.0689498	0.0191112	0.00476541	0.00326255		74.4	0.486157	0.305286	0.16315	0.0785185	0.0355287	0.0167792		74.4	0.64232	0.403813	0.189548	0.0683513	0.0218921	0.00789443		74.4	0.340164	0.145589	0.0480072	0.0139098	0.00394357	0.0026073		74.4
	74.6	0.246914	0.151145	0.0755683	0.0396967	0.0205439	0.0140286		74.6	0.156492	0.0884554	0.0426586	0.0201258	0.0117284	0.0205848		74.6	0.439641	0.20821	0.0690972	0.0191564	0.00477727	0.00327087		74.6	0.486668	0.305813	0.163504	0.078708	0.035619	0.016823		74.6	0.642716	0.404359	0.189912	0.0685061	0.0219458	0.00791456		74.6	0.340549	0.145847	0.0481116	0.0139432	0.00395351	0.00261403		74.6
	74.8	0.246936	0.151198	0.0756182	0.039732	0.020565	0.0140441		74.8	0.156493	0.0884574	0.0426611	0.0201277	0.0117298	0.0205875		74.8	0.440118	0.208568	0.0692444	0.0192016	0.00478912	0.00327918		74.8	0.487178	0.306339	0.163856	0.0788973	0.0357094	0.0168668		74.8	0.64311	0.404903	0.190276	0.0686608	0.0219995	0.00793468		74.8	0.340932	0.146103	0.0482158	0.0139766	0.00396344	0.00262075		74.8
	75	0.246957	0.151251	0.0756677	0.0397671	0.0205859	0.0140595		75	0.156493	0.0884593	0.0426636	0.0201296	0.0117312	0.0205903		75	0.440593	0.208926	0.0693915	0.0192468	0.00480097	0.0032875		75	0.487685	0.306863	0.164209	0.0790866	0.0357997	0.0169106		75	0.643501	0.405446	0.190639	0.0688153	0.0220531	0.00795479		75	0.341313	0.14636	0.04832	0.0140099	0.00397337	0.00262748		75
	75.2	0.246979	0.151303	0.075717	0.039802	0.0206068	0.0140748		75.2	0.156493	0.0884612	0.042666	0.0201314	0.0117326	0.020593		75.2	0.441065	0.209283	0.0695384	0.019292	0.00481281	0.00329581		75.2	0.488191	0.307386	0.164561	0.0792757	0.03589	0.0169544		75.2	0.643889	0.405986	0.191001	0.0689697	0.0221067	0.0079749		75.2	0.341693	0.146616	0.048424	0.0140433	0.0039833	0.0026342		75.2
	75.4	0.247	0.151355	0.0757659	0.0398367	0.0206276	0.01409		75.4	0.156494	0.088463	0.0426684	0.0201333	0.0117339	0.0205956		75.4	0.441536	0.209639	0.0696852	0.0193371	0.00482465	0.00330412		75.4	0.488693	0.307909	0.164913	0.0794647	0.0359803	0.0169982		75.4	0.644275	0.406525	0.191363	0.069124	0.0221603	0.007995		75.4	0.342071	0.146871	0.0485279	0.0140766	0.00399322	0.00264093		75.4
	75.6	0.24702	0.151406	0.0758145	0.0398713	0.0206483	0.0141052		75.6	0.156494	0.0884648	0.0426708	0.0201351	0.0117353	0.0205983		75.6	0.442004	0.209994	0.0698317	0.0193822	0.00483648	0.00331243		75.6	0.489194	0.30843	0.165264	0.0796536	0.0360705	0.017042		75.6	0.644658	0.407062	0.191724	0.0692781	0.0222138	0.0080151		75.6	0.342448	0.147126	0.0486317	0.0141099	0.00400314	0.00264765		75.6
	75.8	0.24704	0.151457	0.0758628	0.0399057	0.0206689	0.0141203		75.8	0.156495	0.0884666	0.0426731	0.0201369	0.0117366	0.0206009		75.8	0.442471	0.210348	0.0699781	0.0194272	0.00484831	0.00332074		75.8	0.489693	0.308949	0.165615	0.0798424	0.0361607	0.0170858		75.8	0.645039	0.407598	0.192085	0.0694321	0.0222674	0.00803519		75.8	0.342823	0.14738	0.0487354	0.0141432	0.00401306	0.00265437		75.8
	76	0.24706	0.151507	0.0759109	0.0399399	0.0206894	0.0141354		76	0.156495	0.0884683	0.0426754	0.0201386	0.0117379	0.0206034		76	0.442936	0.210702	0.0701243	0.0194723	0.00486014	0.00332904		76	0.490189	0.309468	0.165965	0.0800311	0.0362509	0.0171295		76	0.645417	0.408131	0.192444	0.0695859	0.0223208	0.00805527		76	0.343197	0.147633	0.048839	0.0141764	0.00402297	0.00266109		76
	76.2	0.24708	0.151557	0.0759586	0.0399739	0.0207098	0.0141504		76.2	0.156495	0.08847	0.0426776	0.0201403	0.0117392	0.020606		76.2	0.443398	0.211055	0.0702704	0.0195173	0.00487196	0.00333735		76.2	0.490683	0.309986	0.166316	0.0802198	0.0363411	0.0171733		76.2	0.645793	0.408663	0.192804	0.0697397	0.0223743	0.00807535		76.2	0.343569	0.147887	0.0489425	0.0142096	0.00403288	0.0026678		76.2
	76.4	0.2471	0.151606	0.076006	0.0400078	0.0207302	0.0141653		76.4	0.156496	0.0884717	0.0426798	0.020142	0.0117404	0.0206085		76.4	0.443859	0.211407	0.0704162	0.0195623	0.00488377	0.00334564		76.4	0.491175	0.310502	0.166665	0.0804082	0.0364312	0.017217		76.4	0.646167	0.409193	0.193162	0.0698932	0.0224278	0.00809543		76.4	0.34394	0.148139	0.0490458	0.0142428	0.00404278	0.00267452		76.4
	76.6	0.247119	0.151655	0.0760531	0.0400414	0.0207504	0.0141802		76.6	0.156496	0.0884733	0.042682	0.0201437	0.0117417	0.0206109		76.6	0.444317	0.211758	0.0705619	0.0196072	0.00489558	0.00335394		76.6	0.491665	0.311017	0.167015	0.0805966	0.0365214	0.0172608		76.6	0.646537	0.409721	0.19352	0.0700467	0.0224812	0.0081155		76.6	0.344309	0.148391	0.049149	0.014276	0.00405268	0.00268123		76.6
	76.8	0.247138	0.151704	0.0760999	0.040075	0.0207705	0.0141949		76.8	0.156496	0.088475	0.0426842	0.0201454	0.0117429	0.0206134		76.8	0.444774	0.212109	0.0707075	0.0196521	0.00490738	0.00336224		76.8	0.492152	0.311531	0.167364	0.0807849	0.0366114	0.0173045		76.8	0.646906	0.410248	0.193878	0.0701999	0.0225346	0.00813556		76.8	0.344676	0.148643	0.0492522	0.0143092	0.00406258	0.00268794		76.8
	77	0.247157	0.151752	0.0761464	0.0401083	0.0207906	0.0142097		77	0.156497	0.0884766	0.0426863	0.020147	0.0117442	0.0206158		77	0.445229	0.212459	0.0708528	0.019697	0.00491918	0.00337053		77	0.492638	0.312044	0.167712	0.0809731	0.0367015	0.0173482		77	0.647272	0.410773	0.194235	0.0703531	0.0225879	0.00815562		77	0.345042	0.148894	0.0493552	0.0143424	0.00407248	0.00269465		77
	77.2	0.247175	0.1518	0.0761927	0.0401415	0.0208106	0.0142244		77.2	0.156497	0.0884781	0.0426884	0.0201487	0.0117454	0.0206182		77.2	0.445682	0.212808	0.070998	0.0197418	0.00493098	0.00337882		77.2	0.493121	0.312556	0.16806	0.0811611	0.0367915	0.0173919		77.2	0.647635	0.411296	0.194591	0.0705061	0.0226413	0.00817567		77.2	0.345407	0.149144	0.0494581	0.0143755	0.00408237	0.00270136		77.2
	77.4	0.247193	0.151847	0.0762386	0.0401745	0.0208304	0.014239		77.4	0.156497	0.0884797	0.0426904	0.0201503	0.0117465	0.0206205		77.4	0.446133	0.213156	0.071143	0.0197867	0.00494277	0.00338711		77.4	0.493602	0.313067	0.168408	0.0813491	0.0368815	0.0174357		77.4	0.647997	0.411817	0.194947	0.070659	0.0226946	0.00819571		77.4	0.34577	0.149394	0.0495609	0.0144086	0.00409226	0.00270807		77.4
	77.6	0.247211	0.151894	0.0762842	0.0402073	0.0208502	0.0142535		77.6	0.156498	0.0884811	0.0426925	0.0201518	0.0117477	0.0206229		77.6	0.446582	0.213504	0.0712878	0.0198315	0.00495456	0.00339539		77.6	0.494081	0.313576	0.168755	0.0815369	0.0369715	0.0174794		77.6	0.648355	0.412336	0.195302	0.0708118	0.0227479	0.00821575		77.6	0.346131	0.149644	0.0496635	0.0144417	0.00410214	0.00271478		77.6
	77.8	0.247229	0.15194	0.0763296	0.04024	0.0208699	0.014268		77.8	0.156498	0.0884826	0.0426945	0.0201534	0.0117489	0.0206252		77.8	0.447029	0.21385	0.0714325	0.0198762	0.00496634	0.00340368		77.8	0.494558	0.314085	0.169102	0.0817247	0.0370615	0.0175231		77.8	0.648712	0.412854	0.195656	0.0709644	0.0228011	0.00823579		77.8	0.346491	0.149892	0.0497661	0.0144748	0.00411203	0.00272148		77.8
	78	0.247247	0.151987	0.0763747	0.0402725	0.0208895	0.0142825		78	0.156498	0.0884841	0.0426964	0.0201549	0.01175	0.0206274		78	0.447474	0.214196	0.071577	0.019921	0.00497811	0.00341196		78	0.495032	0.314592	0.169449	0.0819123	0.0371514	0.0175668		78	0.649066	0.41337	0.19601	0.0711168	0.0228544	0.00825582		78	0.34685	0.150141	0.0498685	0.0145078	0.0041219	0.00272819		78
	78.2	0.247264	0.152032	0.0764195	0.0403048	0.020909	0.0142968		78.2	0.156499	0.0884855	0.0426984	0.0201564	0.0117512	0.0206297		78.2	0.447917	0.214541	0.0717213	0.0199657	0.00498988	0.00342024		78.2	0.495505	0.315098	0.169795	0.0820998	0.0372413	0.0176104		78.2	0.649418	0.413884	0.196363	0.0712692	0.0229076	0.00827584		78.2	0.347207	0.150389	0.0499709	0.0145409	0.00413178	0.00273489		78.2
	78.4	0.247281	0.152078	0.076464	0.040337	0.0209284	0.0143111		78.4	0.156499	0.0884869	0.0427003	0.0201579	0.0117523	0.0206319		78.4	0.448358	0.214886	0.0718654	0.0200104	0.00500165	0.00342851		78.4	0.495976	0.315603	0.170141	0.0822873	0.0373312	0.0176541		78.4	0.649767	0.414397	0.196716	0.0714214	0.0229608	0.00829586		78.4	0.347562	0.150636	0.0500731	0.0145739	0.00414165	0.00274159		78.4
	78.6	0.247298	0.152122	0.0765082	0.040369	0.0209478	0.0143254		78.6	0.156499	0.0884883	0.0427022	0.0201594	0.0117534	0.0206341		78.6	0.448798	0.21523	0.0720094	0.020055	0.00501341	0.00343679		78.6	0.496444	0.316107	0.170486	0.0824746	0.037421	0.0176978		78.6	0.650114	0.414908	0.197068	0.0715734	0.0230139	0.00831587		78.6	0.347917	0.150883	0.0501752	0.0146069	0.00415152	0.00274829		78.6
	78.8	0.247314	0.152167	0.0765522	0.0404008	0.020967	0.0143396		78.8	0.1565	0.0884897	0.0427041	0.0201609	0.0117545	0.0206363		78.8	0.449235	0.215572	0.0721532	0.0200996	0.00502517	0.00344506		78.8	0.496911	0.31661	0.170832	0.0826618	0.0375109	0.0177415		78.8	0.650459	0.415417	0.197419	0.0717254	0.0230671	0.00833588		78.8	0.348269	0.151129	0.0502772	0.0146399	0.00416138	0.00275499		78.8
	79	0.247331	0.152211	0.0765958	0.0404325	0.0209862	0.0143537		79	0.1565	0.088491	0.0427059	0.0201623	0.0117556	0.0206384		79	0.449671	0.215915	0.0722969	0.0201442	0.00503692	0.00345333		79	0.497375	0.317112	0.171176	0.0828489	0.0376007	0.0177851		79	0.650802	0.415924	0.19777	0.0718772	0.0231202	0.00835588		79	0.34862	0.151375	0.0503791	0.0146728	0.00417124	0.00276168		79
	79.2	0.247347	0.152255	0.0766393	0.040464	0.0210053	0.0143678		79.2	0.1565	0.0884923	0.0427077	0.0201637	0.0117566	0.0206405		79.2	0.450105	0.216256	0.0724404	0.0201888	0.00504866	0.00346159		79.2	0.497837	0.317612	0.17152	0.0830359	0.0376904	0.0178288		79.2	0.651142	0.41643	0.19812	0.0720288	0.0231732	0.00837587		79.2	0.34897	0.15162	0.0504808	0.0147058	0.0041811	0.00276838		79.2
	79.4	0.247363	0.152298	0.0766824	0.0404954	0.0210243	0.0143818		79.4	0.1565	0.0884936	0.0427095	0.0201651	0.0117577	0.0206426		79.4	0.450537	0.216597	0.0725836	0.0202333	0.00506041	0.00346986		79.4	0.498298	0.318112	0.171864	0.0832228	0.0377802	0.0178724		79.4	0.65148	0.416934	0.19847	0.0721804	0.0232263	0.00839586		79.4	0.349319	0.151865	0.0505825	0.0147387	0.00419096	0.00277507		79.4
	79.6	0.247379	0.152341	0.0767252	0.0405266	0.0210432	0.0143957		79.6	0.156501	0.0884948	0.0427112	0.0201665	0.0117587	0.0206447		79.6	0.450967	0.216936	0.0727268	0.0202778	0.00507214	0.00347812		79.6	0.498756	0.31861	0.172208	0.0834095	0.0378699	0.0179161		79.6	0.651816	0.417437	0.198819	0.0723318	0.0232793	0.00841584		79.6	0.349665	0.152109	0.0506841	0.0147716	0.00420081	0.00278176		79.6
	79.8	0.247394	0.152384	0.0767678	0.0405576	0.021062	0.0144096		79.8	0.156501	0.0884961	0.0427129	0.0201679	0.0117597	0.0206467		79.8	0.451395	0.217275	0.0728697	0.0203223	0.00508388	0.00348638		79.8	0.499212	0.319107	0.172551	0.0835962	0.0379596	0.0179597		79.8	0.65215	0.417937	0.199167	0.072483	0.0233323	0.00843582		79.8	0.350011	0.152353	0.0507855	0.0148044	0.00421066	0.00278845		79.8
	80	0.247409	0.152426	0.0768101	0.0405885	0.0210807	0.0144235		80	0.156501	0.0884973	0.0427146	0.0201692	0.0117607	0.0206487		80	0.451821	0.217614	0.0730125	0.0203667	0.0050956	0.00349464		80	0.499666	0.319603	0.172894	0.0837828	0.0380492	0.0180033		80	0.652481	0.418436	0.199515	0.0726341	0.0233853	0.00845579		80	0.350355	0.152596	0.0508868	0.0148373	0.0042205	0.00279514		80
	80.2	0.247424	0.152468	0.0768522	0.0406192	0.0210994	0.0144373		80.2	0.156501	0.0884985	0.0427163	0.0201705	0.0117617	0.0206507		80.2	0.452246	0.217951	0.0731552	0.0204111	0.00510733	0.00350289		80.2	0.500118	0.320098	0.173236	0.0839693	0.0381389	0.018047		80.2	0.652811	0.418934	0.199862	0.0727851	0.0234383	0.00847576		80.2	0.350698	0.152838	0.050988	0.0148701	0.00423034	0.00280183		80.2
	80.4	0.247439	0.15251	0.076894	0.0406498	0.021118	0.014451		80.4	0.156501	0.0884996	0.0427179	0.0201719	0.0117627	0.0206527		80.4	0.452669	0.218288	0.0732976	0.0204555	0.00511905	0.00351115		80.4	0.500568	0.320592	0.173578	0.0841556	0.0382285	0.0180906		80.4	0.653138	0.41943	0.200209	0.0729359	0.0234912	0.00849572		80.4	0.351039	0.153081	0.0510891	0.014903	0.00424018	0.00280852		80.4
	80.6	0.247454	0.152551	0.0769355	0.0406802	0.0211364	0.0144646		80.6	0.156502	0.0885008	0.0427196	0.0201732	0.0117637	0.0206546		80.6	0.45309	0.218624	0.0734399	0.0204998	0.00513076	0.0035194		80.6	0.501017	0.321085	0.17392	0.0843419	0.0383181	0.0181342		80.6	0.653463	0.419924	0.200555	0.0730867	0.0235441	0.00851568		80.6	0.351379	0.153322	0.0511901	0.0149358	0.00425001	0.0028152		80.6
	80.8	0.247469	0.152592	0.0769768	0.0407104	0.0211548	0.0144782		80.8	0.156502	0.0885019	0.0427212	0.0201744	0.0117647	0.0206566		80.8	0.453509	0.21896	0.073582	0.0205441	0.00514247	0.00352765		80.8	0.501463	0.321577	0.174261	0.084528	0.0384076	0.0181778		80.8	0.653786	0.420416	0.2009	0.0732372	0.023597	0.00853563		80.8	0.351717	0.153563	0.051291	0.0149685	0.00425985	0.00282188		80.8
	81	0.247483	0.152632	0.0770178	0.0407405	0.0211732	0.0144918		81	0.156502	0.088503	0.0427228	0.0201757	0.0117656	0.0206585		81	0.453926	0.219294	0.073724	0.0205884	0.00515417	0.00353589		81	0.501907	0.322067	0.174602	0.084714	0.0384972	0.0182214		81	0.654106	0.420907	0.201245	0.0733877	0.0236498	0.00855557		81	0.352054	0.153804	0.0513918	0.0150013	0.00426967	0.00282857		81
	81.2	0.247497	0.152672	0.0770585	0.0407705	0.0211914	0.0145053		81.2	0.156502	0.0885041	0.0427243	0.0201769	0.0117666	0.0206603		81.2	0.454342	0.219628	0.0738657	0.0206327	0.00516587	0.00354414		81.2	0.502349	0.322557	0.174942	0.0849	0.0385867	0.018265		81.2	0.654425	0.421396	0.201589	0.073538	0.0237026	0.00857551		81.2	0.35239	0.154044	0.0514924	0.015034	0.0042795	0.00283525		81.2
	81.4	0.247511	0.152712	0.077099	0.0408003	0.0212096	0.0145187		81.4	0.156503	0.0885052	0.0427259	0.0201782	0.0117675	0.0206622		81.4	0.454756	0.219961	0.0740073	0.0206769	0.00517756	0.00355238		81.4	0.50279	0.323045	0.175282	0.0850858	0.0386762	0.0183085		81.4	0.654741	0.421884	0.201933	0.0736882	0.0237554	0.00859544		81.4	0.352724	0.154284	0.051593	0.0150668	0.00428932	0.00284192		81.4
	81.6	0.247525	0.152751	0.0771392	0.0408299	0.0212276	0.0145321		81.6	0.156503	0.0885063	0.0427273	0.0201794	0.0117684	0.020664		81.6	0.455168	0.220294	0.0741488	0.0207211	0.00518925	0.00356062		81.6	0.503228	0.323533	0.175622	0.0852715	0.0387656	0.0183521		81.6	0.655056	0.42237	0.202276	0.0738382	0.0238082	0.00861537		81.6	0.353057	0.154523	0.0516934	0.0150995	0.00429914	0.0028486		81.6
	81.8	0.247538	0.15279	0.0771792	0.0408594	0.0212456	0.0145454		81.8	0.156503	0.0885073	0.0427288	0.0201806	0.0117693	0.0206658		81.8	0.455578	0.220626	0.0742901	0.0207653	0.00520094	0.00356885		81.8	0.503664	0.324019	0.175961	0.0854571	0.0388551	0.0183957		81.8	0.655368	0.422854	0.202618	0.0739881	0.023861	0.00863529		81.8	0.353388	0.154762	0.0517937	0.0151321	0.00430895	0.00285528		81.8
	82	0.247552	0.152829	0.0772189	0.0408887	0.0212635	0.0145587		82	0.156503	0.0885083	0.0427303	0.0201817	0.0117702	0.0206676		82	0.455987	0.220957	0.0744312	0.0208094	0.00521262	0.00357709		82	0.504099	0.324504	0.1763	0.0856427	0.0389444	0.0184392		82	0.655679	0.423336	0.20296	0.0741379	0.0239137	0.00865521		82	0.353718	0.155	0.0518939	0.0151648	0.00431876	0.00286195		82
	82.2	0.247565	0.152868	0.0772584	0.0409179	0.0212814	0.0145719		82.2	0.156503	0.0885093	0.0427317	0.0201829	0.0117711	0.0206694		82.2	0.456394	0.221287	0.0745721	0.0208535	0.00522429	0.00358532		82.2	0.504531	0.324988	0.176639	0.0858281	0.0390338	0.0184828		82.2	0.655987	0.423817	0.203302	0.0742875	0.0239664	0.00867512		82.2	0.354047	0.155237	0.051994	0.0151974	0.00432857	0.00286863		82.2
	82.4	0.247578	0.152906	0.0772977	0.040947	0.0212991	0.014585		82.4	0.156503	0.0885103	0.0427332	0.0201841	0.0117719	0.0206711		82.4	0.456799	0.221616	0.0747129	0.0208976	0.00523596	0.00359355		82.4	0.504962	0.325471	0.176977	0.0860134	0.0391232	0.0185263		82.4	0.656293	0.424297	0.203642	0.074437	0.0240191	0.00869502		82.4	0.354375	0.155474	0.052094	0.0152301	0.00433837	0.0028753		82.4
	82.6	0.247591	0.152943	0.0773366	0.0409759	0.0213168	0.0145981		82.6	0.156504	0.0885112	0.0427346	0.0201852	0.0117728	0.0206728		82.6	0.457202	0.221945	0.0748535	0.0209417	0.00524763	0.00360178		82.6	0.505391	0.325953	0.177315	0.0861985	0.0392125	0.0185699		82.6	0.656597	0.424775	0.203982	0.0745864	0.0240717	0.00871492		82.6	0.354701	0.155711	0.0521939	0.0152627	0.00434817	0.00288197		82.6
	82.8	0.247603	0.152981	0.0773754	0.0410046	0.0213343	0.0146112		82.8	0.156504	0.0885122	0.042736	0.0201863	0.0117737	0.0206745		82.8	0.457604	0.222273	0.074994	0.0209857	0.00525929	0.00361		82.8	0.505818	0.326434	0.177652	0.0863836	0.0393018	0.0186134		82.8	0.656899	0.425251	0.204322	0.0747357	0.0241243	0.00873482		82.8	0.355025	0.155947	0.0522937	0.0152953	0.00435797	0.00288864		82.8
	83	0.247616	0.153018	0.0774139	0.0410332	0.0213519	0.0146241		83	0.156504	0.0885131	0.0427373	0.0201874	0.0117745	0.0206762		83	0.458004	0.2226	0.0751342	0.0210297	0.00527094	0.00361823		83	0.506243	0.326914	0.177989	0.0865686	0.0393911	0.0186569		83	0.6572	0.425726	0.204661	0.0748847	0.0241769	0.0087547		83	0.355349	0.156183	0.0523934	0.0153278	0.00436776	0.0028953		83
	83.2	0.247628	0.153055	0.0774521	0.0410616	0.0213693	0.0146371		83.2	0.156504	0.088514	0.0427387	0.0201885	0.0117753	0.0206779		83.2	0.458402	0.222927	0.0752744	0.0210737	0.0052826	0.00362645		83.2	0.506666	0.327393	0.178326	0.0867535	0.0394803	0.0187005		83.2	0.657498	0.426199	0.204999	0.0750337	0.0242295	0.00877459		83.2	0.355671	0.156418	0.0524929	0.0153604	0.00437755	0.00290197		83.2
	83.4	0.24764	0.153091	0.0774901	0.04109	0.0213866	0.01465		83.4	0.156504	0.0885149	0.04274	0.0201896	0.0117762	0.0206795		83.4	0.458798	0.223253	0.0754143	0.0211176	0.00529424	0.00363467		83.4	0.507087	0.327871	0.178662	0.0869383	0.0395695	0.018744		83.4	0.657794	0.42667	0.205337	0.0751826	0.024282	0.00879446		83.4	0.355992	0.156652	0.0525924	0.0153929	0.00438734	0.00290863		83.4
	83.6	0.247652	0.153127	0.0775279	0.0411181	0.0214039	0.0146628		83.6	0.156504	0.0885158	0.0427413	0.0201906	0.011777	0.0206811		83.6	0.459193	0.223578	0.0755541	0.0211615	0.00530588	0.00364288		83.6	0.507506	0.328347	0.178998	0.0871229	0.0396587	0.0187875		83.6	0.658088	0.42714	0.205675	0.0753313	0.0243345	0.00881433		83.6	0.356311	0.156886	0.0526917	0.0154254	0.00439712	0.0029153		83.6
	83.8	0.247664	0.153163	0.0775654	0.0411461	0.0214211	0.0146756		83.8	0.156505	0.0885167	0.0427426	0.0201917	0.0117778	0.0206827		83.8	0.459586	0.223902	0.0756937	0.0212054	0.00531752	0.0036511		83.8	0.507924	0.328823	0.179333	0.0873075	0.0397479	0.018831		83.8	0.658381	0.427609	0.206011	0.0754798	0.024387	0.0088342		83.8	0.356629	0.15712	0.0527909	0.0154579	0.00440691	0.00292196		83.8
	84	0.247676	0.153199	0.0776027	0.041174	0.0214382	0.0146883		84	0.156505	0.0885175	0.0427438	0.0201927	0.0117786	0.0206843		84	0.459978	0.224226	0.0758332	0.0212492	0.00532915	0.00365931		84	0.508339	0.329297	0.179668	0.087492	0.039837	0.0188745		84	0.658671	0.428075	0.206347	0.0756283	0.0244395	0.00885406		84	0.356946	0.157353	0.0528901	0.0154904	0.00441668	0.00292862		84
	84.2	0.247687	0.153234	0.0776398	0.0412017	0.0214553	0.0147009		84.2	0.156505	0.0885183	0.0427451	0.0201937	0.0117793	0.0206859		84.2	0.460367	0.224549	0.0759724	0.0212931	0.00534078	0.00366752		84.2	0.508753	0.329771	0.180003	0.0876763	0.0399262	0.0189179		84.2	0.65896	0.428541	0.206683	0.0757766	0.0244919	0.00887391		84.2	0.357261	0.157586	0.0529891	0.0155228	0.00442646	0.00293528		84.2
	84.4	0.247699	0.153269	0.0776766	0.0412293	0.0214722	0.0147135		84.4	0.156505	0.0885192	0.0427463	0.0201947	0.0117801	0.0206874		84.4	0.460756	0.224871	0.0761116	0.0213369	0.0053524	0.00367573		84.4	0.509165	0.330243	0.180338	0.0878606	0.0400152	0.0189614		84.4	0.659246	0.429004	0.207018	0.0759248	0.0245443	0.00889376		84.4	0.357576	0.157818	0.053088	0.0155552	0.00443623	0.00294193		84.4
	84.6	0.24771	0.153303	0.0777132	0.0412568	0.0214891	0.0147261		84.6	0.156505	0.08852	0.0427475	0.0201957	0.0117809	0.020689		84.6	0.461142	0.225193	0.0762505	0.0213806	0.00536402	0.00368393		84.6	0.509575	0.330715	0.180672	0.0880447	0.0401043	0.0190049		84.6	0.659531	0.429466	0.207352	0.0760728	0.0245967	0.00891361		84.6	0.357888	0.15805	0.0531867	0.0155877	0.00444599	0.00294859		84.6
	84.8	0.247721	0.153338	0.0777496	0.0412841	0.0215059	0.0147386		84.8	0.156505	0.0885208	0.0427487	0.0201967	0.0117816	0.0206905		84.8	0.461527	0.225513	0.0763893	0.0214243	0.00537563	0.00369213		84.8	0.509984	0.331185	0.181005	0.0882287	0.0401933	0.0190484		84.8	0.659814	0.429927	0.207686	0.0762207	0.0246491	0.00893344		84.8	0.3582	0.158281	0.0532854	0.01562	0.00445576	0.00295524		84.8
	85	0.247732	0.153372	0.0777858	0.0413113	0.0215227	0.014751		85	0.156505	0.0885215	0.0427499	0.0201977	0.0117823	0.020692		85	0.46191	0.225834	0.0765279	0.021468	0.00538724	0.00370033		85	0.51039	0.331654	0.181339	0.0884127	0.0402823	0.0190918		85	0.660095	0.430386	0.208019	0.0763685	0.0247014	0.00895328		85	0.35851	0.158512	0.053384	0.0156524	0.00446552	0.0029619		85
	85.2	0.247743	0.153405	0.0778217	0.0413383	0.0215393	0.0147634		85.2	0.156506	0.0885223	0.042751	0.0201986	0.0117831	0.0206934		85.2	0.462291	0.226153	0.0766664	0.0215117	0.00539885	0.00370853		85.2	0.510795	0.332122	0.181671	0.0885965	0.0403713	0.0191353		85.2	0.660374	0.430844	0.208352	0.0765161	0.0247537	0.0089731		85.2	0.358819	0.158742	0.0534825	0.0156848	0.00447527	0.00296855		85.2
	85.4	0.247753	0.153439	0.0778574	0.0413652	0.0215559	0.0147758		85.4	0.156506	0.0885231	0.0427522	0.0201996	0.0117838	0.0206949		85.4	0.462671	0.226472	0.0768047	0.0215554	0.00541044	0.00371673		85.4	0.511198	0.33259	0.182004	0.0887802	0.0404603	0.0191787		85.4	0.660652	0.4313	0.208684	0.0766637	0.024806	0.00899292		85.4	0.359127	0.158971	0.0535808	0.0157171	0.00448503	0.0029752		85.4
	85.6	0.247764	0.153472	0.0778928	0.0413919	0.0215724	0.0147881		85.6	0.156506	0.0885238	0.0427533	0.0202005	0.0117845	0.0206963		85.6	0.46305	0.22679	0.0769428	0.021599	0.00542204	0.00372492		85.6	0.511599	0.333056	0.182336	0.0889638	0.0405492	0.0192222		85.6	0.660927	0.431754	0.209016	0.076811	0.0248583	0.00901274		85.6	0.359434	0.159201	0.0536791	0.0157494	0.00449478	0.00298184		85.6
	85.8	0.247774	0.153505	0.077928	0.0414186	0.0215888	0.0148003		85.8	0.156506	0.0885245	0.0427544	0.0202014	0.0117852	0.0206978		85.8	0.463426	0.227107	0.0770808	0.0216426	0.00543363	0.00373311		85.8	0.511999	0.333521	0.182668	0.0891474	0.0406381	0.0192656		85.8	0.661201	0.432207	0.209347	0.0769583	0.0249105	0.00903255		85.8	0.359739	0.159429	0.0537772	0.0157817	0.00450452	0.00298849		85.8
	86	0.247784	0.153537	0.0779631	0.041445	0.0216052	0.0148125		86	0.156506	0.0885252	0.0427555	0.0202023	0.0117859	0.0206991		86	0.463801	0.227423	0.0772186	0.0216861	0.00544521	0.0037413		86	0.512396	0.333985	0.182999	0.0893308	0.040727	0.019309		86	0.661473	0.432659	0.209677	0.0771054	0.0249627	0.00905235		86	0.360043	0.159658	0.0538753	0.015814	0.00451427	0.00299514		86
	86.2	0.247794	0.153569	0.0779979	0.0414714	0.0216215	0.0148246		86.2	0.156506	0.0885259	0.0427565	0.0202032	0.0117866	0.0207005		86.2	0.464175	0.227739	0.0773563	0.0217296	0.00545679	0.00374949		86.2	0.512792	0.334448	0.18333	0.0895141	0.0408159	0.0193524		86.2	0.661743	0.433108	0.210007	0.0772524	0.0250149	0.00907215		86.2	0.360346	0.159885	0.0539732	0.0158462	0.00452401	0.00300178		86.2
	86.4	0.247804	0.153601	0.0780324	0.0414976	0.0216377	0.0148367		86.4	0.156506	0.0885266	0.0427576	0.0202041	0.0117873	0.0207019		86.4	0.464546	0.228055	0.0774937	0.0217732	0.00546837	0.00375767		86.4	0.513186	0.33491	0.183661	0.0896973	0.0409047	0.0193958		86.4	0.662011	0.433557	0.210336	0.0773993	0.0250671	0.00909194		86.4	0.360647	0.160113	0.054071	0.0158785	0.00453375	0.00300842		86.4
	86.6	0.247814	0.153633	0.0780668	0.0415237	0.0216539	0.0148488		86.6	0.156506	0.0885273	0.0427587	0.020205	0.011788	0.0207033		86.6	0.464917	0.228369	0.077631	0.0218166	0.00547994	0.00376585		86.6	0.513579	0.335371	0.183991	0.0898804	0.0409935	0.0194392		86.6	0.662278	0.434004	0.210665	0.077546	0.0251192	0.00911173		86.6	0.360947	0.16034	0.0541687	0.0159107	0.00454348	0.00301507		86.6
	86.8	0.247824	0.153665	0.0781009	0.0415496	0.0216699	0.0148608		86.8	0.156506	0.0885279	0.0427597	0.0202058	0.0117886	0.0207046		86.8	0.465285	0.228683	0.0777682	0.0218601	0.0054915	0.00377403		86.8	0.513969	0.335831	0.184321	0.0900634	0.0410823	0.0194826		86.8	0.662542	0.434449	0.210993	0.0776926	0.0251713	0.00913151		86.8	0.361246	0.160566	0.0542663	0.0159429	0.00455321	0.0030217		86.8
	87	0.247833	0.153696	0.0781349	0.0415754	0.0216859	0.0148727		87	0.156507	0.0885286	0.0427607	0.0202067	0.0117893	0.0207059		87	0.465652	0.228996	0.0779052	0.0219035	0.00550306	0.00378221		87	0.514358	0.33629	0.184651	0.0902463	0.041171	0.019526		87	0.662806	0.434893	0.211321	0.077839	0.0252234	0.00915129		87	0.361544	0.160792	0.0543638	0.0159751	0.00456294	0.00302834		87
	87.2	0.247843	0.153727	0.0781686	0.0416011	0.0217018	0.0148846		87.2	0.156507	0.0885292	0.0427617	0.0202075	0.0117899	0.0207072		87.2	0.466018	0.229308	0.078042	0.0219469	0.00551462	0.00379038		87.2	0.514745	0.336748	0.18498	0.090429	0.0412597	0.0195694		87.2	0.663067	0.435336	0.211648	0.0779854	0.0252755	0.00917106		87.2	0.361841	0.161017	0.0544612	0.0160073	0.00457266	0.00303498		87.2
	87.4	0.247852	0.153757	0.0782021	0.0416267	0.0217177	0.0148964		87.4	0.156507	0.0885298	0.0427627	0.0202083	0.0117906	0.0207085		87.4	0.466382	0.22962	0.0781787	0.0219902	0.00552617	0.00379856		87.4	0.515131	0.337205	0.185309	0.0906117	0.0413484	0.0196128		87.4	0.663326	0.435777	0.211974	0.0781316	0.0253275	0.00919082		87.4	0.362136	0.161242	0.0545585	0.0160394	0.00458238	0.00304162		87.4
	87.6	0.247861	0.153788	0.0782354	0.0416521	0.0217335	0.0149082		87.6	0.156507	0.0885304	0.0427636	0.0202091	0.0117912	0.0207098		87.6	0.466744	0.229931	0.0783152	0.0220335	0.00553772	0.00380673		87.6	0.515515	0.337661	0.185637	0.0907943	0.0414371	0.0196562		87.6	0.663584	0.436216	0.2123	0.0782776	0.0253795	0.00921058		87.6	0.36243	0.161467	0.0546557	0.0160715	0.0045921	0.00304825		87.6
	87.8	0.24787	0.153818	0.0782685	0.0416774	0.0217492	0.0149199		87.8	0.156507	0.0885311	0.0427646	0.0202099	0.0117918	0.020711		87.8	0.467105	0.230241	0.0784516	0.0220768	0.00554926	0.0038149		87.8	0.515897	0.338116	0.185965	0.0909768	0.0415257	0.0196995		87.8	0.663841	0.436654	0.212625	0.0784236	0.0254315	0.00923034		87.8	0.362723	0.161691	0.0547527	0.0161036	0.00460181	0.00305488		87.8
	88	0.247879	0.153847	0.0783013	0.0417026	0.0217648	0.0149316		88	0.156507	0.0885316	0.0427655	0.0202107	0.0117924	0.0207123		88	0.467464	0.230551	0.0785878	0.0221201	0.0055608	0.00382306		88	0.516277	0.33857	0.186293	0.0911591	0.0416144	0.0197429		88	0.664095	0.437091	0.21295	0.0785694	0.0254835	0.00925009		88	0.363015	0.161914	0.0548497	0.0161357	0.00461152	0.00306151		88
	88.2	0.247888	0.153877	0.078334	0.0417276	0.0217804	0.0149433		88.2	0.156507	0.0885322	0.0427664	0.0202115	0.011793	0.0207135		88.2	0.467822	0.23086	0.0787238	0.0221633	0.00557233	0.00383122		88.2	0.516656	0.339022	0.18662	0.0913414	0.041703	0.0197862		88.2	0.664348	0.437526	0.213274	0.0787151	0.0255354	0.00926983		88.2	0.363305	0.162137	0.0549465	0.0161678	0.00462123	0.00306814		88.2
	88.4	0.247897	0.153906	0.0783665	0.0417525	0.0217959	0.0149549		88.4	0.156507	0.0885328	0.0427674	0.0202123	0.0117936	0.0207147		88.4	0.468178	0.231168	0.0788597	0.0222065	0.00558386	0.00383939		88.4	0.517033	0.339474	0.186947	0.0915236	0.0417915	0.0198296		88.4	0.664599	0.43796	0.213598	0.0788606	0.0255873	0.00928957		88.4	0.363594	0.16236	0.0550433	0.0161998	0.00463093	0.00307477		88.4
	88.6	0.247905	0.153935	0.0783987	0.0417773	0.0218113	0.0149664		88.6	0.156507	0.0885334	0.0427683	0.020213	0.0117942	0.0207159		88.6	0.468533	0.231476	0.0789954	0.0222497	0.00559538	0.00384754		88.6	0.517408	0.339925	0.187274	0.0917056	0.0418801	0.0198729		88.6	0.664849	0.438392	0.213921	0.079006	0.0256392	0.0093093		88.6	0.363882	0.162582	0.0551399	0.0162318	0.00464063	0.0030814		88.6
	88.8	0.247914	0.153964	0.0784308	0.0418019	0.0218267	0.0149779		88.8	0.156507	0.0885339	0.0427691	0.0202138	0.0117948	0.0207171		88.8	0.468886	0.231783	0.0791309	0.0222929	0.0056069	0.0038557		88.8	0.517782	0.340375	0.1876	0.0918876	0.0419686	0.0199162		88.8	0.665096	0.438823	0.214244	0.0791513	0.025691	0.00932902		88.8	0.364169	0.162803	0.0552365	0.0162638	0.00465033	0.00308802		88.8
	89	0.247922	0.153993	0.0784626	0.0418265	0.021842	0.0149893		89	0.156507	0.0885345	0.04277	0.0202145	0.0117954	0.0207183		89	0.469238	0.232089	0.0792663	0.022336	0.00561841	0.00386386		89	0.518154	0.340824	0.187926	0.0920694	0.0420571	0.0199596		89	0.665343	0.439252	0.214566	0.0792965	0.0257429	0.00934874		89	0.364455	0.163025	0.0553329	0.0162958	0.00466002	0.00309465		89
	89.2	0.24793	0.154021	0.0784943	0.0418509	0.0218572	0.0150007		89.2	0.156508	0.088535	0.0427709	0.0202153	0.0117959	0.0207194		89.2	0.469588	0.232395	0.0794015	0.0223791	0.00562992	0.00387201		89.2	0.518525	0.341272	0.188252	0.0922512	0.0421455	0.0200029		89.2	0.665587	0.43968	0.214887	0.0794415	0.0257947	0.00936846		89.2	0.36474	0.163245	0.0554292	0.0163278	0.00466971	0.00310127		89.2
	89.4	0.247938	0.154049	0.0785257	0.0418751	0.0218723	0.0150121		89.4	0.156508	0.0885355	0.0427717	0.020216	0.0117965	0.0207206		89.4	0.469937	0.232699	0.0795366	0.0224222	0.00564143	0.00388016		89.4	0.518893	0.341719	0.188577	0.0924328	0.042234	0.0200462		89.4	0.66583	0.440107	0.215208	0.0795864	0.0258465	0.00938817		89.4	0.365023	0.163465	0.0555254	0.0163597	0.0046794	0.00310789		89.4
	89.6	0.247946	0.154077	0.078557	0.0418993	0.0218874	0.0150234		89.6	0.156508	0.088536	0.0427725	0.0202167	0.0117971	0.0207217		89.6	0.470284	0.233004	0.0796715	0.0224652	0.00565293	0.00388831		89.6	0.51926	0.342164	0.188902	0.0926144	0.0423224	0.0200895		89.6	0.666072	0.440532	0.215529	0.0797312	0.0258982	0.00940787		89.6	0.365305	0.163685	0.0556215	0.0163917	0.00468908	0.00311451		89.6
	89.8	0.247954	0.154105	0.0785881	0.0419233	0.0219024	0.0150346		89.8	0.156508	0.0885365	0.0427734	0.0202174	0.0117976	0.0207228		89.8	0.47063	0.233307	0.0798062	0.0225082	0.00566442	0.00389645		89.8	0.519626	0.342609	0.189226	0.0927958	0.0424108	0.0201328		89.8	0.666311	0.440956	0.215849	0.0798758	0.0259499	0.00942757		89.8	0.365586	0.163905	0.0557175	0.0164236	0.00469876	0.00312113		89.8
	90	0.247962	0.154132	0.0786189	0.0419472	0.0219174	0.0150458		90	0.156508	0.088537	0.0427742	0.0202181	0.0117982	0.0207239		90	0.470974	0.23361	0.0799408	0.0225512	0.00567591	0.00390459		90	0.51999	0.343053	0.18955	0.0929771	0.0424991	0.0201761		90	0.66655	0.441378	0.216168	0.0800203	0.0260017	0.00944726		90	0.365866	0.164123	0.0558135	0.0164555	0.00470844	0.00312774		90
	90.2	0.24797	0.154159	0.0786496	0.041971	0.0219323	0.015057		90.2	0.156508	0.0885375	0.042775	0.0202188	0.0117987	0.020725		90.2	0.471317	0.233912	0.0800752	0.0225941	0.0056874	0.00391273		90.2	0.520352	0.343496	0.189874	0.0931584	0.0425875	0.0202194		90.2	0.666786	0.441799	0.216487	0.0801647	0.0260533	0.00946695		90.2	0.366145	0.164342	0.0559092	0.0164874	0.00471811	0.00313436		90.2
	90.4	0.247977	0.154186	0.0786801	0.0419947	0.0219471	0.0150681		90.4	0.156508	0.088538	0.0427758	0.0202195	0.0117992	0.0207261		90.4	0.471658	0.234214	0.0802095	0.022637	0.00569888	0.00392087		90.4	0.520713	0.343938	0.190197	0.0933395	0.0426758	0.0202626		90.4	0.667022	0.442218	0.216805	0.080309	0.026105	0.00948663		90.4	0.366422	0.16456	0.0560049	0.0165192	0.00472778	0.00314097		90.4
	90.6	0.247985	0.154213	0.0787103	0.0420182	0.0219618	0.0150791		90.6	0.156508	0.0885385	0.0427765	0.0202201	0.0117997	0.0207271		90.6	0.471998	0.234515	0.0803436	0.0226799	0.00571036	0.00392901		90.6	0.521072	0.344379	0.19052	0.0935205	0.042764	0.0203059		90.6	0.667255	0.442636	0.217123	0.0804531	0.0261566	0.00950631		90.6	0.366699	0.164777	0.0561005	0.0165511	0.00473745	0.00314759		90.6
	90.8	0.247992	0.154239	0.0787404	0.0420416	0.0219765	0.0150902		90.8	0.156508	0.0885389	0.0427773	0.0202208	0.0118003	0.0207282		90.8	0.472336	0.234815	0.0804775	0.0227228	0.00572183	0.00393714		90.8	0.521429	0.344819	0.190843	0.0937015	0.0428523	0.0203492		90.8	0.667487	0.443053	0.21744	0.0805971	0.0262082	0.00952598		90.8	0.366974	0.164994	0.056196	0.0165829	0.00474711	0.0031542		90.8
	91	0.248	0.154265	0.0787703	0.042065	0.0219911	0.0151011		91	0.156508	0.0885394	0.0427781	0.0202214	0.0118008	0.0207292		91	0.472673	0.235114	0.0806113	0.0227656	0.00573329	0.00394527		91	0.521785	0.345258	0.191165	0.0938823	0.0429405	0.0203924		91	0.667718	0.443468	0.217756	0.080741	0.0262598	0.00954564		91	0.367248	0.165211	0.0562914	0.0166147	0.00475677	0.00316081		91
	91.2	0.248007	0.154291	0.0788	0.0420881	0.0220057	0.0151121		91.2	0.156508	0.0885398	0.0427788	0.0202221	0.0118013	0.0207303		91.2	0.473008	0.235413	0.080745	0.0228085	0.00574476	0.0039534		91.2	0.52214	0.345696	0.191487	0.094063	0.0430287	0.0204357		91.2	0.667947	0.443882	0.218072	0.0808847	0.0263114	0.0095653		91.2	0.367521	0.165427	0.0563866	0.0166465	0.00476643	0.00316741		91.2
	91.4	0.248014	0.154317	0.0788296	0.0421112	0.0220201	0.0151229		91.4	0.156508	0.0885402	0.0427795	0.0202227	0.0118018	0.0207313		91.4	0.473342	0.235711	0.0808784	0.0228512	0.00575621	0.00396153		91.4	0.522493	0.346133	0.191808	0.0942436	0.0431169	0.0204789		91.4	0.668174	0.444295	0.218388	0.0810283	0.0263629	0.00958496		91.4	0.367793	0.165642	0.0564818	0.0166782	0.00477608	0.00317402		91.4
	91.6	0.248021	0.154342	0.0788589	0.0421342	0.0220346	0.0151338		91.6	0.156508	0.0885407	0.0427802	0.0202233	0.0118023	0.0207323		91.6	0.473675	0.236009	0.0810117	0.022894	0.00576767	0.00396966		91.6	0.522844	0.346569	0.192129	0.0944241	0.0432051	0.0205221		91.6	0.6684	0.444706	0.218703	0.0811718	0.0264144	0.0096046		91.6	0.368064	0.165858	0.0565769	0.01671	0.00478573	0.00318063		91.6
	91.8	0.248028	0.154368	0.0788881	0.042157	0.0220489	0.0151445		91.8	0.156508	0.0885411	0.042781	0.020224	0.0118028	0.0207333		91.8	0.474006	0.236306	0.0811449	0.0229367	0.00577911	0.00397778		91.8	0.523194	0.347004	0.19245	0.0946045	0.0432932	0.0205654		91.8	0.668625	0.445115	0.219017	0.0813152	0.0264659	0.00962425		91.8	0.368334	0.166072	0.0566718	0.0167417	0.00479538	0.00318723		91.8
	92	0.248035	0.154393	0.0789171	0.0421797	0.0220632	0.0151553		92	0.156508	0.0885415	0.0427816	0.0202246	0.0118032	0.0207342		92	0.474336	0.236602	0.0812779	0.0229794	0.00579056	0.0039859		92	0.523542	0.347438	0.192771	0.0947848	0.0433813	0.0206086		92	0.668848	0.445524	0.219331	0.0814584	0.0265173	0.00964388		92	0.368602	0.166287	0.0567667	0.0167734	0.00480502	0.00319383		92
	92.2	0.248041	0.154418	0.0789458	0.0422023	0.0220774	0.015166		92.2	0.156508	0.0885419	0.0427823	0.0202252	0.0118037	0.0207352		92.2	0.474664	0.236897	0.0814108	0.0230221	0.005802	0.00399402		92.2	0.523888	0.347871	0.193091	0.094965	0.0434694	0.0206518		92.2	0.669069	0.445931	0.219644	0.0816015	0.0265688	0.00966352		92.2	0.36887	0.1665	0.0568614	0.0168051	0.00481466	0.00320043		92.2
	92.4	0.248048	0.154442	0.0789745	0.0422248	0.0220916	0.0151766		92.4	0.156509	0.0885423	0.042783	0.0202258	0.0118042	0.0207362		92.4	0.474991	0.237192	0.0815434	0.0230647	0.00581343	0.00400213		92.4	0.524233	0.348304	0.193411	0.0951451	0.0435574	0.020695		92.4	0.669289	0.446337	0.219957	0.0817444	0.0266202	0.00968314		92.4	0.369136	0.166714	0.0569561	0.0168367	0.0048243	0.00320703		92.4
	92.6	0.248054	0.154467	0.0790029	0.0422471	0.0221057	0.0151872		92.6	0.156509	0.0885427	0.0427837	0.0202263	0.0118046	0.0207371		92.6	0.475317	0.237487	0.081676	0.0231073	0.00582486	0.00401025		92.6	0.524577	0.348735	0.19373	0.0953251	0.0436454	0.0207382		92.6	0.669508	0.446741	0.220269	0.0818873	0.0266716	0.00970276		92.6	0.369402	0.166927	0.0570506	0.0168684	0.00483393	0.00321363		92.6
	92.8	0.248061	0.154491	0.0790311	0.0422694	0.0221197	0.0151978		92.8	0.156509	0.0885431	0.0427843	0.0202269	0.0118051	0.020738		92.8	0.475641	0.23778	0.0818083	0.0231499	0.00583628	0.00401836		92.8	0.524919	0.349165	0.194049	0.095505	0.0437334	0.0207814		92.8	0.669725	0.447144	0.220581	0.08203	0.0267229	0.00972238		92.8	0.369666	0.167139	0.057145	0.0169	0.00484356	0.00322023		92.8
	93	0.248067	0.154515	0.0790592	0.0422915	0.0221337	0.0152083		93	0.156509	0.0885435	0.042785	0.0202275	0.0118055	0.0207389		93	0.475964	0.238073	0.0819406	0.0231924	0.0058477	0.00402647		93	0.525259	0.349595	0.194368	0.0956848	0.0438214	0.0208246		93	0.669941	0.447545	0.220892	0.0821726	0.0267742	0.00974199		93	0.369929	0.167351	0.0572394	0.0169316	0.00485319	0.00322682		93
	93.2	0.248074	0.154539	0.0790871	0.0423136	0.0221476	0.0152188		93.2	0.156509	0.0885438	0.0427856	0.020228	0.011806	0.0207399		93.2	0.476285	0.238365	0.0820726	0.023235	0.00585912	0.00403457		93.2	0.525598	0.350023	0.194686	0.0958645	0.0439094	0.0208678		93.2	0.670155	0.447946	0.221203	0.0823151	0.0268256	0.00976159		93.2	0.370191	0.167563	0.0573336	0.0169632	0.00486281	0.00323342		93.2
	93.4	0.24808	0.154562	0.0791148	0.0423355	0.0221614	0.0152292		93.4	0.156509	0.0885442	0.0427863	0.0202286	0.0118064	0.0207407		93.4	0.476606	0.238657	0.0822045	0.0232775	0.00587053	0.00404268		93.4	0.525936	0.35045	0.195004	0.0960441	0.0439973	0.020911		93.4	0.670368	0.448345	0.221513	0.0824574	0.0268768	0.00978119		93.4	0.370452	0.167774	0.0574277	0.0169948	0.00487244	0.00324001		93.4
	93.6	0.248086	0.154586	0.0791424	0.0423573	0.0221752	0.0152396		93.6	0.156509	0.0885446	0.0427869	0.0202291	0.0118069	0.0207416		93.6	0.476924	0.238948	0.0823362	0.0233199	0.00588194	0.00405078		93.6	0.526272	0.350877	0.195321	0.0962236	0.0440852	0.0209541		93.6	0.67058	0.448742	0.221823	0.0825996	0.0269281	0.00980078		93.6	0.370712	0.167984	0.0575217	0.0170263	0.00488205	0.0032466		93.6
	93.8	0.248092	0.154609	0.0791698	0.042379	0.0221889	0.0152499		93.8	0.156509	0.0885449	0.0427875	0.0202297	0.0118073	0.0207425		93.8	0.477242	0.239238	0.0824678	0.0233624	0.00589334	0.00405888		93.8	0.526606	0.351302	0.195639	0.096403	0.044173	0.0209973		93.8	0.67079	0.449139	0.222132	0.0827417	0.0269793	0.00982037		93.8	0.37097	0.168195	0.0576156	0.0170579	0.00489167	0.00325319		93.8
	94	0.248098	0.154632	0.079197	0.0424006	0.0222026	0.0152602		94	0.156509	0.0885453	0.0427881	0.0202302	0.0118077	0.0207434		94	0.477557	0.239528	0.0825993	0.0234048	0.00590473	0.00406698		94	0.526939	0.351727	0.195955	0.0965822	0.0442609	0.0210404		94	0.670998	0.449533	0.222441	0.0828836	0.0270305	0.00983995		94	0.371228	0.168405	0.0577095	0.0170894	0.00490128	0.00325978		94
	94.2	0.248104	0.154655	0.079224	0.0424221	0.0222162	0.0152705		94.2	0.156509	0.0885456	0.0427887	0.0202307	0.0118081	0.0207442		94.2	0.477872	0.239817	0.0827306	0.0234471	0.00591613	0.00407507		94.2	0.527271	0.352151	0.196272	0.0967614	0.0443487	0.0210836		94.2	0.671206	0.449927	0.222749	0.0830254	0.0270817	0.00985953		94.2	0.371485	0.168614	0.0578032	0.0171209	0.00491088	0.00326636		94.2
	94.4	0.24811	0.154677	0.0792508	0.0424434	0.0222297	0.0152807		94.4	0.156509	0.0885459	0.0427893	0.0202312	0.0118085	0.0207451		94.4	0.478185	0.240106	0.0828617	0.0234895	0.00592751	0.00408316		94.4	0.527601	0.352573	0.196588	0.0969405	0.0444365	0.0211267		94.4	0.671412	0.450319	0.223056	0.0831671	0.0271329	0.0098791		94.4	0.37174	0.168823	0.0578968	0.0171524	0.00492049	0.00327295		94.4
	94.6	0.248115	0.1547	0.0792776	0.0424647	0.0222432	0.0152909		94.6	0.156509	0.0885463	0.0427898	0.0202318	0.0118089	0.0207459		94.6	0.478497	0.240393	0.0829927	0.0235318	0.0059389	0.00409125		94.6	0.52793	0.352995	0.196904	0.0971195	0.0445243	0.0211699		94.6	0.671616	0.450711	0.223363	0.0833087	0.027184	0.00989867		94.6	0.371995	0.169031	0.0579903	0.0171838	0.00493009	0.00327953		94.6
	94.8	0.248121	0.154722	0.0793041	0.0424858	0.0222566	0.015301		94.8	0.156509	0.0885466	0.0427904	0.0202323	0.0118093	0.0207467		94.8	0.478808	0.240681	0.0831235	0.0235741	0.00595027	0.00409934		94.8	0.528257	0.353416	0.197219	0.0972984	0.044612	0.021213		94.8	0.67182	0.4511	0.22367	0.0834502	0.0272351	0.00991822		94.8	0.372248	0.169239	0.0580837	0.0172153	0.00493969	0.00328611		94.8
	95	0.248126	0.154744	0.0793304	0.0425068	0.0222699	0.0153111		95	0.156509	0.0885469	0.042791	0.0202328	0.0118097	0.0207476		95	0.479117	0.240967	0.0832541	0.0236164	0.00596165	0.00410743		95	0.528583	0.353836	0.197535	0.0974771	0.0446997	0.0212561		95	0.672022	0.451489	0.223976	0.0835915	0.0272862	0.00993778		95	0.372501	0.169447	0.058177	0.0172467	0.00494928	0.00329269		95
	95.2	0.248132	0.154766	0.0793566	0.0425278	0.0222832	0.0153211		95.2	0.156509	0.0885472	0.0427915	0.0202333	0.0118101	0.0207484		95.2	0.479425	0.241253	0.0833846	0.0236586	0.00597302	0.00411551		95.2	0.528907	0.354255	0.197849	0.0976558	0.0447874	0.0212992		95.2	0.672222	0.451876	0.224281	0.0837327	0.0273372	0.00995733		95.2	0.372752	0.169654	0.0582702	0.0172781	0.00495887	0.00329927		95.2
	95.4	0.248137	0.154787	0.0793826	0.0425486	0.0222964	0.0153311		95.4	0.156509	0.0885475	0.0427921	0.0202337	0.0118105	0.0207492		95.4	0.479732	0.241538	0.083515	0.0237008	0.00598438	0.00412359		95.4	0.52923	0.354673	0.198164	0.0978344	0.0448751	0.0213423		95.4	0.672422	0.452262	0.224586	0.0838737	0.0273883	0.00997687		95.4	0.373003	0.169861	0.0583633	0.0173095	0.00496846	0.00330585		95.4
	95.6	0.248143	0.154809	0.0794085	0.0425693	0.0223096	0.0153411		95.6	0.156509	0.0885478	0.0427926	0.0202342	0.0118109	0.0207499		95.6	0.480037	0.241823	0.0836452	0.023743	0.00599574	0.00413167		95.6	0.529551	0.35509	0.198478	0.0980128	0.0449627	0.0213855		95.6	0.67262	0.452646	0.22489	0.0840147	0.0274393	0.00999641		95.6	0.373252	0.170067	0.0584563	0.0173408	0.00497804	0.00331243		95.6
	95.8	0.248148	0.15483	0.0794342	0.0425899	0.0223227	0.015351		95.8	0.156509	0.0885481	0.0427931	0.0202347	0.0118113	0.0207507		95.8	0.480341	0.242107	0.0837752	0.0237852	0.00600709	0.00413975		95.8	0.529871	0.355506	0.198791	0.0981912	0.0450503	0.0214285		95.8	0.672816	0.453029	0.225194	0.0841555	0.0274903	0.0100159		95.8	0.3735	0.170273	0.0585491	0.0173722	0.00498762	0.003319		95.8
	96	0.248153	0.154851	0.0794597	0.0426104	0.0223358	0.0153608		96	0.156509	0.0885484	0.0427937	0.0202352	0.0118116	0.0207515		96	0.480644	0.24239	0.0839051	0.0238273	0.00601844	0.00414783		96	0.53019	0.355921	0.199105	0.0983695	0.0451379	0.0214716		96	0.673012	0.453411	0.225497	0.0842962	0.0275412	0.0100355		96	0.373748	0.170478	0.0586419	0.0174035	0.0049972	0.00332558		96
	96.2	0.248158	0.154872	0.0794851	0.0426308	0.0223488	0.0153707		96.2	0.156509	0.0885487	0.0427942	0.0202356	0.011812	0.0207522		96.2	0.480945	0.242673	0.0840348	0.0238694	0.00602979	0.0041559		96.2	0.530507	0.356335	0.199418	0.0985476	0.0452255	0.0215147		96.2	0.673206	0.453792	0.2258	0.0844367	0.0275921	0.010055		96.2	0.373994	0.170683	0.0587346	0.0174348	0.00500677	0.00333215		96.2
	96.4	0.248163	0.154892	0.0795103	0.0426511	0.0223617	0.0153805		96.4	0.156509	0.088549	0.0427947	0.0202361	0.0118124	0.020753		96.4	0.481245	0.242955	0.0841644	0.0239115	0.00604113	0.00416397		96.4	0.530823	0.356749	0.19973	0.0987257	0.045313	0.0215578		96.4	0.673399	0.454172	0.226102	0.0845772	0.0276431	0.0100745		96.4	0.374239	0.170888	0.0588272	0.0174661	0.00501635	0.00333872		96.4
	96.6	0.248168	0.154913	0.0795354	0.0426713	0.0223746	0.0153902		96.6	0.156509	0.0885492	0.0427952	0.0202365	0.0118127	0.0207537		96.6	0.481544	0.243237	0.0842938	0.0239535	0.00605247	0.00417204		96.6	0.531137	0.357161	0.200043	0.0989036	0.0454005	0.0216009		96.6	0.67359	0.45455	0.226404	0.0847175	0.0276939	0.010094		96.6	0.374483	0.171092	0.0589197	0.0174974	0.00502591	0.00334529		96.6
	96.8	0.248173	0.154933	0.0795603	0.0426914	0.0223874	0.0153999		96.8	0.156509	0.0885495	0.0427956	0.020237	0.0118131	0.0207545		96.8	0.481842	0.243517	0.0844231	0.0239955	0.0060638	0.0041801		96.8	0.53145	0.357573	0.200355	0.0990815	0.045488	0.0216439		96.8	0.673781	0.454927	0.226706	0.0848577	0.0277448	0.0101135		96.8	0.374727	0.171296	0.0590121	0.0175286	0.00503548	0.00335186		96.8
	97	0.248178	0.154953	0.079585	0.0427114	0.0224002	0.0154096		97	0.156509	0.0885498	0.0427961	0.0202374	0.0118134	0.0207552		97	0.482138	0.243798	0.0845522	0.0240375	0.00607512	0.00418817		97	0.531762	0.357984	0.200666	0.0992593	0.0455754	0.021687		97	0.67397	0.455302	0.227006	0.0849977	0.0277956	0.010133		97	0.374969	0.171499	0.0591043	0.0175599	0.00504504	0.00335842		97
	97.2	0.248183	0.154973	0.0796096	0.0427313	0.0224129	0.0154192		97.2	0.156509	0.08855	0.0427966	0.0202378	0.0118138	0.0207559		97.2	0.482433	0.244077	0.0846812	0.0240795	0.00608645	0.00419623		97.2	0.532072	0.358393	0.200977	0.0994369	0.0456629	0.02173		97.2	0.674158	0.455677	0.227307	0.0851377	0.0278464	0.0101525		97.2	0.37521	0.171702	0.0591965	0.0175911	0.0050546	0.00336499		97.2
	97.4	0.248188	0.154993	0.0796341	0.0427511	0.0224255	0.0154288		97.4	0.156509	0.0885503	0.0427971	0.0202382	0.0118141	0.0207566		97.4	0.482727	0.244356	0.08481	0.0241214	0.00609776	0.00420429		97.4	0.532381	0.358802	0.201288	0.0996145	0.0457503	0.0217731		97.4	0.674344	0.45605	0.227606	0.0852775	0.0278972	0.010172		97.4	0.37545	0.171904	0.0592886	0.0176223	0.00506415	0.00337155		97.4
	97.6	0.248192	0.155013	0.0796583	0.0427708	0.0224381	0.0154383		97.6	0.15651	0.0885505	0.0427975	0.0202387	0.0118145	0.0207573		97.6	0.483019	0.244635	0.0849387	0.0241633	0.00610908	0.00421234		97.6	0.532689	0.35921	0.201599	0.0997919	0.0458377	0.0218161		97.6	0.67453	0.456422	0.227905	0.0854172	0.027948	0.0101915		97.6	0.37569	0.172106	0.0593805	0.0176535	0.0050737	0.00337811		97.6
	97.8	0.248197	0.155032	0.0796825	0.0427903	0.0224506	0.0154478		97.8	0.15651	0.0885508	0.042798	0.0202391	0.0118148	0.020758		97.8	0.483311	0.244912	0.0850672	0.0242052	0.00612039	0.0042204		97.8	0.532995	0.359617	0.201909	0.0999693	0.045925	0.0218591		97.8	0.674714	0.456792	0.228204	0.0855567	0.0279987	0.010211		97.8	0.375928	0.172308	0.0594724	0.0176846	0.00508325	0.00338467		97.8
	98	0.248201	0.155052	0.0797064	0.0428098	0.0224631	0.0154573		98	0.15651	0.088551	0.0427984	0.0202395	0.0118151	0.0207587		98	0.483601	0.24519	0.0851955	0.024247	0.00613169	0.00422845		98	0.5333	0.360023	0.202219	0.100147	0.0460123	0.0219021		98	0.674897	0.457162	0.228502	0.0856962	0.0280494	0.0102304		98	0.376165	0.172509	0.0595642	0.0177158	0.0050928	0.00339123		98
	98.2	0.248206	0.155071	0.0797303	0.0428292	0.0224755	0.0154667		98.2	0.15651	0.0885512	0.0427989	0.0202399	0.0118155	0.0207593		98.2	0.483889	0.245466	0.0853238	0.0242889	0.00614299	0.0042365		98.2	0.533603	0.360428	0.202528	0.100324	0.0460996	0.0219452		98.2	0.675078	0.45753	0.2288	0.0858355	0.0281001	0.0102499		98.2	0.376402	0.17271	0.0596559	0.0177469	0.00510234	0.00339779		98.2
	98.4	0.24821	0.15509	0.0797539	0.0428485	0.0224879	0.0154761		98.4	0.15651	0.0885515	0.0427993	0.0202403	0.0118158	0.02076		98.4	0.484177	0.245742	0.0854518	0.0243306	0.00615428	0.00424455		98.4	0.533905	0.360833	0.202838	0.100501	0.0461869	0.0219882		98.4	0.675259	0.457897	0.229097	0.0859747	0.0281508	0.0102694		98.4	0.376637	0.17291	0.0597474	0.017778	0.00511187	0.00340435		98.4
	98.6	0.248215	0.155109	0.0797775	0.0428677	0.0225002	0.0154854		98.6	0.15651	0.0885517	0.0427997	0.0202407	0.0118161	0.0207606		98.6	0.484463	0.246017	0.0855797	0.0243724	0.00616557	0.00425259		98.6	0.534206	0.361236	0.203146	0.100678	0.0462742	0.0220312		98.6	0.675438	0.458263	0.229394	0.0861137	0.0282014	0.0102888		98.6	0.376871	0.17311	0.0598389	0.0178091	0.00512141	0.0034109		98.6
	98.8	0.248219	0.155127	0.0798009	0.0428868	0.0225125	0.0154947		98.8	0.15651	0.0885519	0.0428002	0.0202411	0.0118164	0.0207613		98.8	0.484748	0.246292	0.0857075	0.0244141	0.00617686	0.00426064		98.8	0.534505	0.361639	0.203455	0.100855	0.0463614	0.0220742		98.8	0.675616	0.458627	0.22969	0.0862527	0.028252	0.0103083		98.8	0.377105	0.173309	0.0599303	0.0178402	0.00513094	0.00341746		98.8
	99	0.248223	0.155146	0.0798241	0.0429057	0.0225247	0.015504		99	0.15651	0.0885521	0.0428006	0.0202415	0.0118167	0.0207619		99	0.485032	0.246566	0.0858351	0.0244559	0.00618814	0.00426868		99	0.534803	0.36204	0.203763	0.101031	0.0464486	0.0221171		99	0.675793	0.458991	0.229986	0.0863915	0.0283026	0.0103277		99	0.377337	0.173508	0.0600215	0.0178712	0.00514047	0.00342401		99
	99.2	0.248228	0.155164	0.0798472	0.0429246	0.0225368	0.0155132		99.2	0.15651	0.0885524	0.042801	0.0202418	0.011817	0.0207626		99.2	0.485315	0.24684	0.0859625	0.0244975	0.00619942	0.00427672		99.2	0.5351	0.362441	0.204071	0.101208	0.0465358	0.0221601		99.2	0.675969	0.459353	0.230281	0.0865302	0.0283532	0.0103471		99.2	0.377569	0.173707	0.0601127	0.0179023	0.00514999	0.00343056		99.2
	99.4	0.248232	0.155182	0.0798701	0.0429434	0.0225489	0.0155224		99.4	0.15651	0.0885526	0.0428014	0.0202422	0.0118173	0.0207632		99.4	0.485596	0.247112	0.0860898	0.0245392	0.00621069	0.00428475		99.4	0.535396	0.362841	0.204378	0.101384	0.0466229	0.0222031		99.4	0.676144	0.459714	0.230575	0.0866687	0.0284037	0.0103666		99.4	0.377799	0.173905	0.0602038	0.0179333	0.00515952	0.00343711		99.4
	99.6	0.248236	0.1552	0.0798929	0.0429621	0.0225609	0.0155316		99.6	0.15651	0.0885528	0.0428018	0.0202426	0.0118176	0.0207638		99.6	0.485877	0.247385	0.086217	0.0245808	0.00622195	0.00429279		99.6	0.53569	0.36324	0.204685	0.101561	0.0467101	0.0222461		99.6	0.676317	0.460073	0.23087	0.0868072	0.0284542	0.010386		99.6	0.378029	0.174103	0.0602947	0.0179643	0.00516903	0.00344366		99.6
	99.8	0.24824	0.155218	0.0799155	0.0429807	0.0225729	0.0155407		99.8	0.15651	0.088553	0.0428022	0.0202429	0.0118179	0.0207644		99.8	0.486156	0.247656	0.086344	0.0246224	0.00623322	0.00430082		99.8	0.535983	0.363638	0.204992	0.101737	0.0467971	0.022289		99.8	0.67649	0.460432	0.231163	0.0869455	0.0285047	0.0104054		99.8	0.378257	0.1743	0.0603856	0.0179952	0.00517855	0.0034502		99.8
	100	0.248244	0.155236	0.079938	0.0429993	0.0225848	0.0155498		100	0.15651	0.0885532	0.0428026	0.0202433	0.0118182	0.020765		100	0.486433	0.247927	0.0864708	0.024664	0.00624447	0.00430885		100	0.536274	0.364035	0.205298	0.101914	0.0468842	0.022332		100	0.676661	0.460789	0.231456	0.0870837	0.0285552	0.0104248		100	0.378485	0.174497	0.0604764	0.0180262	0.00518806	0.00345675		100
	100.2	0.248248	0.155253	0.0799604	0.0430177	0.0225967	0.0155588		100.2	0.15651	0.0885534	0.0428029	0.0202436	0.0118185	0.0207656		100.2	0.48671	0.248198	0.0865975	0.0247055	0.00625573	0.00431688		100.2	0.536565	0.364431	0.205604	0.10209	0.0469713	0.0223749		100.2	0.676831	0.461145	0.231749	0.0872218	0.0286056	0.0104443		100.2	0.378712	0.174694	0.060567	0.0180571	0.00519757	0.00346329		100.2
	100.4	0.248252	0.155271	0.0799827	0.043036	0.0226085	0.0155678		100.4	0.15651	0.0885536	0.0428033	0.020244	0.0118188	0.0207662		100.4	0.486986	0.248468	0.0867241	0.024747	0.00626698	0.0043249		100.4	0.536854	0.364827	0.20591	0.102266	0.0470583	0.0224179		100.4	0.677	0.4615	0.232041	0.0873597	0.028656	0.0104637		100.4	0.378938	0.17489	0.0606576	0.0180881	0.00520708	0.00346983		100.4
	100.6	0.248255	0.155288	0.0800047	0.0430542	0.0226203	0.0155768		100.6	0.15651	0.0885538	0.0428037	0.0202443	0.0118191	0.0207668		100.6	0.48726	0.248737	0.0868505	0.0247885	0.00627822	0.00433293		100.6	0.537141	0.365221	0.206216	0.102442	0.0471453	0.0224608		100.6	0.677168	0.461854	0.232333	0.0874975	0.0287064	0.0104831		100.6	0.379163	0.175085	0.0607481	0.018119	0.00521658	0.00347637		100.6
	100.8	0.248259	0.155305	0.0800267	0.0430724	0.022632	0.0155857		100.8	0.15651	0.088554	0.0428041	0.0202447	0.0118193	0.0207674		100.8	0.487533	0.249006	0.0869767	0.02483	0.00628946	0.00434095		100.8	0.537428	0.365615	0.206521	0.102618	0.0472323	0.0225037		100.8	0.677334	0.462206	0.232624	0.0876352	0.0287568	0.0105025		100.8	0.379387	0.175281	0.0608384	0.0181498	0.00522608	0.00348291		100.8
	101	0.248263	0.155322	0.0800485	0.0430904	0.0226436	0.0155946		101	0.15651	0.0885541	0.0428044	0.020245	0.0118196	0.0207679		101	0.487805	0.249274	0.0871028	0.0248714	0.00630069	0.00434897		101	0.537713	0.366007	0.206825	0.102793	0.0473192	0.0225467		101	0.6775	0.462558	0.232915	0.0877728	0.0288072	0.0105218		101	0.37961	0.175475	0.0609287	0.0181807	0.00523557	0.00348945		101
	101.2	0.248266	0.155339	0.0800702	0.0431083	0.0226552	0.0156034		101.2	0.15651	0.0885543	0.0428048	0.0202453	0.0118199	0.0207685		101.2	0.488076	0.249541	0.0872288	0.0249128	0.00631192	0.00435698		101.2	0.537997	0.366399	0.20713	0.102969	0.0474061	0.0225896		101.2	0.677665	0.462908	0.233205	0.0879103	0.0288575	0.0105412		101.2	0.379832	0.17567	0.0610189	0.0182115	0.00524507	0.00349599		101.2
	101.4	0.24827	0.155355	0.0800917	0.0431262	0.0226668	0.0156122		101.4	0.15651	0.0885545	0.0428051	0.0202457	0.0118201	0.020769		101.4	0.488345	0.249808	0.0873546	0.0249542	0.00632315	0.004365		101.4	0.53828	0.36679	0.207434	0.103144	0.047493	0.0226325		101.4	0.677828	0.463257	0.233494	0.0880476	0.0289078	0.0105606		101.4	0.380053	0.175864	0.0611089	0.0182424	0.00525455	0.00350252		101.4
	101.6	0.248274	0.155372	0.0801131	0.043144	0.0226783	0.015621		101.6	0.15651	0.0885547	0.0428055	0.020246	0.0118204	0.0207696		101.6	0.488614	0.250075	0.0874802	0.0249955	0.00633437	0.00437301		101.6	0.538561	0.367181	0.207737	0.10332	0.0475799	0.0226754		101.6	0.677991	0.463605	0.233784	0.0881848	0.028958	0.01058		101.6	0.380273	0.176058	0.0611989	0.0182732	0.00526404	0.00350906		101.6
	101.8	0.248277	0.155388	0.0801344	0.0431617	0.0226898	0.0156297		101.8	0.15651	0.0885549	0.0428058	0.0202463	0.0118207	0.0207701		101.8	0.488881	0.25034	0.0876057	0.0250368	0.00634559	0.00438102		101.8	0.538841	0.36757	0.208041	0.103495	0.0476667	0.0227183		101.8	0.678152	0.463951	0.234072	0.0883219	0.0290083	0.0105994		101.8	0.380493	0.176251	0.0612888	0.018304	0.00527352	0.00351559		101.8
	102	0.248281	0.155405	0.0801555	0.0431792	0.0227011	0.0156384		102	0.15651	0.088555	0.0428061	0.0202466	0.0118209	0.0207707		102	0.489148	0.250605	0.0877311	0.0250782	0.0063568	0.00438903		102	0.53912	0.367958	0.208344	0.10367	0.0477535	0.0227612		102	0.678312	0.464297	0.23436	0.0884589	0.0290585	0.0106187		102	0.380711	0.176444	0.0613785	0.0183348	0.005283	0.00352212		102
	102.2	0.248284	0.155421	0.0801765	0.0431967	0.0227125	0.0156471		102.2	0.15651	0.0885552	0.0428065	0.0202469	0.0118212	0.0207712		102.2	0.489413	0.25087	0.0878563	0.0251194	0.006368	0.00439703		102.2	0.539398	0.368346	0.208646	0.103846	0.0478403	0.022804		102.2	0.678471	0.464641	0.234648	0.0885957	0.0291087	0.0106381		102.2	0.380929	0.176636	0.0614682	0.0183655	0.00529248	0.00352865		102.2
	102.4	0.248287	0.155437	0.0801974	0.0432141	0.0227238	0.0156557		102.4	0.15651	0.0885554	0.0428068	0.0202472	0.0118214	0.0207717		102.4	0.489677	0.251134	0.0879813	0.0251606	0.00637921	0.00440503		102.4	0.539674	0.368733	0.208948	0.104021	0.0479271	0.0228469		102.4	0.67863	0.464985	0.234935	0.0887324	0.0291589	0.0106574		102.4	0.381145	0.176828	0.0615578	0.0183962	0.00530195	0.00353518		102.4
	102.6	0.248291	0.155452	0.0802181	0.0432315	0.022735	0.0156643		102.6	0.15651	0.0885555	0.0428071	0.0202475	0.0118217	0.0207722		102.6	0.489939	0.251397	0.0881062	0.0252019	0.0063904	0.00441303		102.6	0.53995	0.369118	0.20925	0.104196	0.0480138	0.0228898		102.6	0.678787	0.465327	0.235222	0.088869	0.029209	0.0106768		102.6	0.381361	0.17702	0.0616473	0.018427	0.00531142	0.0035417		102.6
	102.8	0.248294	0.155468	0.0802387	0.0432487	0.0227462	0.0156728		102.8	0.15651	0.0885557	0.0428074	0.0202478	0.0118219	0.0207727		102.8	0.490201	0.25166	0.088231	0.025243	0.0064016	0.00442103		102.8	0.540224	0.369503	0.209552	0.10437	0.0481006	0.0229326		102.8	0.678943	0.465668	0.235508	0.0890055	0.0292591	0.0106961		102.8	0.381576	0.177211	0.0617367	0.0184577	0.00532089	0.00354823		102.8
	103	0.248297	0.155484	0.0802592	0.0432658	0.0227574	0.0156814		103	0.15651	0.0885558	0.0428077	0.0202481	0.0118222	0.0207732		103	0.490462	0.251922	0.0883556	0.0252842	0.00641279	0.00442903		103	0.540497	0.369888	0.209853	0.104545	0.0481873	0.0229755		103	0.679098	0.466007	0.235794	0.0891418	0.0293092	0.0107154		103	0.38179	0.177402	0.0618259	0.0184883	0.00533035	0.00355475		103
	103.2	0.2483	0.155499	0.0802795	0.0432829	0.0227685	0.0156898		103.2	0.15651	0.088556	0.042808	0.0202484	0.0118224	0.0207737		103.2	0.490721	0.252184	0.0884801	0.0253253	0.00642397	0.00443702		103.2	0.540768	0.370271	0.210154	0.10472	0.0482739	0.0230183		103.2	0.679252	0.466346	0.236079	0.0892781	0.0293593	0.0107348		103.2	0.382003	0.177592	0.0619151	0.018519	0.00533981	0.00356128		103.2
	103.4	0.248304	0.155514	0.0802997	0.0432999	0.0227795	0.0156983		103.4	0.15651	0.0885561	0.0428083	0.0202487	0.0118226	0.0207742		103.4	0.490979	0.252445	0.0886044	0.0253664	0.00643515	0.00444501		103.4	0.541039	0.370653	0.210455	0.104894	0.0483606	0.0230612		103.4	0.679405	0.466684	0.236364	0.0894142	0.0294094	0.0107541		103.4	0.382216	0.177782	0.0620042	0.0185497	0.00534927	0.0035678		103.4
	103.6	0.248307	0.155529	0.0803198	0.0433167	0.0227905	0.0157067		103.6	0.15651	0.0885563	0.0428086	0.020249	0.0118229	0.0207747		103.6	0.491237	0.252705	0.0887286	0.0254075	0.00644633	0.004453		103.6	0.541308	0.371035	0.210755	0.105069	0.0484472	0.023104		103.6	0.679557	0.46702	0.236648	0.0895502	0.0294594	0.0107734		103.6	0.382427	0.177972	0.0620932	0.0185803	0.00535872	0.00357432		103.6
	103.8	0.24831	0.155544	0.0803398	0.0433335	0.0228014	0.0157151		103.8	0.15651	0.0885564	0.0428089	0.0202492	0.0118231	0.0207752		103.8	0.491493	0.252965	0.0888526	0.0254485	0.0064575	0.00446099		103.8	0.541576	0.371416	0.211055	0.105243	0.0485338	0.0231469		103.8	0.679708	0.467355	0.236932	0.0896861	0.0295094	0.0107927		103.8	0.382638	0.178161	0.0621821	0.0186109	0.00536817	0.00358083		103.8
	104	0.248313	0.155559	0.0803596	0.0433502	0.0228123	0.0157234		104	0.15651	0.0885565	0.0428092	0.0202495	0.0118233	0.0207756		104	0.491748	0.253225	0.0889765	0.0254896	0.00646866	0.00446898		104	0.541843	0.371795	0.211355	0.105417	0.0486203	0.0231897		104	0.679858	0.46769	0.237215	0.0898218	0.0295594	0.010812		104	0.382847	0.17835	0.0622709	0.0186415	0.00537762	0.00358735		104
	104.2	0.248316	0.155574	0.0803793	0.0433669	0.0228232	0.0157317		104.2	0.15651	0.0885567	0.0428095	0.0202498	0.0118236	0.0207761		104.2	0.492002	0.253483	0.0891002	0.0255305	0.00647982	0.00447696		104.2	0.542108	0.372175	0.211654	0.105592	0.0487069	0.0232325		104.2	0.680007	0.468023	0.237498	0.0899574	0.0296093	0.0108313		104.2	0.383056	0.178538	0.0623596	0.018672	0.00538706	0.00359387		104.2
	104.4	0.248319	0.155589	0.0803989	0.0433834	0.022834	0.01574		104.4	0.15651	0.0885568	0.0428098	0.0202501	0.0118238	0.0207766		104.4	0.492255	0.253742	0.0892238	0.0255715	0.00649098	0.00448494		104.4	0.542373	0.372553	0.211953	0.105766	0.0487934	0.0232753		104.4	0.680155	0.468355	0.23778	0.0900929	0.0296592	0.0108506		104.4	0.383264	0.178726	0.0624482	0.0187026	0.0053965	0.00360038		104.4
	104.6	0.248322	0.155603	0.0804184	0.0433999	0.0228447	0.0157482		104.6	0.15651	0.088557	0.04281	0.0202503	0.011824	0.020777		104.6	0.492506	0.253999	0.0893473	0.0256124	0.00650213	0.00449292		104.6	0.542636	0.37293	0.212252	0.10594	0.0488799	0.0233181		104.6	0.680302	0.468686	0.238062	0.0902283	0.0297091	0.0108699		104.6	0.383471	0.178914	0.0625367	0.0187331	0.00540594	0.00360689		104.6
	104.8	0.248325	0.155617	0.0804377	0.0434162	0.0228554	0.0157564		104.8	0.15651	0.0885571	0.0428103	0.0202506	0.0118242	0.0207775		104.8	0.492757	0.254256	0.0894705	0.0256534	0.00651328	0.00450089		104.8	0.542898	0.373307	0.21255	0.106113	0.0489663	0.0233609		104.8	0.680448	0.469015	0.238343	0.0903636	0.029759	0.0108892		104.8	0.383677	0.179101	0.0626251	0.0187637	0.00541537	0.0036134		104.8
	105	0.248327	0.155632	0.080457	0.0434325	0.0228661	0.0157646		105	0.15651	0.0885572	0.0428106	0.0202509	0.0118244	0.0207779		105	0.493007	0.254513	0.0895937	0.0256942	0.00652442	0.00450887		105	0.543159	0.373682	0.212848	0.106287	0.0490528	0.0234037		105	0.680594	0.469344	0.238624	0.0904987	0.0298089	0.0109085		105	0.383883	0.179288	0.0627134	0.0187942	0.0054248	0.00361991		105
	105.2	0.24833	0.155646	0.0804761	0.0434487	0.0228767	0.0157727		105.2	0.15651	0.0885574	0.0428108	0.0202511	0.0118246	0.0207784		105.2	0.493255	0.254768	0.0897167	0.0257351	0.00653556	0.00451684		105.2	0.543419	0.374057	0.213145	0.106461	0.0491392	0.0234465		105.2	0.680738	0.469671	0.238905	0.0906337	0.0298587	0.0109278		105.2	0.384087	0.179474	0.0628016	0.0188246	0.00543423	0.00362642		105.2
	105.4	0.248333	0.15566	0.080495	0.0434648	0.0228872	0.0157808		105.4	0.15651	0.0885575	0.0428111	0.0202514	0.0118248	0.0207788		105.4	0.493503	0.255024	0.0898396	0.0257759	0.0065467	0.00452481		105.4	0.543678	0.374431	0.213443	0.106634	0.0492256	0.0234892		105.4	0.680881	0.469998	0.239185	0.0907686	0.0299085	0.010947		105.4	0.384291	0.17966	0.0628897	0.0188551	0.00544365	0.00363293		105.4
	105.6	0.248336	0.155674	0.0805139	0.0434809	0.0228977	0.0157889		105.6	0.15651	0.0885576	0.0428113	0.0202516	0.011825	0.0207792		105.6	0.493749	0.255279	0.0899623	0.0258167	0.00655783	0.00453278		105.6	0.543936	0.374804	0.213739	0.106808	0.0493119	0.023532		105.6	0.681023	0.470323	0.239464	0.0909034	0.0299583	0.0109663		105.6	0.384494	0.179846	0.0629777	0.0188856	0.00545307	0.00363943		105.6
	105.8	0.248338	0.155687	0.0805326	0.0434968	0.0229082	0.0157969		105.8	0.15651	0.0885577	0.0428116	0.0202518	0.0118252	0.0207797		105.8	0.493995	0.255533	0.0900848	0.0258575	0.00656895	0.00454074		105.8	0.544192	0.375177	0.214036	0.106981	0.0493983	0.0235748		105.8	0.681165	0.470648	0.239743	0.0910381	0.0300081	0.0109856		105.8	0.384696	0.180031	0.0630656	0.018916	0.00546249	0.00364594		105.8
	106	0.248341	0.155701	0.0805513	0.0435127	0.0229186	0.0158049		106	0.15651	0.0885578	0.0428118	0.0202521	0.0118254	0.0207801		106	0.494239	0.255786	0.0902073	0.0258982	0.00658007	0.0045487		106	0.544447	0.375548	0.214332	0.107155	0.0494846	0.0236175		106	0.681305	0.470971	0.240021	0.0911726	0.0300578	0.0110048		106	0.384897	0.180216	0.0631534	0.0189464	0.00547191	0.00365244		106
	106.2	0.248344	0.155714	0.0805698	0.0435285	0.022929	0.0158128		106.2	0.15651	0.0885579	0.0428121	0.0202523	0.0118256	0.0207805		106.2	0.494482	0.256039	0.0903295	0.0259389	0.00659119	0.00455666		106.2	0.544701	0.375919	0.214628	0.107328	0.0495708	0.0236603		106.2	0.681445	0.471293	0.240299	0.091307	0.0301075	0.0110241		106.2	0.385097	0.1804	0.0632411	0.0189768	0.00548132	0.00365894		106.2
	106.4	0.248346	0.155728	0.0805882	0.0435442	0.0229393	0.0158208		106.4	0.15651	0.0885581	0.0428123	0.0202526	0.0118258	0.0207809		106.4	0.494725	0.256292	0.0904516	0.0259796	0.0066023	0.00456462		106.4	0.544954	0.376289	0.214924	0.107501	0.0496571	0.023703		106.4	0.681583	0.471614	0.240577	0.0914413	0.0301572	0.0110433		106.4	0.385297	0.180584	0.0633288	0.0190072	0.00549073	0.00366544		106.4
	106.6	0.248349	0.155741	0.0806064	0.0435599	0.0229496	0.0158286		106.6	0.15651	0.0885582	0.0428125	0.0202528	0.011826	0.0207813		106.6	0.494966	0.256544	0.0905736	0.0260203	0.0066134	0.00457258		106.6	0.545206	0.376658	0.215219	0.107674	0.0497433	0.0237457		106.6	0.681721	0.471934	0.240854	0.0915755	0.0302069	0.0110626		106.6	0.385496	0.180768	0.0634163	0.0190375	0.00550013	0.00367194		106.6
	106.8	0.248351	0.155754	0.0806246	0.0435754	0.0229598	0.0158365		106.8	0.15651	0.0885583	0.0428128	0.020253	0.0118262	0.0207817		106.8	0.495206	0.256795	0.0906955	0.0260609	0.00662451	0.00458053		106.8	0.545457	0.377026	0.215514	0.107847	0.0498296	0.0237885		106.8	0.681858	0.472253	0.241131	0.0917096	0.0302565	0.0110818		106.8	0.385693	0.180951	0.0635037	0.0190678	0.00550953	0.00367844		106.8
	107	0.248354	0.155767	0.0806426	0.0435909	0.02297	0.0158443		107	0.15651	0.0885584	0.042813	0.0202532	0.0118264	0.0207821		107	0.495445	0.257046	0.0908172	0.0261016	0.0066356	0.00458848		107	0.545707	0.377394	0.215809	0.108019	0.0499157	0.0238312		107	0.681994	0.472571	0.241407	0.0918435	0.0303061	0.011101		107	0.385891	0.181134	0.0635911	0.0190982	0.00551893	0.00368493		107
	107.2	0.248356	0.15578	0.0806606	0.0436063	0.0229801	0.0158521		107.2	0.15651	0.0885585	0.0428132	0.0202535	0.0118266	0.0207825		107.2	0.495683	0.257296	0.0909387	0.0261421	0.0066467	0.00459643		107.2	0.545955	0.37776	0.216103	0.108192	0.0500019	0.0238739		107.2	0.682129	0.472888	0.241682	0.0919773	0.0303557	0.0111202		107.2	0.386087	0.181317	0.0636783	0.0191285	0.00552833	0.00369143		107.2
	107.4	0.248359	0.155793	0.0806784	0.0436216	0.0229902	0.0158599		107.4	0.15651	0.0885586	0.0428135	0.0202537	0.0118268	0.0207829		107.4	0.49592	0.257546	0.0910602	0.0261827	0.00665779	0.00460438		107.4	0.546203	0.378126	0.216397	0.108365	0.050088	0.0239166		107.4	0.682263	0.473203	0.241957	0.092111	0.0304053	0.0111394		107.4	0.386282	0.181499	0.0637655	0.0191587	0.00553772	0.00369792		107.4
	107.6	0.248361	0.155806	0.0806961	0.0436368	0.0230002	0.0158676		107.6	0.15651	0.0885587	0.0428137	0.0202539	0.011827	0.0207833		107.6	0.496157	0.257795	0.0911814	0.0262232	0.00666887	0.00461232		107.6	0.546449	0.378491	0.216691	0.108537	0.0501741	0.0239593		107.6	0.682396	0.473518	0.242232	0.0922446	0.0304548	0.0111587		107.6	0.386477	0.181681	0.0638525	0.019189	0.00554711	0.00370441		107.6
	107.8	0.248363	0.155818	0.0807137	0.043652	0.0230102	0.0158753		107.8	0.15651	0.0885588	0.0428139	0.0202541	0.0118271	0.0207836		107.8	0.496392	0.258044	0.0913025	0.0262637	0.00667995	0.00462027		107.8	0.546695	0.378855	0.216984	0.108709	0.0502602	0.024002		107.8	0.682528	0.473832	0.242506	0.0923781	0.0305043	0.0111778		107.8	0.386671	0.181862	0.0639395	0.0192193	0.00555649	0.0037109		107.8
	108	0.248366	0.155831	0.0807312	0.0436671	0.0230202	0.015883		108	0.15651	0.0885589	0.0428141	0.0202543	0.0118273	0.020784		108	0.496626	0.258292	0.0914235	0.0263042	0.00669102	0.00462821		108	0.546939	0.379218	0.217277	0.108882	0.0503463	0.0240447		108	0.68266	0.474144	0.24278	0.0925114	0.0305538	0.0111971		108	0.386864	0.182043	0.0640263	0.0192495	0.00556587	0.00371739		108
	108.2	0.248368	0.155843	0.0807486	0.0436821	0.0230301	0.0158906		108.2	0.15651	0.088559	0.0428143	0.0202545	0.0118275	0.0207844		108.2	0.496859	0.258539	0.0915444	0.0263446	0.00670209	0.00463615		108.2	0.547182	0.379581	0.217569	0.109054	0.0504323	0.0240874		108.2	0.68279	0.474456	0.243053	0.0926446	0.0306033	0.0112163		108.2	0.387056	0.182224	0.0641131	0.0192797	0.00557525	0.00372387		108.2
	108.4	0.24837	0.155856	0.0807658	0.043697	0.02304	0.0158982		108.4	0.15651	0.0885591	0.0428145	0.0202547	0.0118277	0.0207847		108.4	0.497091	0.258786	0.091665	0.0263851	0.00671316	0.00464408		108.4	0.547424	0.379943	0.217862	0.109226	0.0505183	0.0241301		108.4	0.68292	0.474766	0.243326	0.0927777	0.0306527	0.0112354		108.4	0.387248	0.182404	0.0641997	0.0193099	0.00558463	0.00373036		108.4
	108.6	0.248372	0.155868	0.080783	0.0437119	0.0230498	0.0159058		108.6	0.15651	0.0885592	0.0428147	0.0202549	0.0118278	0.0207851		108.6	0.497322	0.259033	0.0917856	0.0264254	0.00672422	0.00465201		108.6	0.547665	0.380304	0.218154	0.109398	0.0506043	0.0241727		108.6	0.683049	0.475076	0.243599	0.0929107	0.0307022	0.0112546		108.6	0.387438	0.182584	0.0642863	0.0193401	0.005594	0.00373684		108.6
	108.8	0.248375	0.15588	0.0808	0.0437267	0.0230596	0.0159133		108.8	0.15651	0.0885593	0.0428149	0.0202551	0.011828	0.0207854		108.8	0.497552	0.259279	0.091906	0.0264658	0.00673528	0.00465995		108.8	0.547905	0.380664	0.218445	0.10957	0.0506903	0.0242154		108.8	0.683177	0.475384	0.243871	0.0930436	0.0307515	0.0112738		108.8	0.387628	0.182763	0.0643728	0.0193702	0.00560337	0.00374333		108.8
	109	0.248377	0.155892	0.080817	0.0437414	0.0230693	0.0159208		109	0.15651	0.0885594	0.0428151	0.0202553	0.0118282	0.0207858		109	0.497781	0.259524	0.0920263	0.0265061	0.00674633	0.00466788		109	0.548144	0.381023	0.218737	0.109742	0.0507762	0.024258		109	0.683304	0.475691	0.244142	0.0931763	0.0308009	0.011293		109	0.387817	0.182942	0.0644592	0.0194004	0.00561274	0.00374981		109
	109.2	0.248379	0.155904	0.0808338	0.043756	0.023079	0.0159283		109.2	0.15651	0.0885594	0.0428153	0.0202555	0.0118283	0.0207861		109.2	0.498009	0.259769	0.0921464	0.0265465	0.00675738	0.0046758		109.2	0.548382	0.381382	0.219028	0.109913	0.0508621	0.0243007		109.2	0.683431	0.475998	0.244413	0.0933089	0.0308503	0.0113121		109.2	0.388006	0.183121	0.0645455	0.0194305	0.0056221	0.00375629		109.2
	109.4	0.248381	0.155915	0.0808505	0.0437706	0.0230886	0.0159357		109.4	0.15651	0.0885595	0.0428155	0.0202557	0.0118285	0.0207865		109.4	0.498237	0.260013	0.0922664	0.0265867	0.00676842	0.00468373		109.4	0.548618	0.381739	0.219318	0.110085	0.050948	0.0243433		109.4	0.683556	0.476303	0.244683	0.0934414	0.0308996	0.0113313		109.4	0.388193	0.1833	0.0646317	0.0194606	0.00563146	0.00376277		109.4
	109.6	0.248383	0.155927	0.0808672	0.043785	0.0230982	0.0159431		109.6	0.15651	0.0885596	0.0428157	0.0202559	0.0118286	0.0207868		109.6	0.498463	0.260257	0.0923862	0.026627	0.00677946	0.00469165		109.6	0.548854	0.382096	0.219609	0.110256	0.0510338	0.024386		109.6	0.683681	0.476608	0.244953	0.0935738	0.0309489	0.0113504		109.6	0.38838	0.183478	0.0647178	0.0194907	0.00564081	0.00376924		109.6
	109.8	0.248385	0.155939	0.0808837	0.0437994	0.0231078	0.0159505		109.8	0.15651	0.0885597	0.0428159	0.0202561	0.0118288	0.0207872		109.8	0.498688	0.2605	0.0925059	0.0266672	0.00679049	0.00469957		109.8	0.549089	0.382452	0.219899	0.110428	0.0511197	0.0244286		109.8	0.683805	0.476911	0.245223	0.0937061	0.0309982	0.0113696		109.8	0.388566	0.183655	0.0648038	0.0195207	0.00565017	0.00377572		109.8
	110	0.248387	0.15595	0.0809001	0.0438138	0.0231173	0.0159578		110	0.15651	0.0885598	0.0428161	0.0202563	0.011829	0.0207875		110	0.498912	0.260743	0.0926255	0.0267075	0.00680152	0.00470749		110	0.549322	0.382808	0.220188	0.110599	0.0512055	0.0244712		110	0.683928	0.477213	0.245492	0.0938383	0.0310474	0.0113887		110	0.388751	0.183832	0.0648897	0.0195508	0.00565952	0.00378219		110
	110.2	0.248389	0.155961	0.0809164	0.043828	0.0231268	0.0159652		110.2	0.15651	0.0885599	0.0428163	0.0202564	0.0118291	0.0207878		110.2	0.499136	0.260985	0.0927449	0.0267476	0.00681255	0.00471541		110.2	0.549555	0.383162	0.220478	0.11077	0.0512912	0.0245138		110.2	0.68405	0.477514	0.245761	0.0939703	0.0310967	0.0114079		110.2	0.388936	0.184009	0.0649755	0.0195808	0.00566886	0.00378867		110.2
	110.4	0.248391	0.155973	0.0809326	0.0438422	0.0231362	0.0159724		110.4	0.15651	0.0885599	0.0428164	0.0202566	0.0118293	0.0207881		110.4	0.499358	0.261226	0.0928642	0.0267878	0.00682357	0.00472332		110.4	0.549787	0.383516	0.220767	0.110941	0.051377	0.0245564		110.4	0.684171	0.477815	0.246029	0.0941022	0.0311459	0.011427		110.4	0.389119	0.184186	0.0650612	0.0196108	0.00567821	0.00379514		110.4
	110.6	0.248393	0.155984	0.0809487	0.0438563	0.0231456	0.0159797		110.6	0.15651	0.08856	0.0428166	0.0202568	0.0118294	0.0207884		110.6	0.49958	0.261467	0.0929833	0.0268279	0.00683459	0.00473123		110.6	0.550017	0.383869	0.221056	0.111112	0.0514627	0.024599		110.6	0.684292	0.478114	0.246297	0.094234	0.031195	0.0114462		110.6	0.389302	0.184362	0.0651468	0.0196408	0.00568755	0.00380161		110.6
	110.8	0.248395	0.155995	0.0809647	0.0438704	0.0231549	0.0159869		110.8	0.15651	0.0885601	0.0428168	0.020257	0.0118296	0.0207888		110.8	0.4998	0.261708	0.0931023	0.026868	0.0068456	0.00473914		110.8	0.550247	0.384221	0.221344	0.111283	0.0515484	0.0246416		110.8	0.684412	0.478412	0.246564	0.0943657	0.0312442	0.0114653		110.8	0.389484	0.184537	0.0652324	0.0196708	0.00569689	0.00380808		110.8
	111	0.248397	0.156006	0.0809806	0.0438843	0.0231642	0.0159941		111	0.15651	0.0885602	0.042817	0.0202572	0.0118297	0.0207891		111	0.50002	0.261948	0.0932211	0.0269081	0.00685661	0.00474705		111	0.550475	0.384573	0.221632	0.111454	0.0516341	0.0246842		111	0.684531	0.47871	0.246831	0.0944973	0.0312933	0.0114844		111	0.389666	0.184713	0.0653178	0.0197008	0.00570622	0.00381454		111
	111.2	0.248399	0.156017	0.0809964	0.0438982	0.0231735	0.0160013		111.2	0.15651	0.0885602	0.0428171	0.0202573	0.0118299	0.0207894		111.2	0.500238	0.262187	0.0933399	0.0269481	0.00686761	0.00475495		111.2	0.550703	0.384924	0.22192	0.111625	0.0517198	0.0247268		111.2	0.684649	0.479006	0.247097	0.0946287	0.0313425	0.0115035		111.2	0.389847	0.184888	0.0654031	0.0197307	0.00571555	0.00382101		111.2
	111.4	0.248401	0.156027	0.0810122	0.0439121	0.0231827	0.0160084		111.4	0.15651	0.0885603	0.0428173	0.0202575	0.01183	0.0207897		111.4	0.500456	0.262426	0.0934584	0.0269881	0.00687861	0.00476285		111.4	0.550929	0.385273	0.222207	0.111796	0.0518054	0.0247694		111.4	0.684767	0.479301	0.247363	0.09476	0.0313915	0.0115226		111.4	0.390027	0.185062	0.0654884	0.0197606	0.00572488	0.00382747		111.4
	111.6	0.248402	0.156038	0.0810278	0.0439258	0.0231918	0.0160155		111.6	0.15651	0.0885604	0.0428175	0.0202577	0.0118301	0.02079		111.6	0.500673	0.262664	0.0935769	0.0270281	0.0068896	0.00477075		111.6	0.551155	0.385622	0.222494	0.111966	0.051891	0.0248119		111.6	0.684884	0.479596	0.247629	0.0948913	0.0314406	0.0115417		111.6	0.390206	0.185237	0.0655735	0.0197905	0.0057342	0.00383394		111.6
	111.8	0.248404	0.156049	0.0810433	0.0439395	0.023201	0.0160226		111.8	0.15651	0.0885605	0.0428176	0.0202578	0.0118303	0.0207903		111.8	0.500888	0.262902	0.0936951	0.0270681	0.00690059	0.00477865		111.8	0.551379	0.385971	0.222781	0.112136	0.0519766	0.0248545		111.8	0.684999	0.479889	0.247894	0.0950224	0.0314896	0.0115608		111.8	0.390384	0.185411	0.0656586	0.0198204	0.00574352	0.0038404		111.8
	112	0.248406	0.156059	0.0810587	0.0439531	0.0232101	0.0160296		112	0.15651	0.0885605	0.0428178	0.020258	0.0118304	0.0207906		112	0.501103	0.263139	0.0938133	0.027108	0.00691157	0.00478655		112	0.551603	0.386318	0.223068	0.112307	0.0520621	0.0248971		112	0.685115	0.480181	0.248158	0.0951533	0.0315387	0.0115799		112	0.390562	0.185584	0.0657436	0.0198503	0.00575284	0.00384686		112
	112.2	0.248408	0.15607	0.081074	0.0439667	0.0232191	0.0160366		112.2	0.15651	0.0885606	0.0428179	0.0202581	0.0118306	0.0207908		112.2	0.501317	0.263376	0.0939313	0.0271479	0.00692255	0.00479444		112.2	0.551825	0.386665	0.223354	0.112477	0.0521477	0.0249396		112.2	0.685229	0.480473	0.248422	0.0952842	0.0315876	0.011599		112.2	0.390739	0.185757	0.0658284	0.0198801	0.00576216	0.00385332		112.2
	112.4	0.248409	0.15608	0.0810892	0.0439802	0.0232281	0.0160436		112.4	0.15651	0.0885607	0.0428181	0.0202583	0.0118307	0.0207911		112.4	0.50153	0.263612	0.0940492	0.0271878	0.00693353	0.00480233		112.4	0.552047	0.387011	0.223639	0.112647	0.0522332	0.0249822		112.4	0.685343	0.480763	0.248686	0.0954149	0.0316366	0.0116181		112.4	0.390915	0.18593	0.0659132	0.01991	0.00577147	0.00385978		112.4
	112.6	0.248411	0.15609	0.0811043	0.0439936	0.0232371	0.0160506		112.6	0.15651	0.0885607	0.0428182	0.0202585	0.0118308	0.0207914		112.6	0.501742	0.263848	0.0941669	0.0272277	0.0069445	0.00481022		112.6	0.552267	0.387356	0.223925	0.112817	0.0523187	0.0250247		112.6	0.685456	0.481053	0.248949	0.0955456	0.0316855	0.0116371		112.6	0.391091	0.186103	0.0659979	0.0199398	0.00578078	0.00386623		112.6
	112.8	0.248413	0.1561	0.0811194	0.0440069	0.023246	0.0160575		112.8	0.15651	0.0885608	0.0428184	0.0202586	0.0118309	0.0207917		112.8	0.501954	0.264083	0.0942845	0.0272675	0.00695547	0.00481811		112.8	0.552487	0.387701	0.22421	0.112987	0.0524041	0.0250672		112.8	0.685568	0.481341	0.249212	0.0956761	0.0317345	0.0116562		112.8	0.391266	0.186275	0.0660825	0.0199696	0.00579008	0.00387269		112.8
	113	0.248414	0.15611	0.0811343	0.0440202	0.0232549	0.0160644		113	0.15651	0.0885609	0.0428185	0.0202588	0.0118311	0.020792		113	0.502164	0.264318	0.0944019	0.0273073	0.00696643	0.004826		113	0.552706	0.388045	0.224495	0.113157	0.0524895	0.0251097		113	0.685679	0.481629	0.249474	0.0958065	0.0317834	0.0116753		113	0.39144	0.186446	0.066167	0.0199994	0.00579938	0.00387914		113
	113.2	0.248416	0.15612	0.0811491	0.0440334	0.0232638	0.0160713		113.2	0.15651	0.0885609	0.0428187	0.0202589	0.0118312	0.0207922		113.2	0.502373	0.264552	0.0945193	0.0273471	0.00697739	0.00483388		113.2	0.552923	0.388387	0.22478	0.113327	0.0525749	0.0251523		113.2	0.68579	0.481915	0.249736	0.0959367	0.0318322	0.0116943		113.2	0.391613	0.186618	0.0662514	0.0200291	0.00580868	0.00388559		113.2
	113.4	0.248418	0.15613	0.0811639	0.0440465	0.0232726	0.0160781		113.4	0.15651	0.088561	0.0428188	0.0202591	0.0118313	0.0207925		113.4	0.502582	0.264786	0.0946364	0.0273868	0.00698834	0.00484176		113.4	0.55314	0.38873	0.225064	0.113496	0.0526603	0.0251948		113.4	0.6859	0.482201	0.249997	0.0960669	0.0318811	0.0117134		113.4	0.391786	0.186789	0.0663357	0.0200589	0.00581798	0.00389204		113.4
	113.6	0.248419	0.15614	0.0811785	0.0440596	0.0232814	0.0160849		113.6	0.15651	0.088561	0.042819	0.0202592	0.0118315	0.0207928		113.6	0.502789	0.265019	0.0947535	0.0274266	0.00699929	0.00484964		113.6	0.553356	0.389071	0.225348	0.113666	0.0527457	0.0252373		113.6	0.686009	0.482485	0.250258	0.096197	0.0319299	0.0117324		113.6	0.391958	0.186959	0.06642	0.0200886	0.00582727	0.00389849		113.6
	113.8	0.248421	0.15615	0.0811931	0.0440726	0.0232901	0.0160917		113.8	0.156511	0.0885611	0.0428191	0.0202593	0.0118316	0.020793		113.8	0.502996	0.265252	0.0948704	0.0274663	0.00701023	0.00485751		113.8	0.55357	0.389412	0.225631	0.113835	0.052831	0.0252798		113.8	0.686118	0.482769	0.250519	0.0963269	0.0319787	0.0117515		113.8	0.392129	0.187129	0.0665041	0.0201183	0.00583656	0.00390494		113.8
	114	0.248422	0.156159	0.0812076	0.0440855	0.0232988	0.0160985		114	0.156511	0.0885612	0.0428192	0.0202595	0.0118317	0.0207933		114	0.503202	0.265484	0.0949871	0.0275059	0.00702117	0.00486539		114	0.553784	0.389752	0.225915	0.114005	0.0529163	0.0253223		114	0.686226	0.483052	0.250779	0.0964567	0.0320275	0.0117705		114	0.3923	0.187299	0.0665881	0.020148	0.00584584	0.00391138		114
	114.2	0.248424	0.156169	0.0812219	0.0440984	0.0233074	0.0161052		114.2	0.156511	0.0885612	0.0428194	0.0202596	0.0118318	0.0207936		114.2	0.503407	0.265715	0.0951037	0.0275456	0.00703211	0.00487326		114.2	0.553997	0.390091	0.226198	0.114174	0.0530016	0.0253647		114.2	0.686333	0.483334	0.251039	0.0965864	0.0320763	0.0117895		114.2	0.39247	0.187469	0.0666721	0.0201777	0.00585513	0.00391783		114.2
	114.4	0.248425	0.156178	0.0812362	0.0441112	0.023316	0.0161119		114.4	0.156511	0.0885613	0.0428195	0.0202598	0.0118319	0.0207938		114.4	0.503611	0.265946	0.0952202	0.0275852	0.00704304	0.00488113		114.4	0.554209	0.390429	0.22648	0.114343	0.0530868	0.0254072		114.4	0.686439	0.483615	0.251298	0.096716	0.032125	0.0118086		114.4	0.392639	0.187638	0.0667559	0.0202073	0.00586441	0.00392427		114.4
	114.6	0.248427	0.156188	0.0812504	0.044124	0.0233246	0.0161185		114.6	0.156511	0.0885613	0.0428196	0.0202599	0.0118321	0.0207941		114.6	0.503814	0.266177	0.0953366	0.0276248	0.00705397	0.004889		114.6	0.55442	0.390767	0.226763	0.114512	0.0531721	0.0254497		114.6	0.686545	0.483895	0.251556	0.0968454	0.0321737	0.0118276		114.6	0.392807	0.187807	0.0668397	0.020237	0.00587368	0.00393071		114.6
	114.8	0.248428	0.156197	0.0812645	0.0441366	0.0233332	0.0161252		114.8	0.156511	0.0885614	0.0428198	0.02026	0.0118322	0.0207943		114.8	0.504017	0.266407	0.0954528	0.0276644	0.00706489	0.00489686		114.8	0.55463	0.391104	0.227045	0.114681	0.0532573	0.0254922		114.8	0.68665	0.484174	0.251815	0.0969748	0.0322224	0.0118466		114.8	0.392975	0.187975	0.0669234	0.0202666	0.00588296	0.00393715		114.8
	115	0.24843	0.156206	0.0812785	0.0441492	0.0233416	0.0161318		115	0.156511	0.0885614	0.0428199	0.0202602	0.0118323	0.0207945		115	0.504218	0.266637	0.0955688	0.0277039	0.00707581	0.00490473		115	0.554839	0.39144	0.227326	0.11485	0.0533424	0.0255346		115	0.686754	0.484452	0.252073	0.097104	0.032271	0.0118656		115	0.393142	0.188144	0.0670069	0.0202962	0.00589223	0.00394359		115
	115.2	0.248431	0.156215	0.0812925	0.0441618	0.0233501	0.0161384		115.2	0.156511	0.0885615	0.04282	0.0202603	0.0118324	0.0207948		115.2	0.504419	0.266866	0.0956848	0.0277434	0.00708672	0.00491259		115.2	0.555047	0.391775	0.227608	0.115019	0.0534276	0.0255771		115.2	0.686858	0.484729	0.25233	0.0972331	0.0323197	0.0118846		115.2	0.393309	0.188311	0.0670904	0.0203258	0.00590149	0.00395003		115.2
	115.4	0.248433	0.156224	0.0813063	0.0441743	0.0233585	0.0161449		115.4	0.156511	0.0885615	0.0428201	0.0202604	0.0118325	0.020795		115.4	0.504619	0.267094	0.0958006	0.0277829	0.00709763	0.00492045		115.4	0.555255	0.39211	0.227889	0.115188	0.0535127	0.0256195		115.4	0.686961	0.485005	0.252587	0.0973621	0.0323683	0.0119036		115.4	0.393474	0.188479	0.0671738	0.0203554	0.00591076	0.00395647		115.4
	115.6	0.248434	0.156233	0.0813201	0.0441867	0.0233669	0.0161515		115.6	0.156511	0.0885616	0.0428203	0.0202605	0.0118326	0.0207953		115.6	0.504818	0.267322	0.0959162	0.0278223	0.00710853	0.0049283		115.6	0.555461	0.392444	0.228169	0.115356	0.0535978	0.0256619		115.6	0.687063	0.48528	0.252844	0.097491	0.0324169	0.0119226		115.6	0.393639	0.188646	0.0672571	0.0203849	0.00592002	0.0039629		115.6
	115.8	0.248435	0.156242	0.0813337	0.044199	0.0233753	0.016158		115.8	0.156511	0.0885616	0.0428204	0.0202607	0.0118327	0.0207955		115.8	0.505016	0.26755	0.0960317	0.0278618	0.00711943	0.00493616		115.8	0.555666	0.392777	0.22845	0.115525	0.0536829	0.0257044		115.8	0.687165	0.485555	0.2531	0.0976198	0.0324654	0.0119416		115.8	0.393804	0.188812	0.0673403	0.0204145	0.00592927	0.00396934		115.8
	116	0.248437	0.156251	0.0813473	0.0442113	0.0233836	0.0161644		116	0.156511	0.0885617	0.0428205	0.0202608	0.0118328	0.0207957		116	0.505213	0.267777	0.0961471	0.0279012	0.00713033	0.00494401		116	0.555871	0.393109	0.22873	0.115693	0.053768	0.0257468		116	0.687266	0.485828	0.253355	0.0977485	0.032514	0.0119606		116	0.393967	0.188979	0.0674234	0.020444	0.00593853	0.00397577		116
	116.2	0.248438	0.15626	0.0813608	0.0442236	0.0233918	0.0161709		116.2	0.156511	0.0885617	0.0428206	0.0202609	0.0118329	0.0207959		116.2	0.505409	0.268003	0.0962624	0.0279406	0.00714122	0.00495186		116.2	0.556075	0.393441	0.22901	0.115861	0.053853	0.0257892		116.2	0.687366	0.486101	0.253611	0.097877	0.0325625	0.0119796		116.2	0.39413	0.189145	0.0675065	0.0204735	0.00594778	0.0039822		116.2
	116.4	0.248439	0.156268	0.0813742	0.0442357	0.0234001	0.0161773		116.4	0.156511	0.0885618	0.0428207	0.020261	0.011833	0.0207962		116.4	0.505605	0.268229	0.0963775	0.0279799	0.0071521	0.00495971		116.4	0.556277	0.393772	0.229289	0.11603	0.053938	0.0258316		116.4	0.687466	0.486372	0.253865	0.0980054	0.032611	0.0119986		116.4	0.394293	0.18931	0.0675894	0.0205029	0.00595703	0.00398863		116.4
	116.6	0.248441	0.156277	0.0813876	0.0442478	0.0234083	0.0161837		116.6	0.156511	0.0885618	0.0428208	0.0202612	0.0118332	0.0207964		116.6	0.5058	0.268455	0.0964925	0.0280193	0.00716299	0.00496755		116.6	0.556479	0.394102	0.229568	0.116198	0.054023	0.025874		116.6	0.687565	0.486643	0.25412	0.0981337	0.0326594	0.0120175		116.6	0.394454	0.189476	0.0676722	0.0205324	0.00596627	0.00399506		116.6
	116.8	0.248442	0.156286	0.0814008	0.0442599	0.0234164	0.01619		116.8	0.156511	0.0885619	0.042821	0.0202613	0.0118333	0.0207966		116.8	0.505994	0.26868	0.0966073	0.0280586	0.00717386	0.00497539		116.8	0.55668	0.394432	0.229847	0.116366	0.0541079	0.0259164		116.8	0.687663	0.486913	0.254374	0.0982619	0.0327079	0.0120365		116.8	0.394615	0.189641	0.067755	0.0205619	0.00597551	0.00400148		116.8
	117	0.248443	0.156294	0.081414	0.0442719	0.0234245	0.0161964		117	0.156511	0.0885619	0.0428211	0.0202614	0.0118333	0.0207968		117	0.506187	0.268904	0.096722	0.0280978	0.00718474	0.00498323		117	0.55688	0.39476	0.230126	0.116534	0.0541929	0.0259588		117	0.687761	0.487182	0.254627	0.09839	0.0327563	0.0120554		117	0.394776	0.189805	0.0678376	0.0205913	0.00598475	0.00400791		117
	117.2	0.248444	0.156302	0.081427	0.0442838	0.0234326	0.0162027		117.2	0.156511	0.0885619	0.0428212	0.0202615	0.0118335	0.020797		117.2	0.506379	0.269128	0.0968366	0.0281371	0.00719561	0.00499107		117.2	0.557079	0.395088	0.230404	0.116701	0.0542778	0.0260012		117.2	0.687858	0.48745	0.25488	0.098518	0.0328047	0.0120744		117.2	0.394935	0.18997	0.0679202	0.0206207	0.00599399	0.00401433		117.2
	117.4	0.248446	0.156311	0.08144	0.0442956	0.0234407	0.016209		117.4	0.156511	0.088562	0.0428213	0.0202616	0.0118335	0.0207972		117.4	0.50657	0.269352	0.096951	0.0281763	0.00720647	0.00499891		117.4	0.557278	0.395416	0.230682	0.116869	0.0543626	0.0260436		117.4	0.687954	0.487717	0.255133	0.0986458	0.0328531	0.0120933		117.4	0.395094	0.190134	0.0680027	0.0206501	0.00600322	0.00402075		117.4
	117.6	0.248447	0.156319	0.0814529	0.0443074	0.0234487	0.0162152		117.6	0.156511	0.088562	0.0428214	0.0202617	0.0118336	0.0207974		117.6	0.506761	0.269575	0.0970653	0.0282155	0.00721733	0.00500674		117.6	0.557475	0.395742	0.23096	0.117037	0.0544475	0.0260859		117.6	0.68805	0.487983	0.255385	0.0987736	0.0329014	0.0121123		117.6	0.395253	0.190297	0.0680851	0.0206795	0.00601245	0.00402718		117.6
	117.8	0.248448	0.156327	0.0814658	0.0443192	0.0234566	0.0162215		117.8	0.156511	0.0885621	0.0428215	0.0202618	0.0118337	0.0207977		117.8	0.506951	0.269797	0.0971795	0.0282547	0.00722818	0.00501458		117.8	0.557672	0.396068	0.231237	0.117204	0.0545323	0.0261283		117.8	0.688145	0.488249	0.255637	0.0989012	0.0329498	0.0121312		117.8	0.39541	0.19046	0.0681674	0.0207088	0.00602167	0.0040336		117.8
	118	0.248449	0.156335	0.0814785	0.0443309	0.0234646	0.0162277		118	0.156511	0.0885621	0.0428216	0.020262	0.0118338	0.0207979		118	0.50714	0.270019	0.0972935	0.0282938	0.00723903	0.00502241		118	0.557867	0.396393	0.231514	0.117372	0.0546171	0.0261707		118	0.688239	0.488513	0.255888	0.0990287	0.0329981	0.0121501		118	0.395567	0.190623	0.0682496	0.0207382	0.00603089	0.00404001		118
	118.2	0.24845	0.156343	0.0814912	0.0443425	0.0234725	0.0162339		118.2	0.156511	0.0885622	0.0428217	0.0202621	0.0118339	0.0207981		118.2	0.507328	0.270241	0.0974074	0.0283329	0.00724988	0.00503023		118.2	0.558062	0.396718	0.231791	0.117539	0.0547019	0.026213		118.2	0.688333	0.488777	0.256139	0.0991561	0.0330464	0.0121691		118.2	0.395724	0.190786	0.0683317	0.0207675	0.00604011	0.00404643		118.2
	118.4	0.248452	0.156351	0.0815038	0.044354	0.0234804	0.01624		118.4	0.156511	0.0885622	0.0428218	0.0202622	0.011834	0.0207983		118.4	0.507515	0.270462	0.0975212	0.028372	0.00726072	0.00503806		118.4	0.558256	0.397041	0.232067	0.117706	0.0547867	0.0262554		118.4	0.688426	0.489039	0.256389	0.0992834	0.0330946	0.012188		118.4	0.39588	0.190948	0.0684137	0.0207968	0.00604933	0.00405285		118.4
	118.6	0.248453	0.156359	0.0815163	0.0443655	0.0234882	0.0162461		118.6	0.156511	0.0885622	0.0428219	0.0202623	0.0118341	0.0207984		118.6	0.507702	0.270682	0.0976348	0.0284111	0.00727156	0.00504588		118.6	0.558449	0.397364	0.232343	0.117874	0.0548714	0.0262977		118.6	0.688519	0.489301	0.256639	0.0994106	0.0331429	0.0122069		118.6	0.396035	0.19111	0.0684957	0.0208261	0.00605854	0.00405926		118.6
	118.8	0.248454	0.156367	0.0815287	0.044377	0.023496	0.0162522		118.8	0.156511	0.0885623	0.042822	0.0202624	0.0118342	0.0207986		118.8	0.507887	0.270903	0.0977483	0.0284502	0.00728239	0.00505371		118.8	0.558642	0.397686	0.232619	0.118041	0.0549561	0.02634		118.8	0.688611	0.489562	0.256889	0.0995376	0.0331911	0.0122258		118.8	0.396189	0.191271	0.0685775	0.0208554	0.00606775	0.00406567		118.8
	119	0.248455	0.156374	0.0815411	0.0443884	0.0235038	0.0162583		119	0.156511	0.0885623	0.0428221	0.0202625	0.0118343	0.0207988		119	0.508072	0.271122	0.0978616	0.0284892	0.00729322	0.00506152		119	0.558833	0.398008	0.232894	0.118208	0.0550408	0.0263823		119	0.688702	0.489822	0.257138	0.0996646	0.0332392	0.0122447		119	0.396343	0.191432	0.0686593	0.0208846	0.00607696	0.00407208		119
	119.2	0.248456	0.156382	0.0815534	0.0443997	0.0235115	0.0162644		119.2	0.156511	0.0885623	0.0428222	0.0202626	0.0118344	0.020799		119.2	0.508257	0.271341	0.0979748	0.0285281	0.00730405	0.00506934		119.2	0.559023	0.398329	0.233169	0.118374	0.0551254	0.0264247		119.2	0.688793	0.490082	0.257387	0.0997914	0.0332874	0.0122636		119.2	0.396496	0.191593	0.068741	0.0209139	0.00608616	0.00407849		119.2
	119.4	0.248457	0.15639	0.0815656	0.044411	0.0235192	0.0162704		119.4	0.156511	0.0885624	0.0428222	0.0202627	0.0118345	0.0207992		119.4	0.50844	0.27156	0.0980879	0.0285671	0.00731487	0.00507716		119.4	0.559213	0.398649	0.233444	0.118541	0.0552101	0.026467		119.4	0.688884	0.49034	0.257635	0.0999181	0.0333356	0.0122825		119.4	0.396649	0.191754	0.0688225	0.0209431	0.00609536	0.0040849		119.4
	119.6	0.248458	0.156397	0.0815777	0.0444222	0.0235268	0.0162764		119.6	0.156511	0.0885624	0.0428223	0.0202628	0.0118346	0.0207994		119.6	0.508623	0.271778	0.0982009	0.0286061	0.00732568	0.00508497		119.6	0.559402	0.398968	0.233719	0.118708	0.0552947	0.0265093		119.6	0.688973	0.490598	0.257883	0.100045	0.0333837	0.0123014		119.6	0.396801	0.191914	0.068904	0.0209723	0.00610456	0.00409131		119.6
	119.8	0.248459	0.156405	0.0815898	0.0444333	0.0235345	0.0162824		119.8	0.156511	0.0885624	0.0428224	0.0202629	0.0118346	0.0207996		119.8	0.508804	0.271996	0.0983137	0.028645	0.00733649	0.00509278		119.8	0.55959	0.399287	0.233993	0.118875	0.0553792	0.0265516		119.8	0.689062	0.490854	0.258131	0.100171	0.0334318	0.0123203		119.8	0.396952	0.192074	0.0689854	0.0210015	0.00611375	0.00409771		119.8
	120	0.248455	0.156409	0.0816001	0.0444435	0.0235416	0.016288		120	0.156511	0.0885625	0.0428225	0.020263	0.0118347	0.0207998		120	0.508984	0.272212	0.0984257	0.0286836	0.00734724	0.00510054		120	0.559776	0.399603	0.234265	0.11904	0.0554634	0.0265937		120	0.68915	0.491109	0.258377	0.100297	0.0334796	0.0123391		120	0.397102	0.192233	0.0690663	0.0210305	0.0061229	0.00410409		120
	120.2	0.247483	0.155797	0.0812808	0.0442696	0.0234494	0.0162242		120.2	0.154692	0.0875333	0.0423249	0.0200275	0.0116972	0.020558		120.2	0.508907	0.272171	0.0984109	0.0286793	0.00734613	0.00509978		120.2	0.559767	0.399596	0.234261	0.119038	0.0554624	0.0265932		120.2	0.689097	0.49107	0.258356	0.100289	0.033477	0.0123381		120.2	0.397066	0.192215	0.06906	0.0210286	0.00612234	0.00410371		120.2
	120.4	0.246515	0.155187	0.0809627	0.0440964	0.0233577	0.0161607		120.4	0.152894	0.0865161	0.041833	0.0197947	0.0115613	0.0203191		120.4	0.508831	0.27213	0.0983961	0.028675	0.00734503	0.00509901		120.4	0.559757	0.399589	0.234257	0.119036	0.0554615	0.0265927		120.4	0.689043	0.491032	0.258336	0.100281	0.0334744	0.0123371		120.4	0.39703	0.192197	0.0690537	0.0210266	0.00612178	0.00410334		120.4
	120.6	0.24555	0.15458	0.0806459	0.0439238	0.0232663	0.0160975		120.6	0.151117	0.0855107	0.0413469	0.0195647	0.0114269	0.020083		120.6	0.508754	0.272089	0.0983813	0.0286707	0.00734392	0.00509824		120.6	0.559747	0.399582	0.234253	0.119034	0.0554605	0.0265923		120.6	0.688989	0.490994	0.258316	0.100274	0.0334718	0.0123362		120.6	0.396993	0.19218	0.0690474	0.0210247	0.00612122	0.00410296		120.6
	120.8	0.244589	0.153975	0.0803303	0.0437519	0.0231752	0.0160345		120.8	0.149361	0.084517	0.0408664	0.0193374	0.0112941	0.0198496		120.8	0.508677	0.272047	0.0983664	0.0286664	0.00734281	0.00509747		120.8	0.559737	0.399575	0.234249	0.119032	0.0554595	0.0265918		120.8	0.688935	0.490956	0.258296	0.100266	0.0334692	0.0123352		120.8	0.396957	0.192162	0.0690411	0.0210228	0.00612066	0.00410259		120.8
	121	0.243632	0.153373	0.080016	0.0435807	0.0230845	0.0159718		121	0.147626	0.0835348	0.0403915	0.0191126	0.0111629	0.019619		121	0.508601	0.272006	0.0983516	0.028662	0.00734171	0.0050967		121	0.559728	0.399568	0.234245	0.11903	0.0554586	0.0265913		121	0.688882	0.490917	0.258276	0.100258	0.0334666	0.0123342		121	0.396921	0.192145	0.0690348	0.0210209	0.0061201	0.00410221		121
	121.2	0.242679	0.152773	0.0797028	0.0434102	0.0229942	0.0159093		121.2	0.14591	0.0825641	0.0399221	0.0188905	0.0110332	0.019391		121.2	0.508524	0.271965	0.0983368	0.0286577	0.0073406	0.00509593		121.2	0.559718	0.399561	0.234241	0.119028	0.0554576	0.0265909		121.2	0.688828	0.490879	0.258256	0.10025	0.0334639	0.0123333		121.2	0.396885	0.192127	0.0690285	0.021019	0.00611954	0.00410184		121.2
	121.4	0.241729	0.152175	0.0793909	0.0432403	0.0229042	0.015847		121.4	0.144214	0.0816046	0.0394582	0.018671	0.0109049	0.0191656		121.4	0.508447	0.271925	0.098322	0.0286534	0.00733949	0.00509517		121.4	0.559708	0.399554	0.234237	0.119026	0.0554566	0.0265904		121.4	0.688774	0.490841	0.258236	0.100242	0.0334613	0.0123323		121.4	0.396848	0.19211	0.0690222	0.021017	0.00611898	0.00410146		121.4
	121.6	0.240783	0.151579	0.0790803	0.0430711	0.0228146	0.015785		121.6	0.142539	0.0806563	0.0389996	0.018454	0.0107782	0.0189429		121.6	0.508371	0.271884	0.0983071	0.0286491	0.00733839	0.0050944		121.6	0.559698	0.399547	0.234233	0.119024	0.0554557	0.02659		121.6	0.688721	0.490802	0.258215	0.100234	0.0334587	0.0123314		121.6	0.396812	0.192092	0.0690159	0.0210151	0.00611843	0.00410109		121.6
	121.8	0.239841	0.150986	0.0787708	0.0429025	0.0227253	0.0157232		121.8	0.140882	0.079719	0.0385464	0.0182396	0.010653	0.0187228		121.8	0.508294	0.271843	0.0982923	0.0286448	0.00733728	0.00509363		121.8	0.559688	0.399541	0.234229	0.119022	0.0554547	0.0265895		121.8	0.688667	0.490764	0.258195	0.100227	0.0334561	0.0123304		121.8	0.396776	0.192075	0.0690096	0.0210132	0.00611787	0.00410071		121.8
	122	0.238902	0.150395	0.0784626	0.0427346	0.0226364	0.0156617		122	0.139245	0.0787926	0.0380985	0.0180276	0.0105292	0.0185052		122	0.508218	0.271802	0.0982775	0.0286404	0.00733617	0.00509286		122	0.559679	0.399534	0.234225	0.119019	0.0554537	0.026589		122	0.688613	0.490726	0.258175	0.100219	0.0334535	0.0123294		122	0.39674	0.192057	0.0690033	0.0210113	0.00611731	0.00410034		122
	122.2	0.237967	0.149807	0.0781555	0.0425674	0.0225478	0.0156004		122.2	0.137627	0.077877	0.0376558	0.0178181	0.0104068	0.0182902		122.2	0.508141	0.271761	0.0982627	0.0286361	0.00733507	0.0050921		122.2	0.559669	0.399527	0.23422	0.119017	0.0554528	0.0265886		122.2	0.688559	0.490688	0.258155	0.100211	0.0334509	0.0123285		122.2	0.396703	0.192039	0.068997	0.0210094	0.00611675	0.00409997		122.2
	122.4	0.237036	0.14922	0.0778497	0.0424008	0.0224596	0.0155394		122.4	0.136027	0.0769719	0.0372182	0.0176111	0.0102859	0.0180776		122.4	0.508064	0.27172	0.0982479	0.0286318	0.00733396	0.00509133		122.4	0.559659	0.39952	0.234216	0.119015	0.0554518	0.0265881		122.4	0.688506	0.490649	0.258135	0.100203	0.0334483	0.0123275		122.4	0.396667	0.192022	0.0689907	0.0210074	0.00611619	0.00409959		122.4
	122.6	0.236109	0.148636	0.077545	0.0422349	0.0223717	0.0154785		122.6	0.134447	0.0760775	0.0367857	0.0174064	0.0101663	0.0178675		122.6	0.507988	0.271679	0.0982331	0.0286275	0.00733286	0.00509056		122.6	0.559649	0.399513	0.234212	0.119013	0.0554508	0.0265876		122.6	0.688452	0.490611	0.258115	0.100195	0.0334457	0.0123266		122.6	0.396631	0.192004	0.0689844	0.0210055	0.00611563	0.00409922		122.6
	122.8	0.235185	0.148055	0.0772416	0.0420696	0.0222841	0.015418		122.8	0.132884	0.0751934	0.0363582	0.0172041	0.0100482	0.0176599		122.8	0.507911	0.271638	0.0982183	0.0286232	0.00733175	0.00508979		122.8	0.55964	0.399506	0.234208	0.119011	0.0554499	0.0265872		122.8	0.688398	0.490573	0.258095	0.100188	0.0334431	0.0123256		122.8	0.396595	0.191987	0.0689781	0.0210036	0.00611507	0.00409884		122.8
	123	0.234264	0.147475	0.0769393	0.041905	0.0221969	0.0153576		123	0.13134	0.0743196	0.0359357	0.0170042	0.00993142	0.0174547		123	0.507835	0.271597	0.0982035	0.0286189	0.00733065	0.00508903		123	0.55963	0.399499	0.234204	0.119009	0.0554489	0.0265867		123	0.688345	0.490535	0.258075	0.10018	0.0334405	0.0123246		123	0.396558	0.191969	0.0689718	0.0210017	0.00611451	0.00409847		123
	123.2	0.233348	0.146898	0.0766382	0.041741	0.0221101	0.0152975		123.2	0.129814	0.0734559	0.0355181	0.0168066	0.00981601	0.0172518		123.2	0.507758	0.271556	0.0981887	0.0286145	0.00732954	0.00508826		123.2	0.55962	0.399492	0.2342	0.119007	0.0554479	0.0265862		123.2	0.688291	0.490496	0.258054	0.100172	0.0334379	0.0123237		123.2	0.396522	0.191952	0.0689655	0.0209998	0.00611396	0.00409809		123.2
	123.4	0.232434	0.146324	0.0763383	0.0415777	0.0220235	0.0152377		123.4	0.128305	0.0726023	0.0351053	0.0166113	0.00970194	0.0170513		123.4	0.507682	0.271515	0.0981739	0.0286102	0.00732844	0.00508749		123.4	0.55961	0.399485	0.234196	0.119005	0.0554469	0.0265858		123.4	0.688237	0.490458	0.258034	0.100164	0.0334353	0.0123227		123.4	0.396486	0.191934	0.0689592	0.0209978	0.0061134	0.00409772		123.4
	123.6	0.231525	0.145751	0.0760396	0.041415	0.0219374	0.0151781		123.6	0.126814	0.0717586	0.0346974	0.0164183	0.0095892	0.0168532		123.6	0.507605	0.271474	0.0981591	0.0286059	0.00732733	0.00508673		123.6	0.559601	0.399478	0.234192	0.119003	0.055446	0.0265853		123.6	0.688184	0.49042	0.258014	0.100156	0.0334327	0.0123217		123.6	0.39645	0.191917	0.0689529	0.0209959	0.00611284	0.00409734		123.6
	123.8	0.230619	0.145181	0.0757421	0.0412529	0.0218515	0.0151187		123.8	0.125341	0.0709247	0.0342941	0.0162275	0.00947776	0.0166574		123.8	0.507529	0.271433	0.0981443	0.0286016	0.00732623	0.00508596		123.8	0.559591	0.399471	0.234188	0.119001	0.055445	0.0265849		123.8	0.68813	0.490382	0.257994	0.100149	0.0334301	0.0123208		123.8	0.396414	0.191899	0.0689466	0.020994	0.00611228	0.00409697		123.8
	124	0.229716	0.144612	0.0754457	0.0410915	0.021766	0.0150595		124	0.123884	0.0701005	0.0338956	0.0160389	0.00936762	0.0164638		124	0.507452	0.271392	0.0981295	0.0285973	0.00732513	0.00508519		124	0.559581	0.399464	0.234184	0.118999	0.055444	0.0265844		124	0.688076	0.490344	0.257974	0.100141	0.0334274	0.0123198		124	0.396377	0.191882	0.0689403	0.0209921	0.00611172	0.0040966		124
	124.2	0.228817	0.144047	0.0751504	0.0409307	0.0216808	0.0150006		124.2	0.122444	0.0692858	0.0335017	0.0158525	0.00925876	0.0162725		124.2	0.507376	0.271351	0.0981147	0.028593	0.00732402	0.00508443		124.2	0.559571	0.399457	0.23418	0.118997	0.0554431	0.0265839		124.2	0.688023	0.490305	0.257954	0.100133	0.0334248	0.0123189		124.2	0.396341	0.191864	0.068934	0.0209902	0.00611116	0.00409622		124.2
	124.4	0.227922	0.143483	0.0748563	0.0407705	0.021596	0.0149419		124.4	0.121021	0.0684807	0.0331124	0.0156683	0.00915117	0.0160833		124.4	0.507299	0.27131	0.0980999	0.0285887	0.00732292	0.00508366		124.4	0.559562	0.39945	0.234176	0.118995	0.0554421	0.0265835		124.4	0.687969	0.490267	0.257934	0.100125	0.0334222	0.0123179		124.4	0.396305	0.191847	0.0689277	0.0209883	0.00611061	0.00409585		124.4
	124.6	0.22703	0.142921	0.0745634	0.040611	0.0215115	0.0148834		124.6	0.119615	0.0676849	0.0327276	0.0154862	0.00904482	0.0158964		124.6	0.507223	0.27127	0.0980851	0.0285844	0.00732181	0.00508289		124.6	0.559552	0.399443	0.234171	0.118992	0.0554411	0.026583		124.6	0.687916	0.490229	0.257914	0.100117	0.0334196	0.012317		124.6	0.396269	0.191829	0.0689214	0.0209863	0.00611005	0.00409547		124.6
	124.8	0.226142	0.142362	0.0742716	0.0404521	0.0214273	0.0148252		124.8	0.118225	0.0668983	0.0323473	0.0153062	0.00893971	0.0157117		124.8	0.507146	0.271229	0.0980704	0.0285801	0.00732071	0.00508213		124.8	0.559542	0.399436	0.234167	0.11899	0.0554402	0.0265825		124.8	0.687862	0.490191	0.257894	0.100109	0.033417	0.012316		124.8	0.396233	0.191811	0.0689151	0.0209844	0.00610949	0.0040951		124.8
	125	0.225257	0.141805	0.073981	0.0402938	0.0213434	0.0147671		125	0.116851	0.0661209	0.0319714	0.0151284	0.00883583	0.0155291		125	0.50707	0.271188	0.0980556	0.0285758	0.00731961	0.00508136		125	0.559532	0.399429	0.234163	0.118988	0.0554392	0.0265821		125	0.687808	0.490152	0.257873	0.100102	0.0334144	0.012315		125	0.396196	0.191794	0.0689088	0.0209825	0.00610893	0.00409473		125
	125.2	0.224375	0.14125	0.0736915	0.0401361	0.0212599	0.0147093		125.2	0.115493	0.0653525	0.0315998	0.0149526	0.00873315	0.0153487		125.2	0.506993	0.271147	0.0980408	0.0285715	0.0073185	0.0050806		125.2	0.559523	0.399422	0.234159	0.118986	0.0554382	0.0265816		125.2	0.687755	0.490114	0.257853	0.100094	0.0334118	0.0123141		125.2	0.39616	0.191776	0.0689025	0.0209806	0.00610837	0.00409435		125.2
	125.4	0.223497	0.140697	0.0734031	0.039979	0.0211767	0.0146518		125.4	0.114151	0.0645931	0.0312326	0.0147788	0.00863166	0.0151703		125.4	0.506917	0.271106	0.098026	0.0285671	0.0073174	0.00507983		125.4	0.559513	0.399415	0.234155	0.118984	0.0554373	0.0265811		125.4	0.687701	0.490076	0.257833	0.100086	0.0334092	0.0123131		125.4	0.396124	0.191759	0.0688962	0.0209787	0.00610781	0.00409398		125.4
	125.6	0.222623	0.140147	0.0731159	0.0398226	0.0210939	0.0145945		125.6	0.112825	0.0638424	0.0308697	0.0146071	0.00853135	0.014994		125.6	0.506841	0.271065	0.0980112	0.0285628	0.0073163	0.00507906		125.6	0.559503	0.399408	0.234151	0.118982	0.0554363	0.0265807		125.6	0.687647	0.490038	0.257813	0.100078	0.0334066	0.0123121		125.6	0.396088	0.191741	0.0688899	0.0209768	0.00610726	0.0040936		125.6
	125.8	0.221751	0.139598	0.0728297	0.0396667	0.0210113	0.0145373		125.8	0.111513	0.0631005	0.0305109	0.0144373	0.00843221	0.0148198		125.8	0.506764	0.271024	0.0979965	0.0285585	0.0073152	0.0050783		125.8	0.559493	0.399401	0.234147	0.11898	0.0554353	0.0265802		125.8	0.687594	0.49	0.257793	0.10007	0.033404	0.0123112		125.8	0.396052	0.191724	0.0688836	0.0209748	0.0061067	0.00409323		125.8
	126	0.220884	0.139052	0.0725447	0.0395115	0.0209291	0.0144805		126	0.110218	0.0623673	0.0301564	0.0142695	0.00833422	0.0146476		126	0.506688	0.270983	0.0979817	0.0285542	0.00731409	0.00507753		126	0.559483	0.399394	0.234143	0.118978	0.0554344	0.0265797		126	0.68754	0.489961	0.257773	0.100063	0.0334014	0.0123102		126	0.396015	0.191706	0.0688773	0.0209729	0.00610614	0.00409286		126
	126.2	0.220019	0.138508	0.0722609	0.0393569	0.0208472	0.0144238		126.2	0.108937	0.0616425	0.0298059	0.0141037	0.00823737	0.0144773		126.2	0.506611	0.270943	0.0979669	0.0285499	0.00731299	0.00507677		126.2	0.559474	0.399387	0.234139	0.118976	0.0554334	0.0265793		126.2	0.687487	0.489923	0.257753	0.100055	0.0333988	0.0123093		126.2	0.395979	0.191689	0.068871	0.020971	0.00610558	0.00409248		126.2
	126.4	0.219158	0.137966	0.0719781	0.0392029	0.0207656	0.0143673		126.4	0.107671	0.0609261	0.0294596	0.0139398	0.00814164	0.0143091		126.4	0.506535	0.270902	0.0979522	0.0285456	0.00731189	0.005076		126.4	0.559464	0.39938	0.234135	0.118974	0.0554324	0.0265788		126.4	0.687433	0.489885	0.257733	0.100047	0.0333962	0.0123083		126.4	0.395943	0.191671	0.0688647	0.0209691	0.00610503	0.00409211		126.4
	126.6	0.218301	0.137426	0.0716964	0.0390495	0.0206844	0.0143111		126.6	0.10642	0.0602181	0.0291172	0.0137778	0.00804703	0.0141428		126.6	0.506459	0.270861	0.0979374	0.0285413	0.00731079	0.00507524		126.6	0.559454	0.399373	0.234131	0.118972	0.0554315	0.0265784		126.6	0.687379	0.489847	0.257713	0.100039	0.0333936	0.0123073		126.6	0.395907	0.191654	0.0688585	0.0209672	0.00610447	0.00409173		126.6
	126.8	0.217447	0.136888	0.0714159	0.0388967	0.0206034	0.0142551		126.8	0.105183	0.0595183	0.0287789	0.0136177	0.00795352	0.0139785		126.8	0.506382	0.27082	0.0979226	0.028537	0.00730969	0.00507447		126.8	0.559444	0.399366	0.234127	0.11897	0.0554305	0.0265779		126.8	0.687326	0.489809	0.257693	0.100031	0.033391	0.0123064		126.8	0.395871	0.191636	0.0688522	0.0209653	0.00610391	0.00409136		126.8
	127	0.216596	0.136353	0.0711364	0.0387444	0.0205228	0.0141993		127	0.103961	0.0588267	0.0284444	0.0134595	0.00786109	0.013816		127	0.506306	0.270779	0.0979079	0.0285327	0.00730858	0.00507371		127	0.559435	0.399359	0.234122	0.118968	0.0554295	0.0265774		127	0.687272	0.48977	0.257672	0.100024	0.0333884	0.0123054		127	0.395835	0.191619	0.0688459	0.0209633	0.00610335	0.00409099		127
	127.2	0.215748	0.135819	0.070858	0.0385928	0.0204425	0.0141438		127.2	0.102752	0.0581431	0.0281139	0.0133031	0.00776974	0.0136555		127.2	0.50623	0.270739	0.0978931	0.0285284	0.00730748	0.00507294		127.2	0.559425	0.399352	0.234118	0.118966	0.0554286	0.026577		127.2	0.687219	0.489732	0.257652	0.100016	0.0333858	0.0123045		127.2	0.395798	0.191601	0.0688396	0.0209614	0.0061028	0.00409061		127.2
	127.4	0.214904	0.135287	0.0705807	0.0384418	0.0203625	0.0140884		127.4	0.101558	0.0574674	0.0277872	0.0131485	0.00767945	0.0134968		127.4	0.506154	0.270698	0.0978784	0.0285241	0.00730638	0.00507218		127.4	0.559415	0.399345	0.234114	0.118963	0.0554276	0.0265765		127.4	0.687165	0.489694	0.257632	0.100008	0.0333832	0.0123035		127.4	0.395762	0.191584	0.0688333	0.0209595	0.00610224	0.00409024		127.4
	127.6	0.214063	0.134758	0.0703045	0.0382914	0.0202828	0.0140333		127.6	0.100378	0.0567996	0.0274642	0.0129957	0.00759021	0.0133399		127.6	0.506077	0.270657	0.0978636	0.0285198	0.00730528	0.00507142		127.6	0.559405	0.399338	0.23411	0.118961	0.0554266	0.026576		127.6	0.687112	0.489656	0.257612	0.1	0.0333806	0.0123026		127.6	0.395726	0.191566	0.068827	0.0209576	0.00610168	0.00408987		127.6
	127.8	0.213225	0.134231	0.0700294	0.0381415	0.0202034	0.0139784		127.8	0.0992117	0.0561395	0.0271451	0.0128446	0.007502	0.0131849		127.8	0.506001	0.270616	0.0978489	0.0285155	0.00730418	0.00507065		127.8	0.559396	0.399331	0.234106	0.118959	0.0554257	0.0265756		127.8	0.687058	0.489618	0.257592	0.0999925	0.033378	0.0123016		127.8	0.39569	0.191549	0.0688207	0.0209557	0.00610112	0.00408949		127.8
	128	0.212391	0.133705	0.0697554	0.0379923	0.0201244	0.0139237		128	0.0980587	0.0554871	0.0268296	0.0126954	0.00741482	0.0130317		128	0.505925	0.270575	0.0978341	0.0285112	0.00730308	0.00506989		128	0.559386	0.399325	0.234102	0.118957	0.0554247	0.0265751		128	0.687004	0.48958	0.257572	0.0999847	0.0333754	0.0123006		128	0.395654	0.191531	0.0688144	0.0209538	0.00610057	0.00408912		128
	128.2	0.21156	0.133182	0.0694824	0.0378436	0.0200456	0.0138692		128.2	0.0969192	0.0548423	0.0265178	0.0125478	0.00732865	0.0128802		128.2	0.505848	0.270535	0.0978194	0.0285069	0.00730198	0.00506912		128.2	0.559376	0.399318	0.234098	0.118955	0.0554237	0.0265746		128.2	0.686951	0.489541	0.257552	0.0999769	0.0333728	0.0122997		128.2	0.395618	0.191514	0.0688081	0.0209519	0.00610001	0.00408874		128.2
	128.4	0.210732	0.132661	0.0692105	0.0376955	0.0199672	0.0138149		128.4	0.0957929	0.054205	0.0262097	0.012402	0.00724349	0.0127306		128.4	0.505772	0.270494	0.0978046	0.0285026	0.00730088	0.00506836		128.4	0.559366	0.399311	0.234094	0.118953	0.0554228	0.0265742		128.4	0.686897	0.489503	0.257532	0.0999691	0.0333702	0.0122987		128.4	0.395582	0.191496	0.0688019	0.0209499	0.00609945	0.00408837		128.4
	128.6	0.209907	0.132142	0.0689397	0.037548	0.019889	0.0137608		128.6	0.0946797	0.0535751	0.0259051	0.0122579	0.00715931	0.0125826		128.6	0.505696	0.270453	0.0977899	0.0284983	0.00729978	0.00506759		128.6	0.559357	0.399304	0.23409	0.118951	0.0554218	0.0265737		128.6	0.686844	0.489465	0.257512	0.0999613	0.0333676	0.0122978		128.6	0.395545	0.191479	0.0687956	0.020948	0.00609889	0.004088		128.6
	128.8	0.209086	0.131625	0.0686699	0.0374011	0.0198112	0.013707		128.8	0.0935795	0.0529525	0.0256041	0.0121154	0.00707612	0.0124364		128.8	0.50562	0.270412	0.0977752	0.028494	0.00729868	0.00506683		128.8	0.559347	0.399297	0.234086	0.118949	0.0554208	0.0265733		128.8	0.68679	0.489427	0.257492	0.0999535	0.033365	0.0122968		128.8	0.395509	0.191461	0.0687893	0.0209461	0.00609834	0.00408762		128.8
	129	0.208267	0.13111	0.0684012	0.0372547	0.0197337	0.0136534		129	0.092492	0.0523371	0.0253065	0.0119747	0.00699388	0.0122919		129	0.505544	0.270372	0.0977604	0.0284898	0.00729758	0.00506607		129	0.559337	0.39929	0.234082	0.118947	0.0554199	0.0265728		129	0.686737	0.489389	0.257472	0.0999457	0.0333623	0.0122958		129	0.395473	0.191444	0.068783	0.0209442	0.00609778	0.00408725		129
	129.2	0.207452	0.130597	0.0681335	0.0371089	0.0196565	0.0135999		129.2	0.0914172	0.051729	0.0250124	0.0118355	0.00691261	0.012149		129.2	0.505467	0.270331	0.0977457	0.0284855	0.00729648	0.0050653		129.2	0.559327	0.399283	0.234078	0.118945	0.0554189	0.0265723		129.2	0.686683	0.489351	0.257452	0.0999379	0.0333598	0.0122949		129.2	0.395437	0.191426	0.0687767	0.0209423	0.00609722	0.00408688		129.2
	129.4	0.206641	0.130086	0.0678669	0.0369637	0.0195795	0.0135467		129.4	0.0903548	0.0511278	0.0247218	0.011698	0.00683228	0.0120079		129.4	0.505391	0.27029	0.097731	0.0284812	0.00729538	0.00506454		129.4	0.559318	0.399276	0.234073	0.118943	0.0554179	0.0265719		129.4	0.68663	0.489312	0.257431	0.0999301	0.0333572	0.0122939		129.4	0.395401	0.191409	0.0687704	0.0209404	0.00609667	0.0040865		129.4
	129.6	0.205832	0.129577	0.0676013	0.0368191	0.0195029	0.0134937		129.6	0.0893048	0.0505337	0.0244345	0.011562	0.00675288	0.0118683		129.6	0.505315	0.270249	0.0977162	0.0284769	0.00729428	0.00506378		129.6	0.559308	0.399269	0.234069	0.118941	0.055417	0.0265714		129.6	0.686576	0.489274	0.257411	0.0999223	0.0333545	0.012293		129.6	0.395365	0.191391	0.0687642	0.0209385	0.00609611	0.00408613		129.6
	129.8	0.205027	0.12907	0.0673368	0.036675	0.0194266	0.0134409		129.8	0.088267	0.0499464	0.0241505	0.0114277	0.00667441	0.0117304		129.8	0.505239	0.270209	0.0977015	0.0284726	0.00729318	0.00506301		129.8	0.559298	0.399262	0.234065	0.118939	0.055416	0.0265709		129.8	0.686522	0.489236	0.257391	0.0999145	0.0333519	0.012292		129.8	0.395329	0.191374	0.0687579	0.0209366	0.00609555	0.00408576		129.8
	130	0.204224	0.128564	0.0670733	0.0365315	0.0193506	0.0133883		130	0.0872413	0.049366	0.0238699	0.0112949	0.00659684	0.0115941		130	0.505163	0.270168	0.0976868	0.0284683	0.00729208	0.00506225		130	0.559288	0.399255	0.234061	0.118936	0.055415	0.0265705		130	0.686469	0.489198	0.257371	0.0999068	0.0333493	0.012291		130	0.395293	0.191356	0.0687516	0.0209346	0.006095	0.00408538		130
	130.2	0.203425	0.128061	0.0668108	0.0363885	0.0192749	0.0133359		130.2	0.0862274	0.0487923	0.0235925	0.0111636	0.00652018	0.0114594		130.2	0.505087	0.270127	0.0976721	0.028464	0.00729098	0.00506149		130.2	0.559279	0.399248	0.234057	0.118934	0.0554141	0.02657		130.2	0.686415	0.48916	0.257351	0.099899	0.0333468	0.0122901		130.2	0.395256	0.191339	0.0687453	0.0209327	0.00609444	0.00408501		130.2
	130.4	0.202629	0.12756	0.0665493	0.0362461	0.0191994	0.0132837		130.4	0.0852254	0.0482253	0.0233183	0.0110339	0.00644441	0.0113262		130.4	0.505011	0.270086	0.0976573	0.0284597	0.00728988	0.00506073		130.4	0.559269	0.399241	0.234053	0.118932	0.0554131	0.0265696		130.4	0.686362	0.489122	0.257331	0.0998912	0.0333442	0.0122891		130.4	0.39522	0.191322	0.068739	0.0209308	0.00609388	0.00408464		130.4
	130.6	0.201836	0.127061	0.0662889	0.0361043	0.0191243	0.0132317		130.6	0.084235	0.0476649	0.0230474	0.0109057	0.00636952	0.0111946		130.6	0.504934	0.270046	0.0976426	0.0284554	0.00728878	0.00505996		130.6	0.559259	0.399234	0.234049	0.11893	0.0554121	0.0265691		130.6	0.686308	0.489084	0.257311	0.0998834	0.0333415	0.0122882		130.6	0.395184	0.191304	0.0687327	0.0209289	0.00609333	0.00408427		130.6
	130.8	0.201046	0.126564	0.0660295	0.035963	0.0190495	0.01318		130.8	0.0832561	0.047111	0.0227795	0.0107789	0.0062955	0.0110645		130.8	0.504858	0.270005	0.0976279	0.0284511	0.00728768	0.0050592		130.8	0.559249	0.399227	0.234045	0.118928	0.0554112	0.0265686		130.8	0.686255	0.489045	0.257291	0.0998756	0.0333389	0.0122872		130.8	0.395148	0.191287	0.0687265	0.020927	0.00609277	0.00408389		130.8
	131	0.200259	0.126069	0.0657711	0.0358223	0.0189749	0.0131284		131	0.0822886	0.0465635	0.0225148	0.0106537	0.00622235	0.0109359		131	0.504782	0.269964	0.0976132	0.0284468	0.00728659	0.00505844		131	0.55924	0.39922	0.234041	0.118926	0.0554102	0.0265682		131	0.686201	0.489007	0.257271	0.0998678	0.0333364	0.0122863		131	0.395112	0.191269	0.0687202	0.0209251	0.00609221	0.00408352		131
	131.2	0.199476	0.125575	0.0655137	0.0356821	0.0189007	0.013077		131.2	0.0813323	0.0460224	0.0222532	0.0105299	0.00615004	0.0108088		131.2	0.504706	0.269924	0.0975985	0.0284426	0.00728549	0.00505768		131.2	0.55923	0.399213	0.234037	0.118924	0.0554092	0.0265677		131.2	0.686148	0.488969	0.257251	0.09986	0.0333338	0.0122853		131.2	0.395076	0.191252	0.0687139	0.0209232	0.00609166	0.00408315		131.2
	131.4	0.198695	0.125084	0.0652574	0.0355425	0.0188267	0.0130258		131.4	0.0803872	0.0454876	0.0219946	0.0104075	0.00607857	0.0106832		131.4	0.50463	0.269883	0.0975838	0.0284383	0.00728439	0.00505691		131.4	0.55922	0.399206	0.234033	0.118922	0.0554083	0.0265672		131.4	0.686094	0.488931	0.257231	0.0998522	0.0333312	0.0122843		131.4	0.39504	0.191234	0.0687076	0.0209213	0.0060911	0.00408277		131.4
	131.6	0.197918	0.124594	0.065002	0.0354034	0.018753	0.0129749		131.6	0.079453	0.044959	0.021739	0.0102866	0.00600793	0.0105591		131.6	0.504554	0.269842	0.0975691	0.028434	0.00728329	0.00505615		131.6	0.55921	0.399199	0.234029	0.11892	0.0554073	0.0265668		131.6	0.686041	0.488893	0.257211	0.0998445	0.0333286	0.0122834		131.6	0.395004	0.191217	0.0687014	0.0209193	0.00609054	0.0040824		131.6
	131.8	0.197143	0.124107	0.0647477	0.0352648	0.0186796	0.0129241		131.8	0.0785297	0.0444365	0.0214863	0.010167	0.00593811	0.0104364		131.8	0.504478	0.269802	0.0975544	0.0284297	0.00728219	0.00505539		131.8	0.559201	0.399192	0.234024	0.118918	0.0554063	0.0265663		131.8	0.685987	0.488855	0.257191	0.0998367	0.033326	0.0122824		131.8	0.394968	0.191199	0.0686951	0.0209174	0.00608999	0.00408203		131.8
	132	0.196372	0.123621	0.0644943	0.0351268	0.0186065	0.0128735		132	0.0776171	0.0439201	0.0212366	0.0100489	0.00586911	0.0103151		132	0.504402	0.269761	0.0975397	0.0284254	0.0072811	0.00505463		132	0.559191	0.399185	0.23402	0.118916	0.0554054	0.0265658		132	0.685934	0.488817	0.257171	0.0998289	0.0333234	0.0122815		132	0.394932	0.191182	0.0686888	0.0209155	0.00608943	0.00408165		132
	132.2	0.195603	0.123137	0.0642419	0.0349894	0.0185337	0.0128231		132.2	0.0767151	0.0434097	0.0209899	0.00993208	0.0058009	0.0101952		132.2	0.504326	0.26972	0.097525	0.0284211	0.00728	0.00505387		132.2	0.559181	0.399178	0.234016	0.118914	0.0554044	0.0265654		132.2	0.685881	0.488779	0.257151	0.0998211	0.0333208	0.0122805		132.2	0.394896	0.191164	0.0686825	0.0209136	0.00608887	0.00408128		132.2
	132.4	0.194838	0.122655	0.0639905	0.0348524	0.0184612	0.012773		132.4	0.0758237	0.0429053	0.0207459	0.00981666	0.00573349	0.0100767		132.4	0.50425	0.26968	0.0975103	0.0284169	0.0072789	0.0050531		132.4	0.559171	0.399171	0.234012	0.118912	0.0554034	0.0265649		132.4	0.685827	0.488741	0.257131	0.0998133	0.0333182	0.0122796		132.4	0.394859	0.191147	0.0686763	0.0209117	0.00608832	0.00408091		132.4
	132.6	0.194075	0.122176	0.0637401	0.0347161	0.018389	0.012723		132.6	0.0749425	0.0424067	0.0205049	0.00970258	0.00566686	0.00995962		132.6	0.504174	0.269639	0.0974956	0.0284126	0.0072778	0.00505234		132.6	0.559161	0.399164	0.234008	0.118909	0.0554025	0.0265645		132.6	0.685774	0.488702	0.257111	0.0998055	0.0333156	0.0122786		132.6	0.394823	0.191129	0.06867	0.0209098	0.00608776	0.00408054		132.6
	132.8	0.193316	0.121697	0.0634907	0.0345802	0.018317	0.0126732		132.8	0.0740716	0.0419139	0.0202666	0.00958983	0.00560101	0.00984388		132.8	0.504098	0.269598	0.0974809	0.0284083	0.00727671	0.00505158		132.8	0.559152	0.399157	0.234004	0.118907	0.0554015	0.026564		132.8	0.68572	0.488664	0.25709	0.0997978	0.033313	0.0122776		132.8	0.394787	0.191112	0.0686637	0.0209079	0.00608721	0.00408016		132.8
	133	0.192559	0.121221	0.0632422	0.0344449	0.0182453	0.0126236		133	0.0732108	0.0414268	0.0200311	0.00947839	0.00553592	0.00972949		133	0.504022	0.269558	0.0974662	0.028404	0.00727561	0.00505082		133	0.559142	0.39915	0.234	0.118905	0.0554005	0.0265635		133	0.685667	0.488626	0.25707	0.09979	0.0333104	0.0122767		133	0.394751	0.191094	0.0686574	0.020906	0.00608665	0.00407979		133
	133.2	0.191806	0.120747	0.0629947	0.0343101	0.0181739	0.0125742		133.2	0.0723601	0.0409454	0.0197983	0.00936824	0.00547159	0.00961642		133.2	0.503946	0.269517	0.0974515	0.0283997	0.00727451	0.00505006		133.2	0.559132	0.399143	0.233996	0.118903	0.0553996	0.0265631		133.2	0.685613	0.488588	0.25705	0.0997822	0.0333078	0.0122757		133.2	0.394715	0.191077	0.0686512	0.0209041	0.00608609	0.00407942		133.2
	133.4	0.191055	0.120274	0.0627482	0.0341758	0.0181028	0.012525		133.4	0.0715192	0.0404696	0.0195682	0.00925937	0.005408	0.00950467		133.4	0.50387	0.269476	0.0974368	0.0283954	0.00727342	0.0050493		133.4	0.559122	0.399136	0.233992	0.118901	0.0553986	0.0265626		133.4	0.68556	0.48855	0.25703	0.0997744	0.0333052	0.0122748		133.4	0.394679	0.19106	0.0686449	0.0209022	0.00608554	0.00407905		133.4
	133.6	0.190308	0.119804	0.0625027	0.0340421	0.018032	0.012476		133.6	0.0706881	0.0399993	0.0193408	0.00915177	0.00534516	0.00939422		133.6	0.503794	0.269436	0.0974221	0.0283912	0.00727232	0.00504854		133.6	0.559113	0.39913	0.233988	0.118899	0.0553976	0.0265621		133.6	0.685506	0.488512	0.25701	0.0997666	0.0333026	0.0122738		133.6	0.394643	0.191042	0.0686386	0.0209002	0.00608498	0.00407867		133.6
	133.8	0.189563	0.119335	0.0622581	0.0339089	0.0179614	0.0124272		133.8	0.0698666	0.0395344	0.019116	0.00904542	0.00528304	0.00928505		133.8	0.503718	0.269395	0.0974074	0.0283869	0.00727123	0.00504777		133.8	0.559103	0.399123	0.233984	0.118897	0.0553967	0.0265617		133.8	0.685453	0.488474	0.25699	0.0997589	0.0333	0.0122729		133.8	0.394607	0.191025	0.0686324	0.0208983	0.00608443	0.0040783		133.8
	134	0.188821	0.118868	0.0620145	0.0337762	0.0178911	0.0123785		134	0.0690547	0.039075	0.0188939	0.00894031	0.00522165	0.00917715		134	0.503642	0.269355	0.0973928	0.0283826	0.00727013	0.00504701		134	0.559093	0.399116	0.23398	0.118895	0.0553957	0.0265612		134	0.685399	0.488436	0.25697	0.0997511	0.0332974	0.0122719		134	0.394571	0.191007	0.0686261	0.0208964	0.00608387	0.00407793		134
	134.2	0.188082	0.118403	0.0617718	0.033644	0.0178211	0.0123301		134.2	0.0682522	0.0386209	0.0186743	0.00883641	0.00516097	0.0090705		134.2	0.503566	0.269314	0.0973781	0.0283783	0.00726903	0.00504625		134.2	0.559083	0.399109	0.233975	0.118893	0.0553947	0.0265608		134.2	0.685346	0.488398	0.25695	0.0997433	0.0332948	0.0122709		134.2	0.394535	0.19099	0.0686198	0.0208945	0.00608331	0.00407755		134.2
	134.4	0.187346	0.117939	0.0615301	0.0335124	0.0177514	0.0122818		134.4	0.0674591	0.0381721	0.0184573	0.00873372	0.00510099	0.00896509		134.4	0.50349	0.269273	0.0973634	0.0283741	0.00726794	0.00504549		134.4	0.559074	0.399102	0.233971	0.118891	0.0553938	0.0265603		134.4	0.685293	0.48836	0.25693	0.0997355	0.0332922	0.01227		134.4	0.394499	0.190972	0.0686136	0.0208926	0.00608276	0.00407718		134.4
	134.6	0.186613	0.117478	0.0612893	0.0333812	0.0176819	0.0122338		134.6	0.0666751	0.0377285	0.0182428	0.00863223	0.00504171	0.00886091		134.6	0.503415	0.269233	0.0973487	0.0283698	0.00726684	0.00504473		134.6	0.559064	0.399095	0.233967	0.118889	0.0553928	0.0265598		134.6	0.685239	0.488322	0.25691	0.0997278	0.0332896	0.012269		134.6	0.394463	0.190955	0.0686073	0.0208907	0.0060822	0.00407681		134.6
	134.8	0.185883	0.117018	0.0610494	0.0332506	0.0176127	0.0121859		134.8	0.0659003	0.0372901	0.0180308	0.00853192	0.00498313	0.00875794		134.8	0.503339	0.269192	0.0973341	0.0283655	0.00726575	0.00504397		134.8	0.559054	0.399088	0.233963	0.118887	0.0553918	0.0265594		134.8	0.685186	0.488283	0.25689	0.09972	0.033287	0.0122681		134.8	0.394427	0.190937	0.068601	0.0208888	0.00608165	0.00407644		134.8
	135	0.185155	0.11656	0.0608105	0.0331205	0.0175438	0.0121382		135	0.0651345	0.0368568	0.0178213	0.00843277	0.00492522	0.00865616		135	0.503263	0.269152	0.0973194	0.0283612	0.00726465	0.00504321		135	0.559044	0.399081	0.233959	0.118885	0.0553909	0.0265589		135	0.685132	0.488245	0.25687	0.0997122	0.0332844	0.0122671		135	0.394391	0.19092	0.0685948	0.0208869	0.00608109	0.00407607		135
	135.2	0.184431	0.116104	0.0605726	0.0329909	0.0174751	0.0120907		135.2	0.0643776	0.0364284	0.0176142	0.00833477	0.00486798	0.00855557		135.2	0.503187	0.269111	0.0973047	0.0283569	0.00726356	0.00504245		135.2	0.559035	0.399074	0.233955	0.118883	0.0553899	0.0265584		135.2	0.685079	0.488207	0.25685	0.0997044	0.0332818	0.0122662		135.2	0.394355	0.190903	0.0685885	0.020885	0.00608054	0.00407569		135.2
	135.4	0.183709	0.11565	0.0603355	0.0328618	0.0174067	0.0120434		135.4	0.0636294	0.0360051	0.0174095	0.00823791	0.00481141	0.00845615		135.4	0.503111	0.269071	0.0972901	0.0283527	0.00726246	0.00504169		135.4	0.559025	0.399067	0.233951	0.11888	0.0553889	0.026558		135.4	0.685025	0.488169	0.25683	0.0996967	0.0332792	0.0122652		135.4	0.394319	0.190885	0.0685822	0.0208831	0.00607998	0.00407532		135.4
	135.6	0.18299	0.115197	0.0600994	0.0327332	0.0173386	0.0119963		135.6	0.06289	0.0355867	0.0172072	0.00814218	0.0047555	0.00835788		135.6	0.503035	0.26903	0.0972754	0.0283484	0.00726137	0.00504093		135.6	0.559015	0.39906	0.233947	0.118878	0.055388	0.0265575		135.6	0.684972	0.488131	0.25681	0.0996889	0.0332766	0.0122643		135.6	0.394283	0.190868	0.068576	0.0208812	0.00607943	0.00407495		135.6
	135.8	0.182274	0.114746	0.0598642	0.0326051	0.0172708	0.0119493		135.8	0.0621592	0.0351732	0.0170072	0.00804756	0.00470024	0.00826076		135.8	0.50296	0.26899	0.0972607	0.0283441	0.00726027	0.00504017		135.8	0.559005	0.399053	0.233943	0.118876	0.055387	0.026557		135.8	0.684919	0.488093	0.25679	0.0996811	0.033274	0.0122633		135.8	0.394247	0.19085	0.0685697	0.0208792	0.00607887	0.00407458		135.8
	136	0.181561	0.114297	0.05963	0.0324775	0.0172032	0.0119026		136	0.0614368	0.0347644	0.0168096	0.00795404	0.00464561	0.00816476		136	0.502884	0.268949	0.0972461	0.0283399	0.00725918	0.00503941		136	0.558996	0.399046	0.233939	0.118874	0.055386	0.0265566		136	0.684865	0.488055	0.25677	0.0996733	0.0332714	0.0122623		136	0.394211	0.190833	0.0685634	0.0208773	0.00607831	0.0040742		136
	136.2	0.18085	0.11385	0.0593966	0.0323504	0.0171359	0.011856		136.2	0.0607229	0.0343604	0.0166143	0.00786161	0.00459163	0.00806988		136.2	0.502808	0.268908	0.0972314	0.0283356	0.00725809	0.00503865		136.2	0.558986	0.399039	0.233935	0.118872	0.0553851	0.0265561		136.2	0.684812	0.488017	0.25675	0.0996656	0.0332689	0.0122614		136.2	0.394175	0.190815	0.0685572	0.0208754	0.00607776	0.00407383		136.2
	136.4	0.180143	0.113405	0.0591642	0.0322238	0.0170688	0.0118096		136.4	0.0600172	0.0339611	0.0164212	0.00777025	0.00453827	0.0079761		136.4	0.502732	0.268868	0.0972168	0.0283313	0.00725699	0.00503789		136.4	0.558976	0.399032	0.233931	0.11887	0.0553841	0.0265557		136.4	0.684758	0.487979	0.25673	0.0996578	0.0332662	0.0122604		136.4	0.394139	0.190798	0.0685509	0.0208735	0.0060772	0.00407346		136.4
	136.6	0.179438	0.112961	0.0589327	0.0320977	0.017002	0.0117634		136.6	0.0593198	0.0335665	0.0162304	0.00767996	0.00448553	0.00788341		136.6	0.502656	0.268827	0.0972021	0.028327	0.0072559	0.00503713		136.6	0.558966	0.399025	0.233926	0.118868	0.0553831	0.0265552		136.6	0.684705	0.487941	0.25671	0.09965	0.0332637	0.0122595		136.6	0.394103	0.19078	0.0685446	0.0208716	0.00607665	0.00407309		136.6
	136.8	0.178736	0.112519	0.0587021	0.0319721	0.0169355	0.0117173		136.8	0.0586304	0.0331764	0.0160417	0.00759071	0.00443341	0.0077918		136.8	0.502581	0.268787	0.0971875	0.0283228	0.00725481	0.00503638		136.8	0.558957	0.399018	0.233922	0.118866	0.0553822	0.0265547		136.8	0.684652	0.487903	0.25669	0.0996423	0.0332611	0.0122585		136.8	0.394067	0.190763	0.0685384	0.0208697	0.00607609	0.00407272		136.8
	137	0.178036	0.112078	0.0584723	0.031847	0.0168692	0.0116715		137	0.0579491	0.0327909	0.0158553	0.0075025	0.00438189	0.00770125		137	0.502505	0.268746	0.0971728	0.0283185	0.00725371	0.00503562		137	0.558947	0.399011	0.233918	0.118864	0.0553812	0.0265543		137	0.684598	0.487865	0.25667	0.0996345	0.0332585	0.0122576		137	0.394031	0.190746	0.0685321	0.0208678	0.00607554	0.00407234		137
	137.2	0.17734	0.11164	0.0582435	0.0317224	0.0168032	0.0116258		137.2	0.0572757	0.0324098	0.0156711	0.00741531	0.00433096	0.00761175		137.2	0.502429	0.268706	0.0971582	0.0283142	0.00725262	0.00503486		137.2	0.558937	0.399004	0.233914	0.118862	0.0553802	0.0265538		137.2	0.684545	0.487827	0.25665	0.0996267	0.0332559	0.0122566		137.2	0.393995	0.190728	0.0685259	0.0208659	0.00607498	0.00407197		137.2
	137.4	0.176646	0.111203	0.0580156	0.0315982	0.0167375	0.0115803		137.4	0.0566101	0.0320332	0.015489	0.00732914	0.00428063	0.0075233		137.4	0.502353	0.268665	0.0971435	0.02831	0.00725153	0.0050341		137.4	0.558927	0.398997	0.23391	0.11886	0.0553793	0.0265533		137.4	0.684492	0.487789	0.25663	0.099619	0.0332533	0.0122556		137.4	0.393959	0.190711	0.0685196	0.020864	0.00607443	0.0040716		137.4
	137.6	0.175954	0.110768	0.0577886	0.0314746	0.016672	0.011535		137.6	0.0559522	0.0316609	0.015309	0.00724397	0.00423089	0.00743587		137.6	0.502278	0.268625	0.0971289	0.0283057	0.00725043	0.00503334		137.6	0.558918	0.39899	0.233906	0.118858	0.0553783	0.0265529		137.6	0.684438	0.487751	0.25661	0.0996112	0.0332507	0.0122547		137.6	0.393923	0.190693	0.0685134	0.0208621	0.00607387	0.00407123		137.6
	137.8	0.175266	0.110334	0.0575625	0.0313514	0.0166067	0.0114899		137.8	0.055302	0.031293	0.0151311	0.00715979	0.00418172	0.00734946		137.8	0.502202	0.268584	0.0971142	0.0283014	0.00724934	0.00503258		137.8	0.558908	0.398983	0.233902	0.118856	0.0553773	0.0265524		137.8	0.684385	0.487713	0.25659	0.0996034	0.0332481	0.0122537		137.8	0.393887	0.190676	0.0685071	0.0208602	0.00607332	0.00407086		137.8
	138	0.17458	0.109903	0.0573372	0.0312287	0.0165417	0.0114449		138	0.0546594	0.0309293	0.0149552	0.00707658	0.00413313	0.00726405		138	0.502126	0.268544	0.0970996	0.0282972	0.00724825	0.00503182		138	0.558898	0.398976	0.233898	0.118853	0.0553764	0.026552		138	0.684331	0.487675	0.25657	0.0995957	0.0332455	0.0122528		138	0.393851	0.190659	0.0685008	0.0208583	0.00607276	0.00407048		138
	138.2	0.173897	0.109473	0.0571128	0.0311065	0.016477	0.0114001		138.2	0.0540242	0.0305699	0.0147814	0.00699435	0.0040851	0.00717964		138.2	0.502051	0.268503	0.097085	0.0282929	0.00724716	0.00503106		138.2	0.558888	0.398969	0.233894	0.118851	0.0553754	0.0265515		138.2	0.684278	0.487637	0.25655	0.0995879	0.0332429	0.0122518		138.2	0.393815	0.190641	0.0684946	0.0208564	0.00607221	0.00407011		138.2
	138.4	0.173216	0.109044	0.0568893	0.0309848	0.0164125	0.0113555		138.4	0.0533964	0.0302146	0.0146097	0.00691307	0.00403762	0.0070962		138.4	0.501975	0.268463	0.0970703	0.0282886	0.00724606	0.00503031		138.4	0.558879	0.398962	0.23389	0.118849	0.0553744	0.026551		138.4	0.684225	0.487599	0.25653	0.0995801	0.0332403	0.0122509		138.4	0.393779	0.190624	0.0684883	0.0208545	0.00607166	0.00406974		138.4
	138.6	0.172538	0.108617	0.0566667	0.0308635	0.0163483	0.0113111		138.6	0.0527758	0.0298635	0.0144399	0.00683273	0.0039907	0.00701374		138.6	0.501899	0.268423	0.0970557	0.0282844	0.00724497	0.00502955		138.6	0.558869	0.398955	0.233886	0.118847	0.0553735	0.0265506		138.6	0.684171	0.487561	0.25651	0.0995724	0.0332377	0.0122499		138.6	0.393743	0.190606	0.0684821	0.0208526	0.0060711	0.00406937		138.6
	138.8	0.171863	0.108192	0.056445	0.0307428	0.0162843	0.0112668		138.8	0.0521625	0.0295165	0.0142721	0.00675333	0.00394433	0.00693223		138.8	0.501824	0.268382	0.0970411	0.0282801	0.00724388	0.00502879		138.8	0.558859	0.398949	0.233882	0.118845	0.0553725	0.0265501		138.8	0.684118	0.487523	0.25649	0.0995646	0.0332351	0.012249		138.8	0.393707	0.190589	0.0684758	0.0208507	0.00607055	0.004069		138.8
	139	0.171191	0.107769	0.0562241	0.0306224	0.0162206	0.0112227		139	0.0515564	0.0291735	0.0141062	0.00667485	0.00389849	0.00685168		139	0.501748	0.268342	0.0970265	0.0282759	0.00724279	0.00502803		139	0.558849	0.398942	0.233878	0.118843	0.0553715	0.0265496		139	0.684065	0.487485	0.25647	0.0995569	0.0332325	0.012248		139	0.393671	0.190571	0.0684696	0.0208488	0.00606999	0.00406862		139
	139.2	0.170521	0.107347	0.056004	0.0305026	0.0161571	0.0111788		139.2	0.0509572	0.0288345	0.0139423	0.00659728	0.00385319	0.00677205		139.2	0.501672	0.268301	0.0970118	0.0282716	0.0072417	0.00502727		139.2	0.55884	0.398935	0.233873	0.118841	0.0553706	0.0265492		139.2	0.684011	0.487447	0.25645	0.0995491	0.03323	0.0122471		139.2	0.393635	0.190554	0.0684633	0.0208469	0.00606944	0.00406825		139.2
	139.4	0.169853	0.106927	0.0557849	0.0303833	0.0160939	0.0111351		139.4	0.0503651	0.0284994	0.0137803	0.00652062	0.00380841	0.00669336		139.4	0.501597	0.268261	0.0969972	0.0282673	0.0072406	0.00502652		139.4	0.55883	0.398928	0.233869	0.118839	0.0553696	0.0265487		139.4	0.683958	0.487409	0.25643	0.0995413	0.0332274	0.0122461		139.4	0.393599	0.190537	0.068457	0.020845	0.00606888	0.00406788		139.4
	139.6	0.169189	0.106509	0.0555666	0.0302644	0.0160309	0.0110915		139.6	0.0497798	0.0281682	0.0136201	0.00644484	0.00376415	0.00661557		139.6	0.501521	0.26822	0.0969826	0.0282631	0.00723951	0.00502576		139.6	0.55882	0.398921	0.233865	0.118837	0.0553686	0.0265482		139.6	0.683905	0.487371	0.25641	0.0995336	0.0332248	0.0122451		139.6	0.393563	0.190519	0.0684508	0.020843	0.00606833	0.00406751		139.6
	139.8	0.168527	0.106092	0.0553491	0.0301459	0.0159682	0.0110481		139.8	0.0492013	0.0278409	0.0134619	0.00636995	0.00372041	0.00653869		139.8	0.501446	0.26818	0.096968	0.0282588	0.00723842	0.005025		139.8	0.55881	0.398914	0.233861	0.118835	0.0553677	0.0265478		139.8	0.683851	0.487333	0.25639	0.0995258	0.0332222	0.0122442		139.8	0.393527	0.190502	0.0684445	0.0208411	0.00606777	0.00406714		139.8
	140	0.167867	0.105677	0.0551326	0.030028	0.0159057	0.0110049		140	0.0486295	0.0275173	0.0133054	0.00629592	0.00367718	0.00646271		140	0.50137	0.268139	0.0969534	0.0282546	0.00723733	0.00502424		140	0.558801	0.398907	0.233857	0.118833	0.0553667	0.0265473		140	0.683798	0.487295	0.25637	0.099518	0.0332196	0.0122432		140	0.393491	0.190484	0.0684383	0.0208392	0.00606722	0.00406677		140
	140.2	0.16721	0.105263	0.0549168	0.0299105	0.0158434	0.0109618		140.2	0.0480644	0.0271975	0.0131508	0.00622276	0.00363444	0.00638761		140.2	0.501295	0.268099	0.0969388	0.0282503	0.00723624	0.00502349		140.2	0.558791	0.3989	0.233853	0.118831	0.0553658	0.0265469		140.2	0.683745	0.487257	0.25635	0.0995103	0.033217	0.0122423		140.2	0.393455	0.190467	0.068432	0.0208373	0.00606667	0.0040664		140.2
	140.4	0.166556	0.104851	0.0547019	0.0297934	0.0157815	0.0109189		140.4	0.0475059	0.0268815	0.012998	0.00615044	0.00359221	0.00631338		140.4	0.501219	0.268059	0.0969242	0.028246	0.00723515	0.00502273		140.4	0.558781	0.398893	0.233849	0.118829	0.0553648	0.0265464		140.4	0.683692	0.487219	0.25633	0.0995025	0.0332144	0.0122413		140.4	0.393419	0.19045	0.0684258	0.0208354	0.00606611	0.00406602		140.4
	140.6	0.165904	0.104441	0.0544878	0.0296768	0.0157197	0.0108762		140.6	0.0469538	0.0265691	0.0128469	0.00607897	0.00355046	0.00624001		140.6	0.501143	0.268018	0.0969095	0.0282418	0.00723406	0.00502197		140.6	0.558771	0.398886	0.233845	0.118827	0.0553638	0.0265459		140.6	0.683638	0.487181	0.25631	0.0994948	0.0332118	0.0122404		140.6	0.393383	0.190432	0.0684195	0.0208335	0.00606556	0.00406565		140.6
	140.8	0.165255	0.104032	0.0542746	0.0295607	0.0156582	0.0108336		140.8	0.0464082	0.0262603	0.0126976	0.00600833	0.0035092	0.0061675		140.8	0.501068	0.267978	0.0968949	0.0282375	0.00723297	0.00502122		140.8	0.558762	0.398879	0.233841	0.118824	0.0553629	0.0265455		140.8	0.683585	0.487143	0.25629	0.099487	0.0332092	0.0122394		140.8	0.393347	0.190415	0.0684133	0.0208316	0.006065	0.00406528		140.8
	141	0.164608	0.103625	0.0540622	0.029445	0.0155969	0.0107912		141	0.0458689	0.0259552	0.0125501	0.0059385	0.00346842	0.00609582		141	0.500992	0.267937	0.0968803	0.0282333	0.00723188	0.00502046		141	0.558752	0.398872	0.233837	0.118822	0.0553619	0.026545		141	0.683532	0.487105	0.25627	0.0994793	0.0332066	0.0122385		141	0.393311	0.190397	0.068407	0.0208297	0.00606445	0.00406491		141
	141.2	0.163964	0.10322	0.0538507	0.0293298	0.0155359	0.010749		141.2	0.0453358	0.0256536	0.0124042	0.00586949	0.00342812	0.00602498		141.2	0.500917	0.267897	0.0968657	0.028229	0.00723079	0.0050197		141.2	0.558742	0.398865	0.233833	0.11882	0.0553609	0.0265445		141.2	0.683478	0.487067	0.25625	0.0994715	0.0332041	0.0122375		141.2	0.393275	0.19038	0.0684008	0.0208278	0.00606389	0.00406454		141.2
	141.4	0.163323	0.102816	0.0536399	0.029215	0.0154751	0.0107069		141.4	0.044809	0.0253554	0.0122601	0.00580129	0.00338828	0.00595497		141.4	0.500841	0.267857	0.0968511	0.0282248	0.0072297	0.00501895		141.4	0.558732	0.398858	0.233829	0.118818	0.05536	0.0265441		141.4	0.683425	0.487029	0.25623	0.0994638	0.0332015	0.0122366		141.4	0.39324	0.190363	0.0683945	0.0208259	0.00606334	0.00406417		141.4
	141.6	0.162683	0.102413	0.05343	0.0291007	0.0154145	0.010665		141.6	0.0442883	0.0250608	0.0121176	0.00573387	0.00334891	0.00588577		141.6	0.500766	0.267816	0.0968365	0.0282205	0.00722861	0.00501819		141.6	0.558723	0.398851	0.233824	0.118816	0.055359	0.0265436		141.6	0.683372	0.486991	0.25621	0.099456	0.0331989	0.0122356		141.6	0.393204	0.190345	0.0683883	0.020824	0.00606279	0.0040638		141.6
	141.8	0.162047	0.102013	0.053221	0.0289868	0.0153542	0.0106233		141.8	0.0437736	0.0247696	0.0119768	0.00566724	0.00330999	0.00581737		141.8	0.50069	0.267776	0.0968219	0.0282162	0.00722752	0.00501743		141.8	0.558713	0.398844	0.23382	0.118814	0.055358	0.0265432		141.8	0.683319	0.486953	0.25619	0.0994482	0.0331963	0.0122346		141.8	0.393168	0.190328	0.068382	0.0208221	0.00606223	0.00406342		141.8
	142	0.161413	0.101613	0.0530127	0.0288734	0.0152941	0.0105817		142	0.0432649	0.0244817	0.0118376	0.00560138	0.00327152	0.00574977		142	0.500615	0.267736	0.0968074	0.028212	0.00722643	0.00501668		142	0.558703	0.398837	0.233816	0.118812	0.0553571	0.0265427		142	0.683265	0.486915	0.25617	0.0994405	0.0331937	0.0122337		142	0.393132	0.19031	0.0683758	0.0208202	0.00606168	0.00406305		142
	142.2	0.160781	0.101216	0.0528052	0.0287604	0.0152343	0.0105403		142.2	0.0427621	0.0241972	0.0117001	0.00553629	0.00323351	0.00568295		142.2	0.50054	0.267695	0.0967928	0.0282078	0.00722534	0.00501592		142.2	0.558693	0.39883	0.233812	0.11881	0.0553561	0.0265422		142.2	0.683212	0.486877	0.25615	0.0994327	0.0331911	0.0122327		142.2	0.393096	0.190293	0.0683695	0.0208183	0.00606113	0.00406268		142.2
	142.4	0.160152	0.10082	0.0525986	0.0286478	0.0151746	0.0104991		142.4	0.0422652	0.023916	0.0115641	0.00547195	0.00319593	0.00561691		142.4	0.500464	0.267655	0.0967782	0.0282035	0.00722425	0.00501517		142.4	0.558684	0.398823	0.233808	0.118808	0.0553551	0.0265418		142.4	0.683159	0.486839	0.25613	0.099425	0.0331885	0.0122318		142.4	0.39306	0.190276	0.0683633	0.0208164	0.00606057	0.00406231		142.4
	142.6	0.159525	0.100425	0.0523928	0.0285357	0.0151153	0.010458		142.6	0.041774	0.0236381	0.0114297	0.00540836	0.00315879	0.00555164		142.6	0.500389	0.267615	0.0967636	0.0281992	0.00722316	0.00501441		142.6	0.558674	0.398816	0.233804	0.118806	0.0553542	0.0265413		142.6	0.683105	0.486801	0.25611	0.0994172	0.0331859	0.0122308		142.6	0.393024	0.190258	0.0683571	0.0208145	0.00606002	0.00406194		142.6
	142.8	0.158901	0.100032	0.0521877	0.0284241	0.0150561	0.0104171		142.8	0.0412886	0.0233634	0.0112969	0.00534551	0.00312208	0.00548712		142.8	0.500313	0.267574	0.096749	0.028195	0.00722208	0.00501365		142.8	0.558664	0.398809	0.2338	0.118804	0.0553532	0.0265408		142.8	0.683052	0.486763	0.25609	0.0994095	0.0331834	0.0122299		142.8	0.392988	0.190241	0.0683508	0.0208126	0.00605947	0.00406157		142.8
	143	0.158279	0.0996408	0.0519835	0.0283128	0.0149972	0.0103763		143	0.0408088	0.0230919	0.0111656	0.00528339	0.0030858	0.00542336		143	0.500238	0.267534	0.0967344	0.0281908	0.00722099	0.0050129		143	0.558655	0.398802	0.233796	0.118802	0.0553522	0.0265404		143	0.682999	0.486725	0.25607	0.0994017	0.0331808	0.0122289		143	0.392952	0.190224	0.0683446	0.0208107	0.00605891	0.0040612		143
	143.2	0.15766	0.0992509	0.0517801	0.028202	0.0149385	0.0103357		143.2	0.0403345	0.0228235	0.0110358	0.00522199	0.00304994	0.00536033		143.2	0.500162	0.267494	0.0967198	0.0281865	0.0072199	0.00501214		143.2	0.558645	0.398795	0.233792	0.1188	0.0553513	0.0265399		143.2	0.682946	0.486687	0.25605	0.099394	0.0331782	0.012228		143.2	0.392916	0.190206	0.0683383	0.0208088	0.00605836	0.00406083		143.2
	143.4	0.157043	0.0988625	0.0515775	0.0280917	0.0148801	0.0102952		143.4	0.0398658	0.0225583	0.0109076	0.00516131	0.0030145	0.00529804		143.4	0.500087	0.267453	0.0967053	0.0281822	0.00721881	0.00501139		143.4	0.558635	0.398788	0.233788	0.118798	0.0553503	0.0265394		143.4	0.682892	0.486649	0.25603	0.0993862	0.0331756	0.012227		143.4	0.392881	0.190189	0.0683321	0.0208069	0.0060578	0.00406046		143.4
	143.6	0.156428	0.0984756	0.0513757	0.0279818	0.0148218	0.010255		143.6	0.0394025	0.0222962	0.0107808	0.00510133	0.00297947	0.00523647		143.6	0.500012	0.267413	0.0966907	0.028178	0.00721772	0.00501063		143.6	0.558625	0.398782	0.233784	0.118795	0.0553493	0.026539		143.6	0.682839	0.486611	0.25601	0.0993785	0.033173	0.0122261		143.6	0.392845	0.190171	0.0683258	0.020805	0.00605725	0.00406009		143.6
	143.8	0.155816	0.0980903	0.0511746	0.0278723	0.0147638	0.0102148		143.8	0.0389446	0.0220371	0.0106556	0.00504205	0.00294484	0.00517562		143.8	0.499936	0.267373	0.0966761	0.0281738	0.00721664	0.00500988		143.8	0.558616	0.398775	0.23378	0.118793	0.0553484	0.0265385		143.8	0.682786	0.486573	0.25599	0.0993707	0.0331704	0.0122251		143.8	0.392809	0.190154	0.0683196	0.0208031	0.0060567	0.00405971		143.8
	144	0.155206	0.0977064	0.0509743	0.0277632	0.0147061	0.0101748		144	0.0384921	0.021781	0.0105317	0.00498345	0.00291062	0.00511547		144	0.499861	0.267332	0.0966615	0.0281695	0.00721555	0.00500912		144	0.558606	0.398768	0.233776	0.118791	0.0553474	0.0265381		144	0.682733	0.486535	0.25597	0.099363	0.0331678	0.0122241		144	0.392773	0.190137	0.0683134	0.0208012	0.00605614	0.00405934		144
	144.2	0.154599	0.0973241	0.0507749	0.0276545	0.0146485	0.010135		144.2	0.0380448	0.0215279	0.0104093	0.00492554	0.0028768	0.00505603		144.2	0.499786	0.267292	0.096647	0.0281653	0.00721446	0.00500837		144.2	0.558596	0.398761	0.233771	0.118789	0.0553464	0.0265376		144.2	0.68268	0.486497	0.255951	0.0993552	0.0331653	0.0122232		144.2	0.392737	0.190119	0.0683071	0.0207993	0.00605559	0.00405897		144.2
	144.4	0.153994	0.0969432	0.0505762	0.0275463	0.0145912	0.0100954		144.4	0.0376027	0.0212777	0.0102884	0.0048683	0.00284337	0.00499727		144.4	0.49971	0.267252	0.0966324	0.028161	0.00721337	0.00500761		144.4	0.558586	0.398754	0.233767	0.118787	0.0553455	0.0265371		144.4	0.682626	0.48646	0.255931	0.0993475	0.0331627	0.0122223		144.4	0.392701	0.190102	0.0683009	0.0207974	0.00605504	0.0040586		144.4
	144.6	0.153391	0.0965639	0.0503783	0.0274385	0.0145341	0.0100559		144.6	0.0371657	0.0210304	0.0101688	0.00481173	0.00281032	0.0049392		144.6	0.499635	0.267212	0.0966179	0.0281568	0.00721229	0.00500686		144.6	0.558577	0.398747	0.233763	0.118785	0.0553445	0.0265367		144.6	0.682573	0.486422	0.255911	0.0993398	0.0331601	0.0122213		144.6	0.392665	0.190085	0.0682946	0.0207955	0.00605449	0.00405823		144.6
	144.8	0.152791	0.096186	0.0501811	0.0273312	0.0144772	0.0100165		144.8	0.0367338	0.020786	0.0100506	0.00475581	0.00277767	0.0048818		144.8	0.49956	0.267171	0.0966033	0.0281525	0.0072112	0.0050061		144.8	0.558567	0.39874	0.233759	0.118783	0.0553435	0.0265362		144.8	0.68252	0.486384	0.255891	0.099332	0.0331575	0.0122203		144.8	0.392629	0.190067	0.0682884	0.0207936	0.00605393	0.00405786		144.8
	145	0.152193	0.0958096	0.0499848	0.0272242	0.0144206	0.00997731		145	0.0363069	0.0205445	0.00993385	0.00470055	0.00274539	0.00482507		145	0.499484	0.267131	0.0965887	0.0281483	0.00721011	0.00500535		145	0.558557	0.398733	0.233755	0.118781	0.0553426	0.0265357		145	0.682467	0.486346	0.255871	0.0993243	0.0331549	0.0122194		145	0.392593	0.19005	0.0682822	0.0207917	0.00605338	0.00405749		145
	145.2	0.151598	0.0954347	0.0497891	0.0271177	0.0143641	0.00993827		145.2	0.035885	0.0203057	0.00981841	0.00464592	0.00271348	0.004769		145.2	0.499409	0.267091	0.0965742	0.0281441	0.00720903	0.00500459		145.2	0.558547	0.398726	0.233751	0.118779	0.0553416	0.0265353		145.2	0.682413	0.486308	0.255851	0.0993165	0.0331523	0.0122184		145.2	0.392558	0.190033	0.0682759	0.0207898	0.00605283	0.00405712		145.2
	145.4	0.151004	0.0950612	0.0495943	0.0270115	0.0143079	0.00989938		145.4	0.035468	0.0200698	0.00970431	0.00459193	0.00268195	0.00471358		145.4	0.499334	0.267051	0.0965596	0.0281398	0.00720794	0.00500384		145.4	0.558538	0.398719	0.233747	0.118777	0.0553406	0.0265348		145.4	0.68236	0.48627	0.255831	0.0993088	0.0331497	0.0122175		145.4	0.392522	0.190015	0.0682697	0.0207879	0.00605227	0.00405675		145.4
	145.6	0.150414	0.0946892	0.0494002	0.0269058	0.0142519	0.00986064		145.6	0.0350558	0.0198365	0.00959154	0.00453857	0.00265078	0.0046588		145.6	0.499259	0.26701	0.0965451	0.0281356	0.00720685	0.00500309		145.6	0.558528	0.398712	0.233743	0.118775	0.0553397	0.0265344		145.6	0.682307	0.486232	0.255811	0.099301	0.0331472	0.0122165		145.6	0.392486	0.189998	0.0682635	0.020786	0.00605172	0.00405638		145.6
	145.8	0.149825	0.0943187	0.0492069	0.0268006	0.0141962	0.00982205		145.8	0.0346484	0.019606	0.00948008	0.00448583	0.00261998	0.00460466		145.8	0.499183	0.26697	0.0965305	0.0281313	0.00720577	0.00500233		145.8	0.558518	0.398705	0.233739	0.118773	0.0553387	0.0265339		145.8	0.682254	0.486194	0.255791	0.0992933	0.0331446	0.0122156		145.8	0.39245	0.18998	0.0682572	0.0207841	0.00605117	0.00405601		145.8
	146	0.149239	0.0939496	0.0490144	0.0266957	0.0141406	0.00978362		146	0.0342458	0.0193782	0.00936991	0.0044337	0.00258953	0.00455115		146	0.499108	0.26693	0.096516	0.0281271	0.00720468	0.00500158		146	0.558508	0.398698	0.233735	0.118771	0.0553377	0.0265334		146	0.682201	0.486156	0.255771	0.0992856	0.033142	0.0122146		146	0.392414	0.189963	0.068251	0.0207822	0.00605061	0.00405564		146
	146.2	0.148655	0.0935819	0.0488226	0.0265912	0.0140853	0.00974533		146.2	0.0338478	0.019153	0.00926102	0.00438218	0.00255944	0.00449827		146.2	0.499033	0.26689	0.0965014	0.0281229	0.00720359	0.00500082		146.2	0.558499	0.398691	0.233731	0.118769	0.0553368	0.026533		146.2	0.682147	0.486118	0.255751	0.0992778	0.0331394	0.0122137		146.2	0.392378	0.189946	0.0682448	0.0207803	0.00605006	0.00405527		146.2
	146.4	0.148073	0.0932157	0.0486315	0.0264872	0.0140301	0.0097072		146.4	0.0334545	0.0189304	0.0091534	0.00433125	0.0025297	0.00444599		146.4	0.498958	0.266849	0.0964869	0.0281186	0.00720251	0.00500007		146.4	0.558489	0.398684	0.233727	0.118766	0.0553358	0.0265325		146.4	0.682094	0.48608	0.255731	0.0992701	0.0331368	0.0122127		146.4	0.392343	0.189928	0.0682385	0.0207784	0.00604951	0.0040549		146.4
	146.6	0.147493	0.092851	0.0484412	0.0263835	0.0139752	0.00966921		146.6	0.0330657	0.0187104	0.00904703	0.00428092	0.0025003	0.00439433		146.6	0.498883	0.266809	0.0964723	0.0281144	0.00720142	0.00499932		146.6	0.558479	0.398677	0.233723	0.118764	0.0553349	0.026532		146.6	0.682041	0.486043	0.255711	0.0992623	0.0331342	0.0122118		146.6	0.392307	0.189911	0.0682323	0.0207765	0.00604896	0.00405453		146.6
	146.8	0.146916	0.0924876	0.0482516	0.0262803	0.0139206	0.00963137		146.8	0.0326815	0.018493	0.0089419	0.00423117	0.00247124	0.00434326		146.8	0.498807	0.266769	0.0964578	0.0281101	0.00720034	0.00499856		146.8	0.558469	0.39867	0.233718	0.118762	0.0553339	0.0265316		146.8	0.681988	0.486005	0.255691	0.0992546	0.0331317	0.0122108		146.8	0.392271	0.189894	0.068226	0.0207746	0.0060484	0.00405416		146.8
	147	0.146341	0.0921257	0.0480628	0.0261774	0.0138661	0.00959368		147	0.0323017	0.0182781	0.00883799	0.004182	0.00244253	0.00429279		147	0.498732	0.266729	0.0964433	0.0281059	0.00719925	0.00499781		147	0.55846	0.398663	0.233714	0.11876	0.0553329	0.0265311		147	0.681935	0.485967	0.255671	0.0992468	0.0331291	0.0122099		147	0.392235	0.189876	0.0682198	0.0207727	0.00604785	0.00405378		147
	147.2	0.145769	0.0917652	0.0478747	0.026075	0.0138118	0.00955614		147.2	0.0319263	0.0180657	0.00873528	0.0041334	0.00241414	0.0042429		147.2	0.498657	0.266688	0.0964287	0.0281017	0.00719817	0.00499706		147.2	0.55845	0.398656	0.23371	0.118758	0.055332	0.0265306		147.2	0.681882	0.485929	0.255651	0.0992391	0.0331265	0.0122089		147.2	0.392199	0.189859	0.0682136	0.0207708	0.0060473	0.00405341		147.2
	147.4	0.145198	0.0914061	0.0476874	0.025973	0.0137578	0.00951875		147.4	0.0315553	0.0178557	0.00863377	0.00408537	0.00238609	0.00419359		147.4	0.498582	0.266648	0.0964142	0.0280974	0.00719708	0.0049963		147.4	0.55844	0.398649	0.233706	0.118756	0.055331	0.0265302		147.4	0.681828	0.485891	0.255631	0.0992314	0.0331239	0.012208		147.4	0.392163	0.189842	0.0682073	0.0207689	0.00604675	0.00405304		147.4
	147.6	0.14463	0.0910484	0.0475008	0.0258713	0.0137039	0.0094815		147.6	0.0311886	0.0176482	0.00853344	0.00403789	0.00235836	0.00414486		147.6	0.498507	0.266608	0.0963997	0.0280932	0.007196	0.00499555		147.6	0.55843	0.398642	0.233702	0.118754	0.05533	0.0265297		147.6	0.681775	0.485853	0.255612	0.0992236	0.0331213	0.012207		147.6	0.392128	0.189824	0.0682011	0.020767	0.00604619	0.00405267		147.6
	147.8	0.144064	0.0906921	0.0473149	0.0257701	0.0136503	0.00944439		147.8	0.0308261	0.0174432	0.00843427	0.00399097	0.00233095	0.00409669		147.8	0.498432	0.266568	0.0963851	0.028089	0.00719491	0.0049948		147.8	0.558421	0.398635	0.233698	0.118752	0.0553291	0.0265293		147.8	0.681722	0.485815	0.255592	0.0992159	0.0331188	0.0122061		147.8	0.392092	0.189807	0.0681949	0.0207651	0.00604564	0.0040523		147.8
	148	0.1435	0.0903372	0.0471297	0.0256692	0.0135969	0.00940744		148	0.0304679	0.0172405	0.00833626	0.00394459	0.00230386	0.00404909		148	0.498356	0.266528	0.0963706	0.0280847	0.00719383	0.00499405		148	0.558411	0.398629	0.233694	0.11875	0.0553281	0.0265288		148	0.681669	0.485777	0.255572	0.0992082	0.0331162	0.0122051		148	0.392056	0.18979	0.0681887	0.0207632	0.00604509	0.00405193		148
	148.2	0.142939	0.0899837	0.0469453	0.0255688	0.0135437	0.00937062		148.2	0.0301138	0.0170401	0.00823938	0.00389875	0.00227709	0.00400203		148.2	0.498281	0.266488	0.0963561	0.0280805	0.00719275	0.00499329		148.2	0.558401	0.398622	0.23369	0.118748	0.0553271	0.0265283		148.2	0.681616	0.485739	0.255552	0.0992004	0.0331136	0.0122042		148.2	0.39202	0.189772	0.0681824	0.0207613	0.00604454	0.00405156		148.2
	148.4	0.142379	0.0896316	0.0467616	0.0254687	0.0134907	0.00933395		148.4	0.0297639	0.0168421	0.00814363	0.00385344	0.00225063	0.00395553		148.4	0.498206	0.266447	0.0963416	0.0280763	0.00719166	0.00499254		148.4	0.558391	0.398615	0.233686	0.118746	0.0553262	0.0265279		148.4	0.681563	0.485702	0.255532	0.0991927	0.033111	0.0122032		148.4	0.391984	0.189755	0.0681762	0.0207594	0.00604399	0.00405119		148.4
	148.6	0.141822	0.0892808	0.0465786	0.0253691	0.0134379	0.00929743		148.6	0.029418	0.0166464	0.008049	0.00380866	0.00222448	0.00390956		148.6	0.498131	0.266407	0.096327	0.028072	0.00719058	0.00499179		148.6	0.558382	0.398608	0.233682	0.118744	0.0553252	0.0265274		148.6	0.68151	0.485664	0.255512	0.099185	0.0331084	0.0122022		148.6	0.391948	0.189738	0.06817	0.0207575	0.00604343	0.00405082		148.6
	148.8	0.141267	0.0889314	0.0463964	0.0252698	0.0133853	0.00926104		148.8	0.0290761	0.0164529	0.00795546	0.0037644	0.00219863	0.00386413		148.8	0.498056	0.266367	0.0963125	0.0280678	0.00718949	0.00499104		148.8	0.558372	0.398601	0.233678	0.118742	0.0553242	0.026527		148.8	0.681456	0.485626	0.255492	0.0991772	0.0331058	0.0122013		148.8	0.391913	0.18972	0.0681637	0.0207556	0.00604288	0.00405045		148.8
	149	0.140714	0.0885834	0.0462148	0.0251709	0.0133329	0.0092248		149	0.0287383	0.0162617	0.00786301	0.00372066	0.00217308	0.00381922		149	0.497981	0.266327	0.096298	0.0280636	0.00718841	0.00499028		149	0.558362	0.398594	0.233674	0.11874	0.0553233	0.0265265		149	0.681403	0.485588	0.255472	0.0991695	0.0331033	0.0122004		149	0.391877	0.189703	0.0681575	0.0207538	0.00604233	0.00405008		149
	149.2	0.140164	0.0882368	0.0460339	0.0250724	0.0132807	0.0091887		149.2	0.0284043	0.0160727	0.00777164	0.00367742	0.00214782	0.00377484		149.2	0.497906	0.266287	0.0962835	0.0280593	0.00718733	0.00498953		149.2	0.558352	0.398587	0.23367	0.118737	0.0553223	0.026526		149.2	0.68135	0.48555	0.255452	0.0991618	0.0331007	0.0121994		149.2	0.391841	0.189686	0.0681513	0.0207518	0.00604178	0.00404971		149.2
	149.4	0.139615	0.0878915	0.0458538	0.0249743	0.0132288	0.00915275		149.4	0.0280742	0.015886	0.00768132	0.00363468	0.00212286	0.00373097		149.4	0.497831	0.266247	0.096269	0.0280551	0.00718624	0.00498878		149.4	0.558343	0.39858	0.233665	0.118735	0.0553213	0.0265256		149.4	0.681297	0.485512	0.255432	0.099154	0.0330981	0.0121984		149.4	0.391805	0.189668	0.0681451	0.02075	0.00604123	0.00404934		149.4
	149.6	0.139069	0.0875476	0.0456744	0.0248766	0.013177	0.00911693		149.6	0.027748	0.0157013	0.00759206	0.00359245	0.00209819	0.00368762		149.6	0.497756	0.266207	0.0962545	0.0280509	0.00718516	0.00498803		149.6	0.558333	0.398573	0.233661	0.118733	0.0553204	0.0265251		149.6	0.681244	0.485474	0.255412	0.0991463	0.0330955	0.0121975		149.6	0.391769	0.189651	0.0681389	0.0207481	0.00604067	0.00404897		149.6
	149.8	0.138525	0.087205	0.0454956	0.0247792	0.0131255	0.00908125		149.8	0.0274255	0.0155189	0.00750383	0.0035507	0.00207381	0.00364476		149.8	0.497681	0.266166	0.09624	0.0280466	0.00718408	0.00498728		149.8	0.558323	0.398566	0.233657	0.118731	0.0553194	0.0265246		149.8	0.681191	0.485437	0.255392	0.0991386	0.0330929	0.0121966		149.8	0.391734	0.189634	0.0681326	0.0207462	0.00604012	0.0040486		149.8
	150	0.137983	0.0868637	0.0453176	0.0246822	0.0130741	0.00904572		150	0.0271068	0.0153385	0.00741663	0.00350944	0.00204971	0.00360241		150	0.497606	0.266126	0.0962255	0.0280424	0.00718299	0.00498652		150	0.558314	0.398559	0.233653	0.118729	0.0553184	0.0265242		150	0.681138	0.485399	0.255372	0.0991309	0.0330903	0.0121956		150	0.391698	0.189616	0.0681264	0.0207443	0.00603957	0.00404823		150
	150.2	0.137443	0.0865238	0.0451403	0.0245857	0.0130229	0.00901032		150.2	0.0267918	0.0151603	0.00733044	0.00346865	0.00202589	0.00356054		150.2	0.497531	0.266086	0.096211	0.0280382	0.00718191	0.00498577		150.2	0.558304	0.398552	0.233649	0.118727	0.0553175	0.0265237		150.2	0.681085	0.485361	0.255353	0.0991231	0.0330878	0.0121946		150.2	0.391662	0.189599	0.0681202	0.0207424	0.00603902	0.00404786		150.2
	150.4	0.136905	0.0861852	0.0449636	0.0244894	0.012972	0.00897506		150.4	0.0264804	0.0149841	0.00724526	0.00342835	0.00200235	0.00351917		150.4	0.497456	0.266046	0.0961965	0.028034	0.00718083	0.00498502		150.4	0.558294	0.398545	0.233645	0.118725	0.0553165	0.0265233		150.4	0.681032	0.485323	0.255333	0.0991154	0.0330852	0.0121937		150.4	0.391626	0.189582	0.068114	0.0207405	0.00603847	0.00404749		150.4
	150.6	0.136369	0.0858479	0.0447877	0.0243936	0.0129212	0.00893994		150.6	0.0261727	0.01481	0.00716106	0.0033885	0.00197908	0.00347827		150.6	0.497381	0.266006	0.096182	0.0280297	0.00717975	0.00498427		150.6	0.558284	0.398538	0.233641	0.118723	0.0553156	0.0265228		150.6	0.680978	0.485285	0.255313	0.0991077	0.0330826	0.0121927		150.6	0.391591	0.189564	0.0681077	0.0207386	0.00603792	0.00404712		150.6
	150.8	0.135836	0.085512	0.0446124	0.0242982	0.0128706	0.00890495		150.8	0.0258686	0.0146379	0.00707784	0.00334913	0.00195608	0.00343785		150.8	0.497306	0.265966	0.0961675	0.0280255	0.00717867	0.00498352		150.8	0.558275	0.398531	0.233637	0.118721	0.0553146	0.0265223		150.8	0.680925	0.485247	0.255293	0.0990999	0.03308	0.0121918		150.8	0.391555	0.189547	0.0681015	0.0207367	0.00603736	0.00404676		150.8
	151	0.135304	0.0851774	0.0444378	0.0242031	0.0128203	0.00887011		151	0.025568	0.0144678	0.00699559	0.00331021	0.00193335	0.0033979		151	0.497231	0.265926	0.096153	0.0280213	0.00717758	0.00498277		151	0.558265	0.398524	0.233633	0.118719	0.0553136	0.0265219		151	0.680872	0.48521	0.255273	0.0990922	0.0330775	0.0121908		151	0.391519	0.18953	0.0680953	0.0207348	0.00603681	0.00404639		151
	151.2	0.134774	0.0848441	0.0442639	0.0241084	0.0127701	0.0088354		151.2	0.0252708	0.0142997	0.0069143	0.00327174	0.00191088	0.00335841		151.2	0.497156	0.265886	0.0961385	0.0280171	0.0071765	0.00498202		151.2	0.558255	0.398517	0.233629	0.118717	0.0553127	0.0265214		151.2	0.680819	0.485172	0.255253	0.0990845	0.0330749	0.0121899		151.2	0.391483	0.189512	0.0680891	0.0207329	0.00603626	0.00404602		151.2
	151.4	0.134247	0.084512	0.0440907	0.024014	0.0127201	0.00880082		151.4	0.0249772	0.0141335	0.00683395	0.00323372	0.00188868	0.00331939		151.4	0.497081	0.265846	0.096124	0.0280129	0.00717542	0.00498127		151.4	0.558245	0.39851	0.233625	0.118715	0.0553117	0.0265209		151.4	0.680766	0.485134	0.255233	0.0990768	0.0330723	0.0121889		151.4	0.391448	0.189495	0.0680829	0.020731	0.00603571	0.00404565		151.4
	151.6	0.133722	0.0841813	0.0439182	0.02392	0.0126704	0.00876638		151.6	0.0246869	0.0139692	0.00675453	0.00319614	0.00186673	0.00328081		151.6	0.497006	0.265806	0.0961095	0.0280086	0.00717434	0.00498051		151.6	0.558236	0.398503	0.233621	0.118713	0.0553107	0.0265205		151.6	0.680713	0.485096	0.255213	0.099069	0.0330697	0.012188		151.6	0.391412	0.189478	0.0680766	0.0207291	0.00603516	0.00404528		151.6
	151.8	0.133198	0.0838519	0.0437463	0.0238264	0.0126208	0.00873208		151.8	0.0244	0.0138069	0.00667604	0.003159	0.00184504	0.00324269		151.8	0.496931	0.265766	0.096095	0.0280044	0.00717326	0.00497976		151.8	0.558226	0.398496	0.233617	0.118711	0.0553098	0.02652		151.8	0.68066	0.485058	0.255193	0.0990613	0.0330671	0.012187		151.8	0.391376	0.189461	0.0680704	0.0207272	0.00603461	0.00404491		151.8
	152	0.132677	0.0835238	0.0435751	0.0237332	0.0125714	0.00869791		152	0.0241165	0.0136465	0.00659846	0.00312229	0.00182359	0.003205		152	0.496856	0.265726	0.0960805	0.0280002	0.00717218	0.00497901		152	0.558216	0.398489	0.233612	0.118708	0.0553088	0.0265195		152	0.680607	0.48502	0.255173	0.0990536	0.0330646	0.0121861		152	0.39134	0.189443	0.0680642	0.0207253	0.00603406	0.00404454		152
	152.2	0.132158	0.0831969	0.0434046	0.0236403	0.0125222	0.00866387		152.2	0.0238362	0.0134879	0.00652178	0.00308601	0.0018024	0.00316776		152.2	0.496782	0.265685	0.0960661	0.027996	0.0071711	0.00497826		152.2	0.558206	0.398483	0.233608	0.118706	0.0553078	0.0265191		152.2	0.680554	0.484983	0.255154	0.0990459	0.033062	0.0121851		152.2	0.391305	0.189426	0.068058	0.0207234	0.0060335	0.00404417		152.2
	152.4	0.131641	0.0828713	0.0432348	0.0235478	0.0124732	0.00862997		152.4	0.0235592	0.0133311	0.00644599	0.00305014	0.00178146	0.00313095		152.4	0.496707	0.265645	0.0960516	0.0279917	0.00717001	0.00497751		152.4	0.558197	0.398476	0.233604	0.118704	0.0553069	0.0265186		152.4	0.680501	0.484945	0.255134	0.0990382	0.0330594	0.0121842		152.4	0.391269	0.189409	0.0680518	0.0207215	0.00603295	0.0040438		152.4
	152.6	0.131126	0.0825471	0.0430656	0.0234557	0.0124244	0.0085962		152.6	0.0232854	0.0131762	0.00637108	0.0030147	0.00176076	0.00309456		152.6	0.496632	0.265605	0.0960371	0.0279875	0.00716893	0.00497676		152.6	0.558187	0.398469	0.2336	0.118702	0.0553059	0.0265182		152.6	0.680448	0.484907	0.255114	0.0990304	0.0330568	0.0121832		152.6	0.391233	0.189391	0.0680455	0.0207196	0.0060324	0.00404343		152.6
	152.8	0.130613	0.082224	0.042897	0.0233639	0.0123758	0.00856256		152.8	0.0230148	0.0130231	0.00629704	0.00297966	0.00174029	0.0030586		152.8	0.496557	0.265565	0.0960226	0.0279833	0.00716785	0.00497601		152.8	0.558177	0.398462	0.233596	0.1187	0.0553049	0.0265177		152.8	0.680395	0.484869	0.255094	0.0990227	0.0330543	0.0121823		152.8	0.391197	0.189374	0.0680393	0.0207178	0.00603185	0.00404306		152.8
	153	0.130102	0.0819023	0.0427292	0.0232725	0.0123273	0.00852905		153	0.0227474	0.0128717	0.00622387	0.00294504	0.00172007	0.00302306		153	0.496482	0.265525	0.0960082	0.0279791	0.00716677	0.00497526		153	0.558167	0.398455	0.233592	0.118698	0.055304	0.0265172		153	0.680342	0.484831	0.255074	0.099015	0.0330517	0.0121813		153	0.391162	0.189357	0.0680331	0.0207159	0.0060313	0.00404269		153
	153.2	0.129592	0.0815818	0.042562	0.0231814	0.0122791	0.00849567		153.2	0.0224831	0.0127222	0.00615154	0.00291081	0.00170008	0.00298793		153.2	0.496407	0.265485	0.0959937	0.0279749	0.00716569	0.00497451		153.2	0.558158	0.398448	0.233588	0.118696	0.055303	0.0265168		153.2	0.680289	0.484794	0.255054	0.0990073	0.0330491	0.0121804		153.2	0.391126	0.189339	0.0680269	0.020714	0.00603075	0.00404232		153.2
	153.4	0.129085	0.0812625	0.0423954	0.0230907	0.012231	0.00846243		153.4	0.0222218	0.0125743	0.00608005	0.00287699	0.00168032	0.0029532		153.4	0.496333	0.265445	0.0959792	0.0279707	0.00716461	0.00497376		153.4	0.558148	0.398441	0.233584	0.118694	0.055302	0.0265163		153.4	0.680236	0.484756	0.255034	0.0989996	0.0330465	0.0121794		153.4	0.39109	0.189322	0.0680207	0.0207121	0.0060302	0.00404195		153.4
	153.6	0.12858	0.0809445	0.0422295	0.0230003	0.0121832	0.00842931		153.6	0.0219635	0.0124282	0.0060094	0.00284355	0.0016608	0.00291888		153.6	0.496258	0.265405	0.0959648	0.0279665	0.00716353	0.00497301		153.6	0.558138	0.398434	0.23358	0.118692	0.0553011	0.0265158		153.6	0.680183	0.484718	0.255014	0.0989918	0.033044	0.0121785		153.6	0.391054	0.189305	0.0680145	0.0207102	0.00602965	0.00404158		153.6
	153.8	0.128077	0.0806278	0.0420642	0.0229103	0.0121355	0.00839633		153.8	0.0217083	0.0122838	0.00593956	0.00281051	0.0016415	0.00288496		153.8	0.496183	0.265365	0.0959503	0.0279622	0.00716245	0.00497226		153.8	0.558129	0.398427	0.233576	0.11869	0.0553001	0.0265154		153.8	0.680129	0.48468	0.254994	0.0989841	0.0330414	0.0121775		153.8	0.391019	0.189288	0.0680083	0.0207083	0.0060291	0.00404121		153.8
	154	0.127576	0.0803123	0.0418996	0.0228207	0.012088	0.00836347		154	0.021456	0.012141	0.00587054	0.00277785	0.00162242	0.00285144		154	0.496108	0.265325	0.0959358	0.027958	0.00716137	0.00497151		154	0.558119	0.39842	0.233572	0.118688	0.0552991	0.0265149		154	0.680076	0.484642	0.254975	0.0989764	0.0330388	0.0121766		154	0.390983	0.18927	0.068002	0.0207064	0.00602855	0.00404084		154
	154.2	0.127077	0.079998	0.0417357	0.0227314	0.0120407	0.00833074		154.2	0.0212067	0.0119999	0.00580232	0.00274557	0.00160357	0.0028183		154.2	0.496033	0.265285	0.0959214	0.0279538	0.0071603	0.00497077		154.2	0.558109	0.398413	0.233568	0.118686	0.0552982	0.0265145		154.2	0.680023	0.484605	0.254955	0.0989687	0.0330362	0.0121756		154.2	0.390947	0.189253	0.0679958	0.0207045	0.006028	0.00404048		154.2
	154.4	0.126579	0.0796849	0.0415724	0.0226424	0.0119936	0.00829814		154.4	0.0209603	0.0118605	0.00573489	0.00271366	0.00158493	0.00278555		154.4	0.495959	0.265245	0.0959069	0.0279496	0.00715922	0.00497002		154.4	0.558099	0.398406	0.233564	0.118684	0.0552972	0.026514		154.4	0.67997	0.484567	0.254935	0.098961	0.0330336	0.0121747		154.4	0.390911	0.189236	0.0679896	0.0207026	0.00602744	0.00404011		154.4
	154.6	0.126084	0.0793731	0.0414097	0.0225538	0.0119467	0.00826567		154.6	0.0207167	0.0117227	0.00566825	0.00268213	0.00156652	0.00275318		154.6	0.495884	0.265205	0.0958925	0.0279454	0.00715814	0.00496927		154.6	0.55809	0.398399	0.23356	0.118682	0.0552963	0.0265135		154.6	0.679917	0.484529	0.254915	0.0989533	0.0330311	0.0121737		154.6	0.390876	0.189218	0.0679834	0.0207007	0.00602689	0.00403974		154.6
	154.8	0.125591	0.0790625	0.0412476	0.0224655	0.0118999	0.00823332		154.8	0.0204759	0.0115864	0.00560238	0.00265096	0.00154831	0.00272119		154.8	0.495809	0.265165	0.095878	0.0279412	0.00715706	0.00496852		154.8	0.55808	0.398392	0.233555	0.118679	0.0552953	0.0265131		154.8	0.679864	0.484491	0.254895	0.0989455	0.0330285	0.0121728		154.8	0.39084	0.189201	0.0679772	0.0206988	0.00602634	0.00403937		154.8
	155	0.125099	0.0787531	0.0410862	0.0223776	0.0118533	0.0082011		155	0.020238	0.0114518	0.00553727	0.00262015	0.00153032	0.00268956		155	0.495734	0.265125	0.0958636	0.027937	0.00715598	0.00496777		155	0.55807	0.398385	0.233551	0.118677	0.0552943	0.0265126		155	0.679811	0.484454	0.254875	0.0989378	0.0330259	0.0121718		155	0.390804	0.189184	0.067971	0.0206969	0.00602579	0.004039		155
	155.2	0.12461	0.0784449	0.0409255	0.02229	0.011807	0.00816901		155.2	0.0200028	0.0113187	0.00547292	0.0025897	0.00151253	0.00265831		155.2	0.49566	0.265085	0.0958491	0.0279327	0.0071549	0.00496702		155.2	0.55806	0.398378	0.233547	0.118675	0.0552934	0.0265121		155.2	0.679758	0.484416	0.254855	0.0989301	0.0330233	0.0121709		155.2	0.390769	0.189167	0.0679648	0.0206951	0.00602524	0.00403863		155.2
	155.4	0.124122	0.078138	0.0407653	0.0222028	0.0117608	0.00813704		155.4	0.0197704	0.0111872	0.00540932	0.00255961	0.00149496	0.00262742		155.4	0.495585	0.265046	0.0958347	0.0279285	0.00715382	0.00496627		155.4	0.558051	0.398371	0.233543	0.118673	0.0552924	0.0265117		155.4	0.679705	0.484378	0.254835	0.0989224	0.0330208	0.01217		155.4	0.390733	0.189149	0.0679586	0.0206932	0.00602469	0.00403826		155.4
	155.6	0.123636	0.0778322	0.0406058	0.0221159	0.0117147	0.0081052		155.6	0.0195406	0.0110572	0.00534646	0.00252986	0.00147758	0.00259688		155.6	0.49551	0.265006	0.0958202	0.0279243	0.00715274	0.00496552		155.6	0.558041	0.398364	0.233539	0.118671	0.0552914	0.0265112		155.6	0.679652	0.48434	0.254816	0.0989147	0.0330182	0.012169		155.6	0.390697	0.189132	0.0679524	0.0206913	0.00602414	0.00403789		155.6
	155.8	0.123152	0.0775276	0.0404469	0.0220294	0.0116689	0.00807349		155.8	0.0193135	0.0109287	0.00528433	0.00250047	0.00146041	0.00256671		155.8	0.495436	0.264966	0.0958058	0.0279201	0.00715167	0.00496478		155.8	0.558031	0.398357	0.233535	0.118669	0.0552905	0.0265108		155.8	0.679599	0.484303	0.254796	0.098907	0.0330156	0.012168		155.8	0.390662	0.189115	0.0679462	0.0206894	0.00602359	0.00403752		155.8
	156	0.12267	0.0772242	0.0402886	0.0219432	0.0116232	0.00804189		156	0.0190891	0.0108017	0.00522292	0.00247141	0.00144344	0.00253688		156	0.495361	0.264926	0.0957913	0.0279159	0.00715059	0.00496403		156	0.558021	0.39835	0.233531	0.118667	0.0552895	0.0265103		156	0.679546	0.484265	0.254776	0.0988993	0.0330131	0.0121671		156	0.390626	0.189097	0.0679399	0.0206875	0.00602304	0.00403715		156
	156.2	0.12219	0.076922	0.0401309	0.0218573	0.0115777	0.00801042		156.2	0.0188673	0.0106762	0.00516223	0.00244269	0.00142667	0.0025074		156.2	0.495286	0.264886	0.0957769	0.0279117	0.00714951	0.00496328		156.2	0.558012	0.398344	0.233527	0.118665	0.0552885	0.0265098		156.2	0.679493	0.484227	0.254756	0.0988915	0.0330105	0.0121662		156.2	0.39059	0.18908	0.0679337	0.0206856	0.00602249	0.00403679		156.2
	156.4	0.121712	0.076621	0.0399739	0.0217718	0.0115324	0.00797908		156.4	0.018648	0.0105521	0.00510224	0.0024143	0.00141009	0.00247826		156.4	0.495212	0.264846	0.0957625	0.0279075	0.00714843	0.00496253		156.4	0.558002	0.398337	0.233523	0.118663	0.0552876	0.0265094		156.4	0.67944	0.484189	0.254736	0.0988838	0.0330079	0.0121652		156.4	0.390555	0.189063	0.0679275	0.0206837	0.00602194	0.00403642		156.4
	156.6	0.121236	0.0763212	0.0398175	0.0216866	0.0114873	0.00794785		156.6	0.0184313	0.0104295	0.00504295	0.00238625	0.0013937	0.00244946		156.6	0.495137	0.264806	0.095748	0.0279033	0.00714736	0.00496178		156.6	0.557992	0.39833	0.233519	0.118661	0.0552866	0.0265089		156.6	0.679388	0.484152	0.254716	0.0988761	0.0330053	0.0121643		156.6	0.390519	0.189046	0.0679213	0.0206818	0.00602139	0.00403605		156.6
	156.8	0.120762	0.0760225	0.0396616	0.0216017	0.0114424	0.00791675		156.8	0.0182171	0.0103083	0.00498434	0.00235851	0.00137751	0.002421		156.8	0.495062	0.264766	0.0957336	0.0278991	0.00714628	0.00496104		156.8	0.557982	0.398323	0.233515	0.118659	0.0552856	0.0265084		156.8	0.679335	0.484114	0.254696	0.0988684	0.0330027	0.0121633		156.8	0.390483	0.189028	0.0679151	0.0206799	0.00602084	0.00403568		156.8
	157	0.120289	0.075725	0.0395064	0.0215172	0.0113976	0.00788577		157	0.0180054	0.0101885	0.00492642	0.00233111	0.0013615	0.00239286		157	0.494988	0.264726	0.0957192	0.0278949	0.0071452	0.00496029		157	0.557973	0.398316	0.233511	0.118657	0.0552847	0.026508		157	0.679282	0.484076	0.254677	0.0988607	0.0330002	0.0121624		157	0.390448	0.189011	0.0679089	0.020678	0.00602029	0.00403531		157
	157.2	0.119818	0.0754287	0.0393519	0.021433	0.011353	0.00785491		157.2	0.0177962	0.0100701	0.00486917	0.00230402	0.00134568	0.00236505		157.2	0.494913	0.264686	0.0957048	0.0278907	0.00714413	0.00495954		157.2	0.557963	0.398309	0.233507	0.118655	0.0552837	0.0265075		157.2	0.679229	0.484038	0.254657	0.098853	0.0329976	0.0121614		157.2	0.390412	0.188994	0.0679027	0.0206762	0.00601974	0.00403494		157.2
	157.4	0.119349	0.0751335	0.0391979	0.0213491	0.0113086	0.00782417		157.4	0.0175894	0.00995305	0.00481259	0.00227724	0.00133004	0.00233757		157.4	0.494839	0.264646	0.0956903	0.0278865	0.00714305	0.00495879		157.4	0.557953	0.398302	0.233502	0.118653	0.0552828	0.0265071		157.4	0.679176	0.484001	0.254637	0.0988453	0.032995	0.0121605		157.4	0.390376	0.188977	0.0678965	0.0206743	0.00601919	0.00403457		157.4
	157.6	0.118882	0.0748395	0.0390445	0.0212656	0.0112643	0.00779356		157.6	0.017385	0.00983739	0.00475666	0.00225078	0.00131458	0.00231041		157.6	0.494764	0.264606	0.0956759	0.0278823	0.00714197	0.00495805		157.6	0.557944	0.398295	0.233498	0.11865	0.0552818	0.0265066		157.6	0.679123	0.483963	0.254617	0.0988376	0.0329925	0.0121595		157.6	0.390341	0.188959	0.0678903	0.0206724	0.00601864	0.00403421		157.6
	157.8	0.118417	0.0745467	0.0388917	0.0211824	0.0112202	0.00776306		157.8	0.0171829	0.00972307	0.00470138	0.00222462	0.00129931	0.00228356		157.8	0.494689	0.264567	0.0956615	0.0278781	0.0071409	0.0049573		157.8	0.557934	0.398288	0.233494	0.118648	0.0552808	0.0265061		157.8	0.67907	0.483925	0.254597	0.0988299	0.0329899	0.0121586		157.8	0.390305	0.188942	0.0678841	0.0206705	0.00601809	0.00403384		157.8
	158	0.117954	0.0742549	0.0387395	0.0210995	0.0111763	0.00773268		158	0.0169832	0.00961008	0.00464675	0.00219877	0.00128421	0.00225702		158	0.494615	0.264527	0.0956471	0.0278739	0.00713982	0.00495655		158	0.557924	0.398281	0.23349	0.118646	0.0552799	0.0265057		158	0.679017	0.483887	0.254577	0.0988222	0.0329873	0.0121576		158	0.390269	0.188925	0.0678779	0.0206686	0.00601754	0.00403347		158
	158.2	0.117492	0.0739644	0.0385879	0.0210169	0.0111326	0.00770242		158.2	0.0167859	0.0094984	0.00459275	0.00217322	0.00126928	0.00223079		158.2	0.49454	0.264487	0.0956327	0.0278697	0.00713874	0.0049558		158.2	0.557914	0.398274	0.233486	0.118644	0.0552789	0.0265052		158.2	0.678964	0.48385	0.254557	0.0988145	0.0329848	0.0121567		158.2	0.390234	0.188908	0.0678717	0.0206667	0.00601699	0.0040331		158.2
	158.4	0.117032	0.0736749	0.0384369	0.0209347	0.011089	0.00767228		158.4	0.0165908	0.00938802	0.00453938	0.00214796	0.00125453	0.00220487		158.4	0.494466	0.264447	0.0956183	0.0278655	0.00713767	0.00495506		158.4	0.557905	0.398267	0.233482	0.118642	0.0552779	0.0265048		158.4	0.678911	0.483812	0.254538	0.0988068	0.0329822	0.0121557		158.4	0.390198	0.18889	0.0678655	0.0206648	0.00601644	0.00403273		158.4
	158.6	0.116574	0.0733866	0.0382865	0.0208527	0.0110456	0.00764225		158.6	0.016398	0.00927892	0.00448663	0.002123	0.00123995	0.00217924		158.6	0.494391	0.264407	0.0956038	0.0278613	0.00713659	0.00495431		158.6	0.557895	0.39826	0.233478	0.11864	0.055277	0.0265043		158.6	0.678858	0.483774	0.254518	0.0987991	0.0329796	0.0121548		158.6	0.390162	0.188873	0.0678593	0.0206629	0.00601589	0.00403236		158.6
	158.8	0.116118	0.0730994	0.0381367	0.0207711	0.0110024	0.00761235		158.8	0.0162075	0.00917109	0.00443449	0.00209833	0.00122555	0.00215392		158.8	0.494317	0.264367	0.0955894	0.0278571	0.00713552	0.00495356		158.8	0.557885	0.398253	0.233474	0.118638	0.055276	0.0265038		158.8	0.678805	0.483736	0.254498	0.0987914	0.032977	0.0121538		158.8	0.390127	0.188856	0.0678531	0.0206611	0.00601534	0.00403199		158.8
	159	0.115664	0.0728134	0.0379874	0.0206898	0.0109593	0.00758256		159	0.0160191	0.00906452	0.00438296	0.00207395	0.0012113	0.00212889		159	0.494242	0.264327	0.095575	0.0278529	0.00713444	0.00495282		159	0.557875	0.398246	0.23347	0.118636	0.055275	0.0265034		159	0.678752	0.483699	0.254478	0.0987837	0.0329745	0.0121529		159	0.390091	0.188838	0.0678469	0.0206592	0.00601479	0.00403163		159
	159.2	0.115211	0.0725284	0.0378388	0.0206089	0.0109164	0.00755289		159.2	0.015833	0.00895918	0.00433202	0.00204985	0.00119723	0.00210415		159.2	0.494168	0.264288	0.0955606	0.0278487	0.00713337	0.00495207		159.2	0.557866	0.398239	0.233466	0.118634	0.0552741	0.0265029		159.2	0.678699	0.483661	0.254458	0.098776	0.0329719	0.0121519		159.2	0.390055	0.188821	0.0678407	0.0206573	0.00601424	0.00403126		159.2
	159.4	0.11476	0.0722446	0.0376907	0.0205282	0.0108737	0.00752333		159.4	0.015649	0.00885506	0.00428168	0.00202603	0.00118331	0.0020797		159.4	0.494093	0.264248	0.0955462	0.0278445	0.00713229	0.00495132		159.4	0.557856	0.398232	0.233462	0.118632	0.0552731	0.0265024		159.4	0.678646	0.483623	0.254438	0.0987683	0.0329693	0.012151		159.4	0.39002	0.188804	0.0678345	0.0206554	0.00601369	0.00403089		159.4
	159.6	0.114311	0.0719619	0.0375432	0.0204479	0.0108312	0.00749389		159.6	0.0154671	0.00875216	0.00423192	0.00200248	0.00116956	0.00205553		159.6	0.494019	0.264208	0.0955318	0.0278403	0.00713122	0.00495058		159.6	0.557846	0.398225	0.233458	0.11863	0.0552721	0.026502		159.6	0.678593	0.483586	0.254419	0.0987606	0.0329668	0.01215		159.6	0.389984	0.188787	0.0678283	0.0206535	0.00601315	0.00403052		159.6
	159.8	0.113864	0.0716803	0.0373963	0.0203679	0.0107888	0.00746457		159.8	0.0152874	0.00865045	0.00418274	0.00197921	0.00115597	0.00203164		159.8	0.493944	0.264168	0.0955174	0.0278361	0.00713014	0.00494983		159.8	0.557836	0.398218	0.233454	0.118628	0.0552712	0.0265015		159.8	0.678541	0.483548	0.254399	0.0987529	0.0329642	0.0121491		159.8	0.389949	0.188769	0.0678221	0.0206516	0.0060126	0.00403015		159.8
	160	0.113418	0.0713998	0.0372499	0.0202882	0.0107466	0.00743536		160	0.0151097	0.00854993	0.00413414	0.00195621	0.00114254	0.00200803		160	0.49387	0.264128	0.095503	0.0278319	0.00712907	0.00494909		160	0.557827	0.398212	0.23345	0.118626	0.0552702	0.0265011		160	0.678488	0.48351	0.254379	0.0987452	0.0329616	0.0121481		160	0.389913	0.188752	0.0678159	0.0206497	0.00601205	0.00402979		160
	160.2	0.112975	0.0711204	0.0371042	0.0202088	0.0107045	0.00740626		160.2	0.0149341	0.00845057	0.0040861	0.00193348	0.00112926	0.0019847		160.2	0.493796	0.264089	0.0954886	0.0278277	0.00712799	0.00494834		160.2	0.557817	0.398205	0.233445	0.118624	0.0552693	0.0265006		160.2	0.678435	0.483473	0.254359	0.0987375	0.032959	0.0121472		160.2	0.389877	0.188735	0.0678097	0.0206478	0.0060115	0.00402942		160.2
	160.4	0.112532	0.0708421	0.036959	0.0201297	0.0106626	0.00737728		160.4	0.0147606	0.00835237	0.00403861	0.00191101	0.00111614	0.00196163		160.4	0.493721	0.264049	0.0954742	0.0278235	0.00712692	0.00494759		160.4	0.557807	0.398198	0.233441	0.118622	0.0552683	0.0265001		160.4	0.678382	0.483435	0.254339	0.0987298	0.0329565	0.0121463		160.4	0.389842	0.188718	0.0678036	0.020646	0.00601095	0.00402905		160.4
	160.6	0.112092	0.0705649	0.0368144	0.0200509	0.0106209	0.00734841		160.6	0.014589	0.00825531	0.00399168	0.0018888	0.00110317	0.00193884		160.6	0.493647	0.264009	0.0954598	0.0278193	0.00712584	0.00494685		160.6	0.557798	0.398191	0.233437	0.118619	0.0552673	0.0264997		160.6	0.678329	0.483397	0.254319	0.0987221	0.0329539	0.0121453		160.6	0.389806	0.188701	0.0677974	0.0206441	0.0060104	0.00402868		160.6
	160.8	0.111653	0.0702887	0.0366703	0.0199725	0.0105793	0.00731965		160.8	0.0144195	0.00815937	0.00394529	0.00186685	0.00109035	0.00191631		160.8	0.493572	0.263969	0.0954455	0.0278151	0.00712477	0.0049461		160.8	0.557788	0.398184	0.233433	0.118617	0.0552664	0.0264992		160.8	0.678276	0.483359	0.2543	0.0987144	0.0329513	0.0121444		160.8	0.38977	0.188683	0.0677912	0.0206422	0.00600985	0.00402831		160.8
	161	0.111217	0.0700137	0.0365268	0.0198943	0.010538	0.00729101		161	0.0142519	0.00806455	0.00389944	0.00184516	0.00107768	0.00189404		161	0.493498	0.263929	0.0954311	0.0278109	0.0071237	0.00494536		161	0.557778	0.398177	0.233429	0.118615	0.0552654	0.0264987		161	0.678223	0.483322	0.25428	0.0987067	0.0329488	0.0121434		161	0.389735	0.188666	0.067785	0.0206403	0.0060093	0.00402795		161
	161.2	0.110781	0.0697397	0.0363839	0.0198165	0.0104967	0.00726248		161.2	0.0140863	0.00797083	0.00385413	0.00182372	0.00106515	0.00187203		161.2	0.493424	0.26389	0.0954167	0.0278067	0.00712262	0.00494461		161.2	0.557768	0.39817	0.233425	0.118613	0.0552644	0.0264983		161.2	0.67817	0.483284	0.25426	0.098699	0.0329462	0.0121425		161.2	0.389699	0.188649	0.0677788	0.0206384	0.00600875	0.00402758		161.2
	161.4	0.110348	0.0694668	0.0362415	0.0197389	0.0104556	0.00723406		161.4	0.0139226	0.00787821	0.00380934	0.00180252	0.00105278	0.00185027		161.4	0.493349	0.26385	0.0954023	0.0278025	0.00712155	0.00494387		161.4	0.557759	0.398163	0.233421	0.118611	0.0552635	0.0264978		161.4	0.678117	0.483246	0.25424	0.0986913	0.0329436	0.0121415		161.4	0.389664	0.188632	0.0677726	0.0206365	0.0060082	0.00402721		161.4
	161.6	0.109916	0.069195	0.0360996	0.0196617	0.0104147	0.00720575		161.6	0.0137608	0.00778666	0.00376507	0.00178158	0.00104054	0.00182877		161.6	0.493275	0.26381	0.0953879	0.0277983	0.00712048	0.00494312		161.6	0.557749	0.398156	0.233417	0.118609	0.0552625	0.0264973		161.6	0.678065	0.483209	0.25422	0.0986836	0.0329411	0.0121406		161.6	0.389628	0.188614	0.0677664	0.0206347	0.00600765	0.00402684		161.6
	161.8	0.109486	0.0689242	0.0359584	0.0195847	0.010374	0.00717755		161.8	0.0136009	0.00769617	0.00372132	0.00176087	0.00102845	0.00180752		161.8	0.493201	0.26377	0.0953736	0.0277942	0.0071194	0.00494238		161.8	0.557739	0.398149	0.233413	0.118607	0.0552615	0.0264969		161.8	0.678012	0.483171	0.2542	0.0986759	0.0329385	0.0121396		161.8	0.389592	0.188597	0.0677602	0.0206328	0.00600711	0.00402647		161.8
	162	0.109057	0.0686545	0.0358177	0.0195081	0.0103334	0.00714946		162	0.0134429	0.00760673	0.00367807	0.00174041	0.0010165	0.00178651		162	0.493126	0.263731	0.0953592	0.02779	0.00711833	0.00494163		162	0.557729	0.398142	0.233409	0.118605	0.0552606	0.0264964		162	0.677959	0.483133	0.254181	0.0986682	0.0329359	0.0121387		162	0.389557	0.18858	0.067754	0.0206309	0.00600656	0.00402611		162
	162.2	0.108631	0.0683858	0.0356775	0.0194318	0.0102929	0.00712149		162.2	0.0132867	0.00751833	0.00363533	0.00172018	0.00100469	0.00176575		162.2	0.493052	0.263691	0.0953448	0.0277858	0.00711726	0.00494089		162.2	0.55772	0.398135	0.233405	0.118603	0.0552596	0.026496		162.2	0.677906	0.483096	0.254161	0.0986605	0.0329334	0.0121377		162.2	0.389521	0.188563	0.0677478	0.020629	0.00600601	0.00402574		162.2
	162.4	0.108206	0.0681182	0.0355379	0.0193557	0.0102527	0.00709362		162.4	0.0131322	0.00743096	0.00359309	0.00170019	0.00099301	0.00174523		162.4	0.492978	0.263651	0.0953304	0.0277816	0.00711618	0.00494014		162.4	0.55771	0.398128	0.233401	0.118601	0.0552586	0.0264955		162.4	0.677853	0.483058	0.254141	0.0986528	0.0329308	0.0121368		162.4	0.389486	0.188545	0.0677416	0.0206271	0.00600546	0.00402537		162.4
	162.6	0.107782	0.0678516	0.0353988	0.01928	0.0102125	0.00706586		162.6	0.0129796	0.00734461	0.00355133	0.00168044	0.00098147	0.00172495		162.6	0.492903	0.263611	0.0953161	0.0277774	0.00711511	0.0049394		162.6	0.5577	0.398121	0.233397	0.118599	0.0552577	0.026495		162.6	0.6778	0.48302	0.254121	0.0986451	0.0329282	0.0121358		162.6	0.38945	0.188528	0.0677355	0.0206252	0.00600491	0.004025		162.6
	162.8	0.10736	0.0675861	0.0352603	0.0192045	0.0101726	0.00703821		162.8	0.0128288	0.00725926	0.00351006	0.00166091	0.00097006	0.00170491		162.8	0.492829	0.263572	0.0953017	0.0277732	0.00711404	0.00493865		162.8	0.557691	0.398114	0.233393	0.118597	0.0552567	0.0264946		162.8	0.677747	0.482983	0.254101	0.0986375	0.0329257	0.0121349		162.8	0.389415	0.188511	0.0677293	0.0206233	0.00600436	0.00402464		162.8
	163	0.10694	0.0673216	0.0351223	0.0191294	0.0101328	0.00701067		163	0.0126797	0.0071749	0.00346927	0.00164161	0.00095879	0.0016851		163	0.492755	0.263532	0.0952874	0.027769	0.00711297	0.00493791		163	0.557681	0.398107	0.233388	0.118595	0.0552558	0.0264941		163	0.677695	0.482945	0.254082	0.0986298	0.0329231	0.0121339		163	0.389379	0.188494	0.0677231	0.0206215	0.00600381	0.00402427		163
	163.2	0.106522	0.0670582	0.0349849	0.0190545	0.0100931	0.00698323		163.2	0.0125324	0.00709152	0.00342896	0.00162253	0.00094765	0.00166551		163.2	0.49268	0.263492	0.095273	0.0277649	0.00711189	0.00493717		163.2	0.557671	0.3981	0.233384	0.118593	0.0552548	0.0264937		163.2	0.677642	0.482907	0.254062	0.0986221	0.0329205	0.012133		163.2	0.389343	0.188477	0.0677169	0.0206196	0.00600327	0.0040239		163.2
	163.4	0.106105	0.0667958	0.034848	0.01898	0.0100536	0.00695591		163.4	0.0123867	0.00700911	0.00338911	0.00160367	0.00093664	0.00164616		163.4	0.492606	0.263452	0.0952586	0.0277607	0.00711082	0.00493642		163.4	0.557661	0.398093	0.23338	0.11859	0.0552538	0.0264932		163.4	0.677589	0.48287	0.254042	0.0986144	0.032918	0.0121321		163.4	0.389308	0.188459	0.0677107	0.0206177	0.00600272	0.00402353		163.4
	163.6	0.10569	0.0665344	0.0347116	0.0189057	0.0100143	0.00692869		163.6	0.0122428	0.00692766	0.00334972	0.00158504	0.00092575	0.00162703		163.6	0.492532	0.263413	0.0952443	0.0277565	0.00710975	0.00493568		163.6	0.557652	0.398087	0.233376	0.118588	0.0552529	0.0264927		163.6	0.677536	0.482832	0.254022	0.0986067	0.0329154	0.0121311		163.6	0.389272	0.188442	0.0677045	0.0206158	0.00600217	0.00402316		163.6
	163.8	0.105276	0.066274	0.0345758	0.0188317	0.00997508	0.00690157		163.8	0.0121005	0.00684715	0.0033108	0.00156662	0.00091499	0.00160812		163.8	0.492458	0.263373	0.0952299	0.0277523	0.00710868	0.00493493		163.8	0.557642	0.39808	0.233372	0.118586	0.0552519	0.0264923		163.8	0.677483	0.482795	0.254002	0.098599	0.0329128	0.0121302		163.8	0.389237	0.188425	0.0676983	0.0206139	0.00600162	0.0040228		163.8
	164	0.104864	0.0660147	0.0344405	0.018758	0.00993605	0.00687456		164	0.0119599	0.00676758	0.00327232	0.00154841	0.00090436	0.00158943		164	0.492383	0.263333	0.0952156	0.0277481	0.00710761	0.00493419		164	0.557632	0.398073	0.233368	0.118584	0.0552509	0.0264918		164	0.677431	0.482757	0.253983	0.0985913	0.0329103	0.0121292		164	0.389201	0.188408	0.0676922	0.020612	0.00600107	0.00402243		164
	164.2	0.104454	0.0657564	0.0343057	0.0186846	0.00989716	0.00684766		164.2	0.0118209	0.00668894	0.0032343	0.00153042	0.00089385	0.00157096		164.2	0.492309	0.263294	0.0952012	0.0277439	0.00710654	0.00493345		164.2	0.557622	0.398066	0.233364	0.118582	0.05525	0.0264913		164.2	0.677378	0.482719	0.253963	0.0985836	0.0329077	0.0121283		164.2	0.389166	0.18839	0.067686	0.0206102	0.00600052	0.00402206		164.2
	164.4	0.104045	0.065499	0.0341714	0.0186115	0.00985843	0.00682087		164.4	0.0116835	0.00661121	0.00319671	0.00151263	0.00088346	0.00155271		164.4	0.492235	0.263254	0.0951869	0.0277398	0.00710547	0.0049327		164.4	0.557613	0.398059	0.23336	0.11858	0.055249	0.0264909		164.4	0.677325	0.482682	0.253943	0.0985759	0.0329051	0.0121273		164.4	0.38913	0.188373	0.0676798	0.0206083	0.00599998	0.00402169		164.4
	164.6	0.103638	0.0652427	0.0340377	0.0185387	0.00981986	0.00679417		164.6	0.0115478	0.00653438	0.00315956	0.00149506	0.0008732	0.00153466		164.6	0.492161	0.263214	0.0951725	0.0277356	0.0071044	0.00493196		164.6	0.557603	0.398052	0.233356	0.118578	0.055248	0.0264904		164.6	0.677272	0.482644	0.253923	0.0985683	0.0329026	0.0121264		164.6	0.389095	0.188356	0.0676736	0.0206064	0.00599943	0.00402133		164.6
	164.8	0.103232	0.0649874	0.0339045	0.0184661	0.00978143	0.00676759		164.8	0.0114136	0.00645844	0.00312285	0.00147768	0.00086305	0.00151683		164.8	0.492087	0.263175	0.0951582	0.0277314	0.00710332	0.00493122		164.8	0.557593	0.398045	0.233352	0.118576	0.0552471	0.02649		164.8	0.677219	0.482606	0.253903	0.0985606	0.0329	0.0121254		164.8	0.389059	0.188339	0.0676674	0.0206045	0.00599888	0.00402096		164.8
	165	0.102828	0.0647331	0.0337719	0.0183938	0.00974315	0.0067411		165	0.0112809	0.00638339	0.00308656	0.00146051	0.00085302	0.0014992		165	0.492013	0.263135	0.0951438	0.0277272	0.00710225	0.00493047		165	0.557584	0.398038	0.233348	0.118574	0.0552461	0.0264895		165	0.677166	0.482569	0.253884	0.0985529	0.0328974	0.0121245		165	0.389023	0.188322	0.0676612	0.0206026	0.00599833	0.00402059		165
	165.2	0.102426	0.0644798	0.0336397	0.0183219	0.00970503	0.00671473		165.2	0.0111498	0.00630921	0.00305069	0.00144354	0.00084311	0.00148178		165.2	0.491938	0.263095	0.0951295	0.027723	0.00710118	0.00492973		165.2	0.557574	0.398031	0.233344	0.118572	0.0552452	0.026489		165.2	0.677114	0.482531	0.253864	0.0985452	0.0328949	0.0121235		165.2	0.388988	0.188304	0.067655	0.0206008	0.00599778	0.00402023		165.2
	165.4	0.102025	0.0642275	0.0335081	0.0182502	0.00966705	0.00668845		165.4	0.0110203	0.00623589	0.00301523	0.00142676	0.00083331	0.00146456		165.4	0.491864	0.263056	0.0951152	0.0277189	0.00710011	0.00492899		165.4	0.557564	0.398024	0.23334	0.11857	0.0552442	0.0264886		165.4	0.677061	0.482493	0.253844	0.0985375	0.0328923	0.0121226		165.4	0.388952	0.188287	0.0676489	0.0205989	0.00599724	0.00401986		165.4
	165.6	0.101626	0.0639761	0.0333769	0.0181788	0.00962922	0.00666228		165.6	0.0108922	0.00616343	0.0029802	0.00141018	0.00082363	0.00144754		165.6	0.49179	0.263016	0.0951008	0.0277147	0.00709904	0.00492824		165.6	0.557554	0.398017	0.233336	0.118568	0.0552432	0.0264881		165.6	0.677008	0.482456	0.253824	0.0985298	0.0328897	0.0121216		165.6	0.388917	0.18827	0.0676427	0.020597	0.00599669	0.00401949		165.6
	165.8	0.101228	0.0637258	0.0332463	0.0181076	0.00959154	0.0066362		165.8	0.0107656	0.0060918	0.00294556	0.0013938	0.00081406	0.00143072		165.8	0.491716	0.262976	0.0950865	0.0277105	0.00709797	0.0049275		165.8	0.557545	0.39801	0.233331	0.118566	0.0552423	0.0264876		165.8	0.676955	0.482418	0.253804	0.0985222	0.0328872	0.0121207		165.8	0.388881	0.188253	0.0676365	0.0205951	0.00599614	0.00401912		165.8
	166	0.100832	0.0634764	0.0331162	0.0180368	0.009554	0.00661024		166	0.0106405	0.00602101	0.00291133	0.0013776	0.0008046	0.00141409		166	0.491642	0.262937	0.0950722	0.0277063	0.0070969	0.00492676		166	0.557535	0.398003	0.233327	0.118564	0.0552413	0.0264872		166	0.676903	0.482381	0.253785	0.0985145	0.0328846	0.0121198		166	0.388846	0.188236	0.0676303	0.0205932	0.00599559	0.00401876		166
	166.2	0.100437	0.063228	0.0329866	0.0179662	0.00951662	0.00658437		166.2	0.0105169	0.00595104	0.0028775	0.00136159	0.00079525	0.00139766		166.2	0.491568	0.262897	0.0950578	0.0277021	0.00709583	0.00492602		166.2	0.557525	0.397996	0.233323	0.118562	0.0552403	0.0264867		166.2	0.67685	0.482343	0.253765	0.0985068	0.032882	0.0121188		166.2	0.38881	0.188218	0.0676242	0.0205913	0.00599505	0.00401839		166.2
	166.4	0.100044	0.0629806	0.0328575	0.0178959	0.00947938	0.0065586		166.4	0.0103947	0.00588188	0.00284406	0.00134577	0.000786	0.00138142		166.4	0.491494	0.262857	0.0950435	0.027698	0.00709476	0.00492527		166.4	0.557515	0.397989	0.233319	0.118559	0.0552394	0.0264863		166.4	0.676797	0.482305	0.253745	0.0984991	0.0328795	0.0121179		166.4	0.388775	0.188201	0.067618	0.0205895	0.0059945	0.00401802		166.4
	166.6	0.099653	0.0627341	0.032729	0.0178258	0.00944228	0.00653294		166.6	0.0102739	0.00581353	0.00281101	0.00133013	0.00077687	0.00136536		166.6	0.49142	0.262818	0.0950292	0.0276938	0.0070937	0.00492453		166.6	0.557506	0.397982	0.233315	0.118557	0.0552384	0.0264858		166.6	0.676744	0.482268	0.253725	0.0984914	0.0328769	0.0121169		166.6	0.388739	0.188184	0.0676118	0.0205876	0.00599395	0.00401766		166.6
	166.8	0.099263	0.0624886	0.0326009	0.0177561	0.00940533	0.00650737		166.8	0.0101545	0.00574597	0.00277834	0.00131467	0.00076784	0.0013495		166.8	0.491346	0.262778	0.0950149	0.0276896	0.00709263	0.00492379		166.8	0.557496	0.397975	0.233311	0.118555	0.0552375	0.0264853		166.8	0.676691	0.48223	0.253705	0.0984838	0.0328743	0.012116		166.8	0.388704	0.188167	0.0676056	0.0205857	0.0059934	0.00401729		166.8
	167	0.0988746	0.0622441	0.0324733	0.0176866	0.00936853	0.00648191		167	0.0100365	0.0056792	0.00274606	0.00129939	0.00075892	0.00133382		167	0.491272	0.262739	0.0950005	0.0276855	0.00709156	0.00492305		167	0.557486	0.397968	0.233307	0.118553	0.0552365	0.0264849		167	0.676639	0.482193	0.253686	0.0984761	0.0328718	0.012115		167	0.388668	0.18815	0.0675995	0.0205838	0.00599286	0.00401692		167
	167.2	0.0984876	0.0620005	0.0323463	0.0176174	0.00933186	0.00645654		167.2	0.00991984	0.0056132	0.00271415	0.00128429	0.0007501	0.00131832		167.2	0.491198	0.262699	0.0949862	0.0276813	0.00709049	0.0049223		167.2	0.557477	0.397962	0.233303	0.118551	0.0552355	0.0264844		167.2	0.676586	0.482155	0.253666	0.0984684	0.0328692	0.0121141		167.2	0.388633	0.188133	0.0675933	0.0205819	0.00599231	0.00401655		167.2
	167.4	0.0981022	0.0617579	0.0322197	0.0175485	0.00929535	0.00643128		167.4	0.00980456	0.00554797	0.00268261	0.00126937	0.00074138	0.001303		167.4	0.491123	0.262659	0.0949719	0.0276771	0.00708942	0.00492156		167.4	0.557467	0.397955	0.233299	0.118549	0.0552346	0.0264839		167.4	0.676533	0.482117	0.253646	0.0984607	0.0328667	0.0121131		167.4	0.388597	0.188115	0.0675871	0.0205801	0.00599176	0.00401619		167.4
	167.6	0.0977183	0.0615162	0.0320936	0.0174798	0.00925897	0.00640611		167.6	0.00969063	0.0054835	0.00265143	0.00125462	0.00073277	0.00128785		167.6	0.491049	0.26262	0.0949576	0.0276729	0.00708835	0.00492082		167.6	0.557457	0.397948	0.233295	0.118547	0.0552336	0.0264835		167.6	0.67648	0.48208	0.253626	0.0984531	0.0328641	0.0121122		167.6	0.388562	0.188098	0.0675809	0.0205782	0.00599121	0.00401582		167.6
	167.8	0.0973359	0.0612755	0.031968	0.0174114	0.00922274	0.00638104		167.8	0.00957801	0.00541978	0.00262062	0.00124004	0.00072425	0.00127289		167.8	0.490975	0.26258	0.0949433	0.0276688	0.00708728	0.00492008		167.8	0.557447	0.397941	0.233291	0.118545	0.0552326	0.026483		167.8	0.676428	0.482042	0.253607	0.0984454	0.0328615	0.0121113		167.8	0.388526	0.188081	0.0675748	0.0205763	0.00599067	0.00401545		167.8
	168	0.096955	0.0610357	0.0318429	0.0173432	0.00918665	0.00635607		168	0.00946671	0.00535679	0.00259017	0.00122563	0.00071584	0.0012581		168	0.490901	0.262541	0.094929	0.0276646	0.00708622	0.00491934		168	0.557438	0.397934	0.233287	0.118543	0.0552317	0.0264826		168	0.676375	0.482005	0.253587	0.0984377	0.032859	0.0121103		168	0.388491	0.188064	0.0675686	0.0205744	0.00599012	0.00401509		168
	168.2	0.0965756	0.0607969	0.0317183	0.0172754	0.0091507	0.0063312		168.2	0.0093567	0.00529454	0.00256007	0.00121138	0.00070752	0.00124347		168.2	0.490827	0.262501	0.0949147	0.0276604	0.00708515	0.0049186		168.2	0.557428	0.397927	0.233283	0.118541	0.0552307	0.0264821		168.2	0.676322	0.481967	0.253567	0.09843	0.0328564	0.0121094		168.2	0.388455	0.188047	0.0675624	0.0205725	0.00598957	0.00401472		168.2
	168.4	0.0961977	0.060559	0.0315942	0.0172078	0.00911489	0.00630642		168.4	0.00924796	0.00523302	0.00253032	0.00119731	0.0006993	0.00122902		168.4	0.490754	0.262462	0.0949004	0.0276563	0.00708408	0.00491786		168.4	0.557418	0.39792	0.233279	0.118539	0.0552297	0.0264816		168.4	0.67627	0.48193	0.253547	0.0984224	0.0328538	0.0121084		168.4	0.38842	0.188029	0.0675562	0.0205707	0.00598902	0.00401435		168.4
	168.6	0.0958213	0.060322	0.0314705	0.0171404	0.00907922	0.00628174		168.6	0.00914049	0.0051722	0.00250091	0.00118339	0.00069117	0.00121474		168.6	0.49068	0.262422	0.0948861	0.0276521	0.00708301	0.00491711		168.6	0.557408	0.397913	0.233274	0.118537	0.0552288	0.0264812		168.6	0.676217	0.481892	0.253528	0.0984147	0.0328513	0.0121075		168.6	0.388384	0.188012	0.0675501	0.0205688	0.00598848	0.00401399		168.6
	168.8	0.0954463	0.0600859	0.0313474	0.0170734	0.00904369	0.00625716		168.8	0.00903427	0.0051121	0.00247185	0.00116964	0.00068314	0.00120063		168.8	0.490606	0.262382	0.0948718	0.0276479	0.00708194	0.00491637		168.8	0.557399	0.397906	0.23327	0.118535	0.0552278	0.0264807		168.8	0.676164	0.481854	0.253508	0.098407	0.0328487	0.0121065		168.8	0.388349	0.187995	0.0675439	0.0205669	0.00598793	0.00401362		168.8
	169	0.0950728	0.0598508	0.0312247	0.0170065	0.0090083	0.00623268		169	0.00892929	0.00505269	0.00244312	0.00115605	0.0006752	0.00118667		169	0.490532	0.262343	0.0948575	0.0276438	0.00708088	0.00491563		169	0.557389	0.397899	0.233266	0.118533	0.0552269	0.0264803		169	0.676111	0.481817	0.253488	0.0983993	0.0328462	0.0121056		169	0.388313	0.187978	0.0675377	0.020565	0.00598738	0.00401325		169
	169.2	0.0947008	0.0596166	0.0311025	0.01694	0.00897305	0.00620829		169.2	0.00882552	0.00499397	0.00241473	0.00114261	0.00066735	0.00117288		169.2	0.490458	0.262303	0.0948432	0.0276396	0.00707981	0.00491489		169.2	0.557379	0.397892	0.233262	0.11853	0.0552259	0.0264798		169.2	0.676059	0.481779	0.253468	0.0983917	0.0328436	0.0121047		169.2	0.388278	0.187961	0.0675316	0.0205631	0.00598684	0.00401289		169.2
	169.4	0.0943302	0.0593833	0.0309808	0.0168737	0.00893794	0.00618399		169.4	0.00872296	0.00493594	0.00238667	0.00112934	0.0006596	0.00115925		169.4	0.490384	0.262264	0.0948289	0.0276354	0.00707874	0.00491415		169.4	0.55737	0.397885	0.233258	0.118528	0.0552249	0.0264793		169.4	0.676006	0.481742	0.253448	0.098384	0.032841	0.0121037		169.4	0.388242	0.187944	0.0675254	0.0205613	0.00598629	0.00401252		169.4
	169.6	0.093961	0.0591509	0.0308596	0.0168077	0.00890296	0.00615979		169.6	0.00862159	0.00487858	0.00235894	0.00111621	0.00065193	0.00114578		169.6	0.49031	0.262224	0.0948146	0.0276313	0.00707768	0.00491341		169.6	0.55736	0.397878	0.233254	0.118526	0.055224	0.0264789		169.6	0.675953	0.481704	0.253429	0.0983763	0.0328385	0.0121028		169.6	0.388207	0.187926	0.0675192	0.0205594	0.00598574	0.00401215		169.6
	169.8	0.0935933	0.0589194	0.0307388	0.0167419	0.00886812	0.00613569		169.8	0.0085214	0.00482189	0.00233152	0.00110324	0.00064436	0.00113247		169.8	0.490236	0.262185	0.0948003	0.0276271	0.00707661	0.00491267		169.8	0.55735	0.397871	0.23325	0.118524	0.055223	0.0264784		169.8	0.675901	0.481667	0.253409	0.0983687	0.0328359	0.0121018		169.8	0.388171	0.187909	0.0675131	0.0205575	0.0059852	0.00401179		169.8
	170	0.0932271	0.0586889	0.0306185	0.0166764	0.00883342	0.00611168		170	0.00842238	0.00476585	0.00230443	0.00109042	0.00063687	0.00111931		170	0.490162	0.262145	0.094786	0.0276229	0.00707554	0.00491193		170	0.55734	0.397864	0.233246	0.118522	0.055222	0.0264779		170	0.675848	0.481629	0.253389	0.098361	0.0328334	0.0121009		170	0.388136	0.187892	0.0675069	0.0205556	0.00598465	0.00401142		170
	170.2	0.0928623	0.0584592	0.0304987	0.0166111	0.00879885	0.00608776		170.2	0.0083245	0.00471047	0.00227765	0.00107775	0.00062947	0.0011063		170.2	0.490088	0.262106	0.0947717	0.0276188	0.00707448	0.00491119		170.2	0.557331	0.397857	0.233242	0.11852	0.0552211	0.0264775		170.2	0.675795	0.481592	0.253369	0.0983533	0.0328308	0.0120999		170.2	0.388101	0.187875	0.0675007	0.0205537	0.0059841	0.00401105		170.2
	170.4	0.0924989	0.0582305	0.0303794	0.0165461	0.00876442	0.00606394		170.4	0.00822776	0.00465573	0.00225118	0.00106522	0.00062215	0.00109344		170.4	0.490014	0.262066	0.0947574	0.0276146	0.00707341	0.00491045		170.4	0.557321	0.39785	0.233238	0.118518	0.0552201	0.026477		170.4	0.675743	0.481554	0.25335	0.0983457	0.0328283	0.012099		170.4	0.388065	0.187858	0.0674946	0.0205519	0.00598356	0.00401069		170.4
	170.6	0.0921369	0.0580026	0.0302605	0.0164814	0.00873012	0.00604021		170.6	0.00813215	0.00460163	0.00222502	0.00105285	0.00061492	0.00108074		170.6	0.489941	0.262027	0.0947432	0.0276105	0.00707234	0.00490971		170.6	0.557311	0.397844	0.233234	0.118516	0.0552192	0.0264766		170.6	0.67569	0.481516	0.25333	0.098338	0.0328257	0.0120981		170.6	0.38803	0.187841	0.0674884	0.02055	0.00598301	0.00401032		170.6
	170.8	0.0917764	0.0577756	0.0301421	0.0164169	0.00869596	0.00601657		170.8	0.00803765	0.00454815	0.00219916	0.00104061	0.00060778	0.00106818		170.8	0.489867	0.261987	0.0947289	0.0276063	0.00707128	0.00490897		170.8	0.557302	0.397837	0.23323	0.118514	0.0552182	0.0264761		170.8	0.675637	0.481479	0.25331	0.0983303	0.0328231	0.0120971		170.8	0.387994	0.187823	0.0674822	0.0205481	0.00598246	0.00400996		170.8
	171	0.0914172	0.0575495	0.0300241	0.0163526	0.00866193	0.00599303		171	0.00794424	0.0044953	0.00217361	0.00102852	0.00060071	0.00105576		171	0.489793	0.261948	0.0947146	0.0276021	0.00707021	0.00490823		171	0.557292	0.39783	0.233226	0.118512	0.0552172	0.0264756		171	0.675584	0.481441	0.25329	0.0983226	0.0328206	0.0120962		171	0.387959	0.187806	0.0674761	0.0205462	0.00598192	0.00400959		171
	171.2	0.0910595	0.0573243	0.0299066	0.0162886	0.00862804	0.00596958		171.2	0.00785192	0.00444306	0.00214835	0.00101657	0.00059373	0.0010435		171.2	0.489719	0.261908	0.0947003	0.027598	0.00706915	0.00490749		171.2	0.557282	0.397823	0.233222	0.11851	0.0552163	0.0264752		171.2	0.675532	0.481404	0.253271	0.098315	0.032818	0.0120952		171.2	0.387923	0.187789	0.0674699	0.0205444	0.00598137	0.00400922		171.2
	171.4	0.0907031	0.0571	0.0297896	0.0162249	0.00859427	0.00594622		171.4	0.00776068	0.00439143	0.00212338	0.00100475	0.00058683	0.00103137		171.4	0.489645	0.261869	0.094686	0.0275938	0.00706808	0.00490675		171.4	0.557272	0.397816	0.233218	0.118508	0.0552153	0.0264747		171.4	0.675479	0.481366	0.253251	0.0983073	0.0328155	0.0120943		171.4	0.387888	0.187772	0.0674637	0.0205425	0.00598082	0.00400886		171.4
	171.6	0.0903482	0.0568765	0.029673	0.0161614	0.00856064	0.00592295		171.6	0.00767049	0.00434039	0.00209871	0.00099308	0.00058001	0.00101938		171.6	0.489571	0.261829	0.0946718	0.0275897	0.00706702	0.00490601		171.6	0.557263	0.397809	0.233213	0.118506	0.0552143	0.0264743		171.6	0.675426	0.481329	0.253231	0.0982997	0.0328129	0.0120933		171.6	0.387852	0.187755	0.0674576	0.0205406	0.00598028	0.00400849		171.6
	171.8	0.0899946	0.056654	0.0295569	0.0160982	0.00852714	0.00589977		171.8	0.00758135	0.00428995	0.00207432	0.00098154	0.00057327	0.00100754		171.8	0.489498	0.26179	0.0946575	0.0275855	0.00706595	0.00490527		171.8	0.557253	0.397802	0.233209	0.118504	0.0552134	0.0264738		171.8	0.675374	0.481291	0.253211	0.098292	0.0328103	0.0120924		171.8	0.387817	0.187738	0.0674514	0.0205387	0.00597973	0.00400812		171.8
	172	0.0896425	0.0564323	0.0294412	0.0160352	0.00849377	0.00587668		172	0.00749325	0.0042401	0.00205021	0.00097013	0.00056661	0.00099583		172	0.489424	0.26175	0.0946432	0.0275813	0.00706489	0.00490453		172	0.557243	0.397795	0.233205	0.118502	0.0552124	0.0264733		172	0.675321	0.481254	0.253192	0.0982843	0.0328078	0.0120915		172	0.387782	0.187721	0.0674452	0.0205369	0.00597918	0.00400776		172
	172.2	0.0892917	0.0562114	0.029326	0.0159724	0.00846053	0.00585369		172.2	0.00740617	0.00419083	0.00202639	0.00095886	0.00056003	0.00098426		172.2	0.48935	0.261711	0.094629	0.0275772	0.00706382	0.00490379		172.2	0.557234	0.397788	0.233201	0.118499	0.0552114	0.0264729		172.2	0.675269	0.481216	0.253172	0.0982767	0.0328052	0.0120905		172.2	0.387746	0.187703	0.0674391	0.020535	0.00597864	0.00400739		172.2
	172.4	0.0889423	0.0559915	0.0292113	0.0159099	0.00842743	0.00583078		172.4	0.00732011	0.00414213	0.00200284	0.00094771	0.00055352	0.00097282		172.4	0.489276	0.261672	0.0946147	0.027573	0.00706276	0.00490305		172.4	0.557224	0.397781	0.233197	0.118497	0.0552105	0.0264724		172.4	0.675216	0.481179	0.253152	0.098269	0.0328027	0.0120896		172.4	0.387711	0.187686	0.0674329	0.0205331	0.00597809	0.00400703		172.4
	172.6	0.0885942	0.0557724	0.029097	0.0158477	0.00839445	0.00580796		172.6	0.00723504	0.00409399	0.00197956	0.0009367	0.00054709	0.00096151		172.6	0.489203	0.261632	0.0946005	0.0275689	0.00706169	0.00490231		172.6	0.557214	0.397774	0.233193	0.118495	0.0552095	0.0264719		172.6	0.675163	0.481141	0.253133	0.0982613	0.0328001	0.0120886		172.6	0.387675	0.187669	0.0674268	0.0205312	0.00597755	0.00400666		172.6
	172.8	0.0882475	0.0555541	0.0289831	0.0157856	0.0083616	0.00578523		172.8	0.00715096	0.00404642	0.00195656	0.00092581	0.00054073	0.00095034		172.8	0.489129	0.261593	0.0945862	0.0275647	0.00706063	0.00490158		172.8	0.557204	0.397767	0.233189	0.118493	0.0552086	0.0264715		172.8	0.675111	0.481104	0.253113	0.0982537	0.0327976	0.0120877		172.8	0.38764	0.187652	0.0674206	0.0205294	0.005977	0.00400629		172.8
	173	0.0879022	0.0553367	0.0288697	0.0157239	0.00832888	0.00576259		173	0.00706786	0.00399939	0.00193382	0.00091506	0.00053444	0.0009393		173	0.489055	0.261553	0.094572	0.0275605	0.00705956	0.00490084		173	0.557195	0.39776	0.233185	0.118491	0.0552076	0.026471		173	0.675058	0.481066	0.253093	0.098246	0.032795	0.0120867		173	0.387605	0.187635	0.0674145	0.0205275	0.00597645	0.00400593		173
	173.2	0.0875582	0.0551202	0.0287567	0.0156623	0.00829628	0.00574004		173.2	0.00698573	0.00395292	0.00191135	0.00090442	0.00052823	0.00092838		173.2	0.488981	0.261514	0.0945577	0.0275564	0.0070585	0.0049001		173.2	0.557185	0.397753	0.233181	0.118489	0.0552066	0.0264705		173.2	0.675005	0.481029	0.253073	0.0982384	0.0327924	0.0120858		173.2	0.387569	0.187618	0.0674083	0.0205256	0.00597591	0.00400556		173.2
	173.4	0.0872156	0.0549045	0.0286442	0.015601	0.00826382	0.00571758		173.4	0.00690455	0.00390698	0.00188914	0.00089391	0.0005221	0.00091759		173.4	0.488908	0.261474	0.0945435	0.0275523	0.00705744	0.00489936		173.4	0.557175	0.397746	0.233177	0.118487	0.0552057	0.0264701		173.4	0.674953	0.480991	0.253054	0.0982307	0.0327899	0.0120848		173.4	0.387534	0.187601	0.0674021	0.0205237	0.00597536	0.0040052		173.4
	173.6	0.0868743	0.0546896	0.0285321	0.01554	0.00823148	0.00569521		173.6	0.00682431	0.00386158	0.00186718	0.00088352	0.00051603	0.00090693		173.6	0.488834	0.261435	0.0945292	0.0275481	0.00705637	0.00489862		173.6	0.557165	0.397739	0.233173	0.118485	0.0552047	0.0264696		173.6	0.6749	0.480954	0.253034	0.098223	0.0327873	0.0120839		173.6	0.387498	0.187583	0.067396	0.0205219	0.00597482	0.00400483		173.6
	173.8	0.0865343	0.0544756	0.0284204	0.0154792	0.00819927	0.00567292		173.8	0.00674501	0.0038167	0.00184549	0.00087326	0.00051003	0.00089639		173.8	0.48876	0.261396	0.094515	0.0275439	0.00705531	0.00489788		173.8	0.557156	0.397732	0.233169	0.118483	0.0552037	0.0264692		173.8	0.674847	0.480916	0.253014	0.0982154	0.0327848	0.012083		173.8	0.387463	0.187566	0.0673898	0.02052	0.00597427	0.00400446		173.8
	174	0.0861957	0.0542624	0.0283092	0.0154186	0.00816718	0.00565072		174	0.00666662	0.00377235	0.00182404	0.00086311	0.0005041	0.00088597		174	0.488687	0.261356	0.0945007	0.0275398	0.00705425	0.00489714		174	0.557146	0.397726	0.233165	0.118481	0.0552028	0.0264687		174	0.674795	0.480879	0.252994	0.0982077	0.0327822	0.012082		174	0.387427	0.187549	0.0673837	0.0205181	0.00597373	0.0040041		174
	174.2	0.0858584	0.0540501	0.0281984	0.0153583	0.00813522	0.00562861		174.2	0.00658915	0.00372851	0.00180284	0.00085308	0.00049825	0.00087568		174.2	0.488613	0.261317	0.0944865	0.0275356	0.00705318	0.00489641		174.2	0.557136	0.397719	0.233161	0.118479	0.0552018	0.0264682		174.2	0.674742	0.480841	0.252975	0.0982001	0.0327797	0.0120811		174.2	0.387392	0.187532	0.0673775	0.0205162	0.00597318	0.00400373		174.2
	174.4	0.0855224	0.0538386	0.0280881	0.0152982	0.00810339	0.00560658		174.4	0.00651258	0.00368518	0.00178189	0.00084316	0.00049246	0.0008655		174.4	0.488539	0.261277	0.0944722	0.0275315	0.00705212	0.00489567		174.4	0.557127	0.397712	0.233156	0.118477	0.0552009	0.0264678		174.4	0.67469	0.480804	0.252955	0.0981924	0.0327771	0.0120801		174.4	0.387357	0.187515	0.0673713	0.0205144	0.00597263	0.00400337		174.4
	174.6	0.0851878	0.0536279	0.0279782	0.0152383	0.00807168	0.00558464		174.6	0.0064369	0.00364236	0.00176119	0.00083337	0.00048673	0.00085544		174.6	0.488466	0.261238	0.094458	0.0275273	0.00705106	0.00489493		174.6	0.557117	0.397705	0.233152	0.118475	0.0551999	0.0264673		174.6	0.674637	0.480766	0.252935	0.0981848	0.0327745	0.0120792		174.6	0.387321	0.187498	0.0673652	0.0205125	0.00597209	0.004003		174.6
	174.8	0.0848544	0.053418	0.0278687	0.0151787	0.00804009	0.00556279		174.8	0.0063621	0.00360003	0.00174072	0.00082368	0.00048108	0.0008455		174.8	0.488392	0.261199	0.0944438	0.0275232	0.00704999	0.00489419		174.8	0.557107	0.397698	0.233148	0.118473	0.0551989	0.0264669		174.8	0.674584	0.480729	0.252916	0.0981771	0.032772	0.0120783		174.8	0.387286	0.187481	0.0673591	0.0205106	0.00597154	0.00400264		174.8
	175	0.0845223	0.053209	0.0277596	0.0151193	0.00800863	0.00554102		175	0.00628816	0.00355819	0.00172049	0.00081411	0.00047549	0.00083568		175	0.488319	0.261159	0.0944295	0.027519	0.00704893	0.00489346		175	0.557097	0.397691	0.233144	0.118471	0.055198	0.0264664		175	0.674532	0.480691	0.252896	0.0981695	0.0327694	0.0120773		175	0.387251	0.187463	0.0673529	0.0205087	0.005971	0.00400227		175
	175.2	0.0841916	0.0530008	0.027651	0.0150601	0.00797729	0.00551934		175.2	0.00621509	0.00351685	0.0017005	0.00080465	0.00046996	0.00082597		175.2	0.488245	0.26112	0.0944153	0.0275149	0.00704787	0.00489272		175.2	0.557088	0.397684	0.23314	0.118468	0.055197	0.0264659		175.2	0.674479	0.480654	0.252876	0.0981618	0.0327669	0.0120764		175.2	0.387215	0.187446	0.0673467	0.0205069	0.00597045	0.0040019		175.2
	175.4	0.0838621	0.0527934	0.0275428	0.0150012	0.00794607	0.00549774		175.4	0.00614286	0.00347598	0.00168074	0.0007953	0.0004645	0.00081637		175.4	0.488171	0.261081	0.0944011	0.0275108	0.00704681	0.00489198		175.4	0.557078	0.397677	0.233136	0.118466	0.055196	0.0264655		175.4	0.674427	0.480616	0.252856	0.0981541	0.0327643	0.0120754		175.4	0.38718	0.187429	0.0673406	0.020505	0.00596991	0.00400154		175.4
	175.6	0.0835339	0.0525868	0.027435	0.0149425	0.00791498	0.00547623		175.6	0.00607148	0.00343558	0.0016612	0.00078606	0.0004591	0.00080688		175.6	0.488098	0.261041	0.0943868	0.0275066	0.00704575	0.00489124		175.6	0.557068	0.39767	0.233132	0.118464	0.0551951	0.026465		175.6	0.674374	0.480579	0.252837	0.0981465	0.0327618	0.0120745		175.6	0.387144	0.187412	0.0673344	0.0205031	0.00596936	0.00400117		175.6
	175.8	0.0832071	0.052381	0.0273277	0.014884	0.00788401	0.0054548		175.8	0.00600092	0.00339566	0.0016419	0.00077692	0.00045377	0.0007975		175.8	0.488024	0.261002	0.0943726	0.0275025	0.00704468	0.00489051		175.8	0.557059	0.397663	0.233128	0.118462	0.0551941	0.0264645		175.8	0.674322	0.480541	0.252817	0.0981388	0.0327592	0.0120736		175.8	0.387109	0.187395	0.0673283	0.0205012	0.00596882	0.00400081		175.8
	176	0.0828814	0.052176	0.0272207	0.0148258	0.00785315	0.00543345		176	0.00593119	0.0033562	0.00162282	0.00076789	0.00044849	0.00078824		176	0.487951	0.260963	0.0943584	0.0274983	0.00704362	0.00488977		176	0.557049	0.397656	0.233124	0.11846	0.0551931	0.0264641		176	0.674269	0.480504	0.252797	0.0981312	0.0327567	0.0120726		176	0.387074	0.187378	0.0673221	0.0204994	0.00596827	0.00400044		176
	176.2	0.0825571	0.0519718	0.0271142	0.0147677	0.00782242	0.00541219		176.2	0.00586226	0.0033172	0.00160396	0.00075897	0.00044328	0.00077908		176.2	0.487877	0.260923	0.0943442	0.0274942	0.00704256	0.00488903		176.2	0.557039	0.397649	0.23312	0.118458	0.0551922	0.0264636		176.2	0.674216	0.480466	0.252778	0.0981235	0.0327541	0.0120717		176.2	0.387038	0.187361	0.067316	0.0204975	0.00596773	0.00400008		176.2
	176.4	0.0822341	0.0517685	0.0270081	0.01471	0.00779181	0.00539101		176.4	0.00579414	0.00327865	0.00158532	0.00075015	0.00043813	0.00077002		176.4	0.487804	0.260884	0.0943299	0.02749	0.0070415	0.0048883		176.4	0.557029	0.397642	0.233116	0.118456	0.0551912	0.0264632		176.4	0.674164	0.480429	0.252758	0.0981159	0.0327515	0.0120707		176.4	0.387003	0.187344	0.0673098	0.0204956	0.00596718	0.00399971		176.4
	176.6	0.0819123	0.0515659	0.0269024	0.0146524	0.00776132	0.00536991		176.6	0.0057268	0.00324055	0.0015669	0.00074143	0.00043304	0.00076107		176.6	0.48773	0.260845	0.0943157	0.0274859	0.00704044	0.00488756		176.6	0.55702	0.397635	0.233112	0.118454	0.0551903	0.0264627		176.6	0.674111	0.480392	0.252738	0.0981082	0.032749	0.0120698		176.6	0.386968	0.187327	0.0673037	0.0204938	0.00596664	0.00399935		176.6
	176.8	0.0815917	0.0513641	0.0267971	0.0145951	0.00773095	0.0053489		176.8	0.00566025	0.00320289	0.00154869	0.00073282	0.00042801	0.00075223		176.8	0.487657	0.260805	0.0943015	0.0274817	0.00703938	0.00488682		176.8	0.55701	0.397628	0.233108	0.118452	0.0551893	0.0264622		176.8	0.674059	0.480354	0.252718	0.0981006	0.0327465	0.0120689		176.8	0.386932	0.187309	0.0672975	0.0204919	0.00596609	0.00399898		176.8
	177	0.0812724	0.0511631	0.0266923	0.0145379	0.0077007	0.00532797		177	0.00559448	0.00316567	0.00153069	0.0007243	0.00042303	0.00074349		177	0.487583	0.260766	0.0942873	0.0274776	0.00703832	0.00488609		177	0.557	0.397622	0.233104	0.11845	0.0551883	0.0264618		177	0.674006	0.480317	0.252699	0.0980929	0.0327439	0.0120679		177	0.386897	0.187292	0.0672914	0.02049	0.00596555	0.00399862		177
	177.2	0.0809544	0.0509629	0.0265878	0.0144811	0.00767056	0.00530712		177.2	0.00552946	0.00312888	0.0015129	0.00071588	0.00041812	0.00073485		177.2	0.48751	0.260727	0.0942731	0.0274735	0.00703725	0.00488535		177.2	0.556991	0.397615	0.2331	0.118448	0.0551874	0.0264613		177.2	0.673954	0.480279	0.252679	0.0980853	0.0327413	0.012067		177.2	0.386862	0.187275	0.0672853	0.0204881	0.005965	0.00399825		177.2
	177.4	0.0806376	0.0507635	0.0264838	0.0144244	0.00764054	0.00528635		177.4	0.00546521	0.00309252	0.00149532	0.00070756	0.00041326	0.00072631		177.4	0.487436	0.260687	0.0942589	0.0274693	0.00703619	0.00488461		177.4	0.556981	0.397608	0.233096	0.118446	0.0551864	0.0264609		177.4	0.673901	0.480242	0.252659	0.0980777	0.0327388	0.012066		177.4	0.386826	0.187258	0.0672791	0.0204863	0.00596446	0.00399789		177.4
	177.6	0.080322	0.0505648	0.0263801	0.0143679	0.00761065	0.00526566		177.6	0.00540169	0.00305658	0.00147795	0.00069934	0.00040846	0.00071787		177.6	0.487363	0.260648	0.0942447	0.0274652	0.00703513	0.00488388		177.6	0.556971	0.397601	0.233091	0.118444	0.0551854	0.0264604		177.6	0.673849	0.480204	0.25264	0.09807	0.0327362	0.0120651		177.6	0.386791	0.187241	0.0672729	0.0204844	0.00596391	0.00399752		177.6
	177.8	0.0800077	0.0503669	0.0262769	0.0143117	0.00758086	0.00524506		177.8	0.00533892	0.00302106	0.00146077	0.00069121	0.00040371	0.00070953		177.8	0.487289	0.260609	0.0942305	0.027461	0.00703407	0.00488314		177.8	0.556961	0.397594	0.233087	0.118442	0.0551845	0.0264599		177.8	0.673796	0.480167	0.25262	0.0980624	0.0327337	0.0120641		177.8	0.386756	0.187224	0.0672668	0.0204825	0.00596337	0.00399716		177.8
	178	0.0796946	0.0501699	0.0261741	0.0142557	0.0075512	0.00522453		178	0.00527688	0.00298595	0.0014438	0.00068318	0.00039902	0.00070128		178	0.487216	0.26057	0.0942163	0.0274569	0.00703301	0.0048824		178	0.556952	0.397587	0.233083	0.11844	0.0551835	0.0264595		178	0.673743	0.480129	0.2526	0.0980547	0.0327311	0.0120632		178	0.38672	0.187207	0.0672607	0.0204807	0.00596282	0.00399679		178
	178.2	0.0793828	0.0499735	0.0260716	0.0141999	0.00752165	0.00520409		178.2	0.00521556	0.00295125	0.00142702	0.00067524	0.00039438	0.00069313		178.2	0.487142	0.26053	0.0942021	0.0274528	0.00703195	0.00488167		178.2	0.556942	0.39758	0.233079	0.118437	0.0551825	0.026459		178.2	0.673691	0.480092	0.252581	0.0980471	0.0327286	0.0120623		178.2	0.386685	0.18719	0.0672545	0.0204788	0.00596228	0.00399642		178.2
	178.4	0.0790721	0.049778	0.0259696	0.0141444	0.00749221	0.00518372		178.4	0.00515495	0.00291696	0.00141043	0.0006674	0.0003898	0.00068508		178.4	0.487069	0.260491	0.0941879	0.0274486	0.00703089	0.00488093		178.4	0.556932	0.397573	0.233075	0.118435	0.0551816	0.0264586		178.4	0.673638	0.480055	0.252561	0.0980394	0.032726	0.0120613		178.4	0.38665	0.187173	0.0672484	0.0204769	0.00596173	0.00399606		178.4
	178.6	0.0787627	0.0495832	0.025868	0.014089	0.0074629	0.00516344		178.6	0.00509504	0.00288306	0.00139404	0.00065964	0.00038527	0.00067711		178.6	0.486996	0.260452	0.0941737	0.0274445	0.00702983	0.0048802		178.6	0.556923	0.397566	0.233071	0.118433	0.0551806	0.0264581		178.6	0.673586	0.480017	0.252541	0.0980318	0.0327235	0.0120604		178.6	0.386614	0.187155	0.0672422	0.0204751	0.00596119	0.00399569		178.6
	178.8	0.0784545	0.0493891	0.0257668	0.0140339	0.00743369	0.00514323		178.8	0.00503583	0.00284956	0.00137784	0.00065197	0.00038079	0.00066925		178.8	0.486922	0.260413	0.0941595	0.0274403	0.00702877	0.00487946		178.8	0.556913	0.397559	0.233067	0.118431	0.0551797	0.0264576		178.8	0.673533	0.47998	0.252521	0.0980241	0.0327209	0.0120594		178.8	0.386579	0.187138	0.0672361	0.0204732	0.00596064	0.00399533		178.8
	179	0.0781475	0.0491959	0.0256659	0.013979	0.0074046	0.00512311		179	0.00497731	0.00281644	0.00136183	0.0006444	0.00037637	0.00066147		179	0.486849	0.260373	0.0941453	0.0274362	0.00702772	0.00487873		179	0.556903	0.397552	0.233063	0.118429	0.0551787	0.0264572		179	0.673481	0.479942	0.252502	0.0980165	0.0327184	0.0120585		179	0.386544	0.187121	0.0672299	0.0204713	0.0059601	0.00399496		179
	179.2	0.0778417	0.0490034	0.0255655	0.0139243	0.00737563	0.00510306		179.2	0.00491947	0.00278371	0.00134601	0.00063691	0.00037199	0.00065378		179.2	0.486775	0.260334	0.0941311	0.0274321	0.00702666	0.00487799		179.2	0.556893	0.397545	0.233059	0.118427	0.0551777	0.0264567		179.2	0.673428	0.479905	0.252482	0.0980089	0.0327158	0.0120576		179.2	0.386508	0.187104	0.0672238	0.0204694	0.00595955	0.0039946		179.2
	179.4	0.0775371	0.0488116	0.0254655	0.0138698	0.00734676	0.00508309		179.4	0.0048623	0.00275136	0.00133036	0.00062951	0.00036767	0.00064618		179.4	0.486702	0.260295	0.0941169	0.0274279	0.0070256	0.00487726		179.4	0.556884	0.397538	0.233055	0.118425	0.0551768	0.0264562		179.4	0.673376	0.479867	0.252462	0.0980012	0.0327133	0.0120566		179.4	0.386473	0.187087	0.0672177	0.0204676	0.00595901	0.00399424		179.4
	179.6	0.0772336	0.0486206	0.0253658	0.0138155	0.00731801	0.0050632		179.6	0.0048058	0.00271939	0.0013149	0.00062219	0.0003634	0.00063868		179.6	0.486629	0.260256	0.0941027	0.0274238	0.00702454	0.00487652		179.6	0.556874	0.397531	0.233051	0.118423	0.0551758	0.0264558		179.6	0.673323	0.47983	0.252443	0.0979936	0.0327107	0.0120557		179.6	0.386438	0.18707	0.0672115	0.0204657	0.00595846	0.00399387		179.6
	179.8	0.0769314	0.0484303	0.0252665	0.0137614	0.00728938	0.00504338		179.8	0.00474995	0.00268779	0.00129962	0.00061496	0.00035917	0.00063125		179.8	0.486555	0.260216	0.0940886	0.0274197	0.00702348	0.00487579		179.8	0.556864	0.397524	0.233047	0.118421	0.0551748	0.0264553		179.8	0.673271	0.479793	0.252423	0.0979859	0.0327082	0.0120547		179.8	0.386402	0.187053	0.0672054	0.0204638	0.00595792	0.00399351		179.8
	180	0.0766303	0.0482408	0.0251677	0.0137076	0.00726085	0.00502365		180	0.00469475	0.00265655	0.00128452	0.00060782	0.000355	0.00062392		180	0.486482	0.260177	0.0940744	0.0274156	0.00702242	0.00487505		180	0.556855	0.397517	0.233043	0.118419	0.0551739	0.0264549		180	0.673218	0.479755	0.252403	0.0979783	0.0327056	0.0120538		180	0.386367	0.187036	0.0671993	0.020462	0.00595738	0.00399314		180
	180.2	0.0763305	0.048052	0.0250692	0.0136539	0.00723244	0.00500399		180.2	0.0046402	0.00262568	0.00126959	0.00060075	0.00035087	0.00061667		180.2	0.486409	0.260138	0.0940602	0.0274114	0.00702136	0.00487432		180.2	0.556845	0.397511	0.233039	0.118417	0.0551729	0.0264544		180.2	0.673166	0.479718	0.252384	0.0979707	0.0327031	0.0120529		180.2	0.386332	0.187019	0.0671931	0.0204601	0.00595683	0.00399278		180.2
	180.4	0.0760318	0.047864	0.0249711	0.0136005	0.00720414	0.00498441		180.4	0.00458627	0.00259517	0.00125484	0.00059377	0.0003468	0.0006095		180.4	0.486335	0.260099	0.094046	0.0274073	0.0070203	0.00487358		180.4	0.556835	0.397504	0.233035	0.118415	0.055172	0.0264539		180.4	0.673113	0.47968	0.252364	0.097963	0.0327005	0.0120519		180.4	0.386297	0.187002	0.067187	0.0204582	0.00595629	0.00399241		180.4
	180.6	0.0757343	0.0476767	0.0248734	0.0135473	0.00717594	0.0049649		180.6	0.00453298	0.00256501	0.00124026	0.00058687	0.00034277	0.00060242		180.6	0.486262	0.26006	0.0940318	0.0274032	0.00701925	0.00487285		180.6	0.556825	0.397497	0.23303	0.118413	0.055171	0.0264535		180.6	0.673061	0.479643	0.252344	0.0979554	0.032698	0.012051		180.6	0.386261	0.186985	0.0671808	0.0204564	0.00595574	0.00399205		180.6
	180.8	0.0754379	0.0474901	0.024776	0.0134943	0.00714786	0.00494547		180.8	0.0044803	0.0025352	0.00122584	0.00058005	0.00033878	0.00059542		180.8	0.486189	0.26002	0.0940177	0.027399	0.00701819	0.00487211		180.8	0.556816	0.39749	0.233026	0.118411	0.05517	0.026453		180.8	0.673008	0.479606	0.252325	0.0979477	0.0326954	0.01205		180.8	0.386226	0.186967	0.0671747	0.0204545	0.0059552	0.00399168		180.8
	181	0.0751427	0.0473043	0.0246791	0.0134415	0.00711989	0.00492612		181	0.00442823	0.00250574	0.0012116	0.00057331	0.00033485	0.0005885		181	0.486116	0.259981	0.0940035	0.0273949	0.00701713	0.00487138		181	0.556806	0.397483	0.233022	0.118409	0.0551691	0.0264525		181	0.672956	0.479568	0.252305	0.0979401	0.0326929	0.0120491		181	0.386191	0.18695	0.0671686	0.0204526	0.00595466	0.00399132		181
	181.2	0.0748486	0.0471192	0.0245825	0.0133889	0.00709203	0.00490684		181.2	0.00437677	0.00247662	0.00119752	0.00056665	0.00033095	0.00058166		181.2	0.486042	0.259942	0.0939893	0.0273908	0.00701607	0.00487064		181.2	0.556796	0.397476	0.233018	0.118406	0.0551681	0.0264521		181.2	0.672904	0.479531	0.252285	0.0979325	0.0326903	0.0120482		181.2	0.386155	0.186933	0.0671624	0.0204507	0.00595411	0.00399095		181.2
	181.4	0.0745557	0.0469348	0.0244863	0.0133365	0.00706428	0.00488764		181.4	0.00432591	0.00244784	0.0011836	0.00056006	0.00032711	0.0005749		181.4	0.485969	0.259903	0.0939752	0.0273866	0.00701502	0.00486991		181.4	0.556787	0.397469	0.233014	0.118404	0.0551671	0.0264516		181.4	0.672851	0.479493	0.252266	0.0979248	0.0326878	0.0120472		181.4	0.38612	0.186916	0.0671563	0.0204489	0.00595357	0.00399059		181.4
	181.6	0.074264	0.0467511	0.0243905	0.0132843	0.00703663	0.00486852		181.6	0.00427564	0.0024194	0.00116985	0.00055355	0.00032331	0.00056822		181.6	0.485896	0.259864	0.093961	0.0273825	0.00701396	0.00486918		181.6	0.556777	0.397462	0.23301	0.118402	0.0551662	0.0264512		181.6	0.672799	0.479456	0.252246	0.0979172	0.0326852	0.0120463		181.6	0.386085	0.186899	0.0671502	0.020447	0.00595302	0.00399022		181.6
	181.8	0.0739734	0.0465682	0.024295	0.0132323	0.0070091	0.00484946		181.8	0.00422596	0.00239128	0.00115625	0.00054712	0.00031955	0.00056162		181.8	0.485823	0.259824	0.0939468	0.0273784	0.0070129	0.00486844		181.8	0.556767	0.397455	0.233006	0.1184	0.0551652	0.0264507		181.8	0.672746	0.479419	0.252226	0.0979096	0.0326827	0.0120453		181.8	0.38605	0.186882	0.067144	0.0204451	0.00595248	0.00398986		181.8
	182	0.0736839	0.0463859	0.0242	0.0131805	0.00698167	0.00483049		182	0.00417685	0.00236349	0.00114282	0.00054076	0.00031584	0.00055509		182	0.485749	0.259785	0.0939327	0.0273743	0.00701184	0.00486771		182	0.556757	0.397448	0.233002	0.118398	0.0551643	0.0264502		182	0.672694	0.479381	0.252207	0.0979019	0.0326801	0.0120444		182	0.386014	0.186865	0.0671379	0.0204433	0.00595194	0.00398949		182
	182.2	0.0733956	0.0462044	0.0241053	0.0131289	0.00695435	0.00481158		182.2	0.00412831	0.00233603	0.00112954	0.00053448	0.00031217	0.00054864		182.2	0.485676	0.259746	0.0939185	0.0273701	0.00701079	0.00486698		182.2	0.556748	0.397441	0.232998	0.118396	0.0551633	0.0264498		182.2	0.672641	0.479344	0.252187	0.0978943	0.0326776	0.0120435		182.2	0.385979	0.186848	0.0671318	0.0204414	0.00595139	0.00398913		182.2
	182.4	0.0731083	0.0460236	0.0240109	0.0130776	0.00692714	0.00479276		182.4	0.00408033	0.00230888	0.00111641	0.00052827	0.00030854	0.00054226		182.4	0.485603	0.259707	0.0939044	0.027366	0.00700973	0.00486624		182.4	0.556738	0.397434	0.232994	0.118394	0.0551623	0.0264493		182.4	0.672589	0.479307	0.252167	0.0978867	0.032675	0.0120425		182.4	0.385944	0.186831	0.0671256	0.0204395	0.00595085	0.00398877		182.4
	182.6	0.0728223	0.0458435	0.023917	0.0130264	0.00690003	0.004774		182.6	0.00403292	0.00228205	0.00110344	0.00052213	0.00030495	0.00053596		182.6	0.48553	0.259668	0.0938902	0.0273619	0.00700867	0.00486551		182.6	0.556728	0.397427	0.23299	0.118392	0.0551614	0.0264489		182.6	0.672536	0.479269	0.252148	0.097879	0.0326725	0.0120416		182.6	0.385909	0.186814	0.0671195	0.0204377	0.00595031	0.0039884		182.6
	182.8	0.0725373	0.0456641	0.0238234	0.0129754	0.00687303	0.00475532		182.8	0.00398605	0.00225553	0.00109061	0.00051606	0.00030141	0.00052973		182.8	0.485457	0.259629	0.0938761	0.0273578	0.00700762	0.00486478		182.8	0.556719	0.39742	0.232986	0.11839	0.0551604	0.0264484		182.8	0.672484	0.479232	0.252128	0.0978714	0.03267	0.0120406		182.8	0.385873	0.186797	0.0671134	0.0204358	0.00594976	0.00398804		182.8
	183	0.0722534	0.0454854	0.0237302	0.0129246	0.00684613	0.00473671		183	0.00393973	0.00222932	0.00107794	0.00051006	0.00029791	0.00052358		183	0.485383	0.25959	0.0938619	0.0273536	0.00700656	0.00486404		183	0.556709	0.397413	0.232982	0.118388	0.0551595	0.0264479		183	0.672432	0.479194	0.252108	0.0978638	0.0326674	0.0120397		183	0.385838	0.18678	0.0671072	0.0204339	0.00594922	0.00398767		183
	183.2	0.0719707	0.0453074	0.0236373	0.0128741	0.00681934	0.00471817		183.2	0.00389395	0.00220341	0.00106541	0.00050414	0.00029445	0.00051749		183.2	0.48531	0.25955	0.0938478	0.0273495	0.00700551	0.00486331		183.2	0.556699	0.397407	0.232978	0.118386	0.0551585	0.0264475		183.2	0.672379	0.479157	0.252089	0.0978562	0.0326649	0.0120388		183.2	0.385803	0.186763	0.0671011	0.0204321	0.00594868	0.00398731		183.2
	183.4	0.0716891	0.0451301	0.0235448	0.0128237	0.00679265	0.00469971		183.4	0.00384869	0.00217781	0.00105303	0.00049828	0.00029102	0.00051148		183.4	0.485237	0.259511	0.0938336	0.0273454	0.00700445	0.00486258		183.4	0.556689	0.3974	0.232974	0.118384	0.0551575	0.026447		183.4	0.672327	0.47912	0.252069	0.0978485	0.0326623	0.0120378		183.4	0.385768	0.186746	0.067095	0.0204302	0.00594813	0.00398694		183.4
	183.6	0.0714085	0.0449535	0.0234527	0.0127735	0.00676607	0.00468132		183.6	0.00380397	0.0021525	0.0010408	0.00049249	0.00028764	0.00050554		183.6	0.485164	0.259472	0.0938195	0.0273413	0.00700339	0.00486184		183.6	0.55668	0.397393	0.232969	0.118382	0.0551566	0.0264465		183.6	0.672274	0.479082	0.252049	0.0978409	0.0326598	0.0120369		183.6	0.385732	0.186729	0.0670888	0.0204283	0.00594759	0.00398658		183.6
	183.8	0.0711291	0.0447776	0.0233609	0.0127235	0.0067396	0.004663		183.8	0.00375976	0.00212748	0.0010287	0.00048677	0.0002843	0.00049966		183.8	0.485091	0.259433	0.0938053	0.0273372	0.00700234	0.00486111		183.8	0.55667	0.397386	0.232965	0.11838	0.0551556	0.0264461		183.8	0.672222	0.479045	0.25203	0.0978333	0.0326572	0.012036		183.8	0.385697	0.186711	0.0670827	0.0204265	0.00594705	0.00398622		183.8
	184	0.0708507	0.0446024	0.0232695	0.0126737	0.00671322	0.00464475		184	0.00371607	0.00210276	0.00101675	0.00048111	0.00028099	0.00049385		184	0.485018	0.259394	0.0937912	0.027333	0.00700128	0.00486038		184	0.55666	0.397379	0.232961	0.118378	0.0551546	0.0264456		184	0.672169	0.479008	0.25201	0.0978256	0.0326547	0.012035		184	0.385662	0.186694	0.0670766	0.0204246	0.0059465	0.00398585		184
	184.2	0.0705735	0.0444278	0.0231784	0.0126241	0.00668695	0.00462658		184.2	0.00367289	0.00207833	0.00100493	0.00047552	0.00027773	0.00048811		184.2	0.484945	0.259355	0.0937771	0.0273289	0.00700023	0.00485965		184.2	0.556651	0.397372	0.232957	0.118376	0.0551537	0.0264452		184.2	0.672117	0.47897	0.25199	0.097818	0.0326521	0.0120341		184.2	0.385627	0.186677	0.0670705	0.0204227	0.00594596	0.00398549		184.2
	184.4	0.0702973	0.044254	0.0230877	0.0125747	0.00666078	0.00460847		184.4	0.00363021	0.00205417	0.00099325	0.00046999	0.0002745	0.00048244		184.4	0.484872	0.259316	0.0937629	0.0273248	0.00699917	0.00485891		184.4	0.556641	0.397365	0.232953	0.118373	0.0551527	0.0264447		184.4	0.672065	0.478933	0.251971	0.0978104	0.0326496	0.0120331		184.4	0.385591	0.18666	0.0670643	0.0204209	0.00594542	0.00398512		184.4
	184.6	0.0700222	0.0440808	0.0229974	0.0125255	0.00663472	0.00459044		184.6	0.00358802	0.0020303	0.00098171	0.00046453	0.00027131	0.00047684		184.6	0.484799	0.259277	0.0937488	0.0273207	0.00699812	0.00485818		184.6	0.556631	0.397358	0.232949	0.118371	0.0551518	0.0264442		184.6	0.672012	0.478896	0.251951	0.0978028	0.032647	0.0120322		184.6	0.385556	0.186643	0.0670582	0.020419	0.00594487	0.00398476		184.6
	184.8	0.0697482	0.0439083	0.0229074	0.0124765	0.00660876	0.00457247		184.8	0.00354632	0.00200671	0.0009703	0.00045913	0.00026816	0.00047129		184.8	0.484725	0.259238	0.0937347	0.0273165	0.00699706	0.00485745		184.8	0.556621	0.397351	0.232945	0.118369	0.0551508	0.0264438		184.8	0.67196	0.478858	0.251932	0.0977951	0.0326445	0.0120313		184.8	0.385521	0.186626	0.0670521	0.0204171	0.00594433	0.0039844		184.8
	185	0.0694753	0.0437365	0.0228177	0.0124277	0.0065829	0.00455458		185	0.00350511	0.00198339	0.00095903	0.0004538	0.00026504	0.00046582		185	0.484652	0.259199	0.0937206	0.0273124	0.00699601	0.00485672		185	0.556612	0.397344	0.232941	0.118367	0.0551498	0.0264433		185	0.671907	0.478821	0.251912	0.0977875	0.0326419	0.0120303		185	0.385486	0.186609	0.067046	0.0204153	0.00594379	0.00398403		185
	185.2	0.0692034	0.0435653	0.0227284	0.0123791	0.00655713	0.00453676		185.2	0.00346438	0.00196034	0.00094788	0.00044852	0.00026196	0.0004604		185.2	0.484579	0.25916	0.0937064	0.0273083	0.00699496	0.00485598		185.2	0.556602	0.397337	0.232937	0.118365	0.0551489	0.0264429		185.2	0.671855	0.478784	0.251892	0.0977799	0.0326394	0.0120294		185.2	0.385451	0.186592	0.0670398	0.0204134	0.00594324	0.00398367		185.2
	185.4	0.0689326	0.0433948	0.0226395	0.0123306	0.00653148	0.00451901		185.4	0.00342412	0.00193756	0.00093687	0.00044331	0.00025892	0.00045505		185.4	0.484506	0.259121	0.0936923	0.0273042	0.0069939	0.00485525		185.4	0.556592	0.39733	0.232933	0.118363	0.0551479	0.0264424		185.4	0.671803	0.478746	0.251873	0.0977723	0.0326369	0.0120284		185.4	0.385415	0.186575	0.0670337	0.0204116	0.0059427	0.0039833		185.4
	185.6	0.0686628	0.043225	0.0225509	0.0122823	0.00650592	0.00450132		185.6	0.00338433	0.00191504	0.00092598	0.00043816	0.00025591	0.00044977		185.6	0.484433	0.259081	0.0936782	0.0273001	0.00699285	0.00485452		185.6	0.556583	0.397323	0.232929	0.118361	0.055147	0.0264419		185.6	0.67175	0.478709	0.251853	0.0977646	0.0326343	0.0120275		185.6	0.38538	0.186558	0.0670276	0.0204097	0.00594216	0.00398294		185.6
	185.8	0.0683941	0.0430559	0.0224627	0.0122343	0.00648046	0.00448371		185.8	0.003345	0.00189279	0.00091522	0.00043307	0.00025294	0.00044454		185.8	0.48436	0.259042	0.0936641	0.027296	0.00699179	0.00485379		185.8	0.556573	0.397316	0.232925	0.118359	0.055146	0.0264415		185.8	0.671698	0.478672	0.251833	0.097757	0.0326318	0.0120266		185.8	0.385345	0.186541	0.0670215	0.0204078	0.00594161	0.00398258		185.8
	186	0.0681265	0.0428874	0.0223747	0.0121864	0.0064551	0.00446616		186	0.00330613	0.00187079	0.00090458	0.00042803	0.00025	0.00043937		186	0.484287	0.259003	0.09365	0.0272919	0.00699074	0.00485306		186	0.556563	0.397309	0.232921	0.118357	0.055145	0.026441		186	0.671646	0.478634	0.251814	0.0977494	0.0326292	0.0120256		186	0.38531	0.186524	0.0670153	0.020406	0.00594107	0.00398221		186
	186.2	0.0678599	0.0427196	0.0222872	0.0121387	0.00642984	0.00444868		186.2	0.00326771	0.00184905	0.00089407	0.00042306	0.00024709	0.00043427		186.2	0.484214	0.258964	0.0936358	0.0272877	0.00698969	0.00485233		186.2	0.556553	0.397303	0.232917	0.118355	0.0551441	0.0264406		186.2	0.671593	0.478597	0.251794	0.0977418	0.0326267	0.0120247		186.2	0.385275	0.186507	0.0670092	0.0204041	0.00594053	0.00398185		186.2
	186.4	0.0675943	0.0425524	0.0222	0.0120912	0.00640468	0.00443128		186.4	0.00322973	0.00182756	0.00088368	0.00041814	0.00024422	0.00042922		186.4	0.484141	0.258925	0.0936217	0.0272836	0.00698863	0.0048516		186.4	0.556544	0.397296	0.232913	0.118353	0.0551431	0.0264401		186.4	0.671541	0.47856	0.251774	0.0977342	0.0326241	0.0120238		186.4	0.385239	0.18649	0.0670031	0.0204022	0.00593999	0.00398148		186.4
	186.6	0.0673298	0.0423859	0.0221131	0.0120439	0.00637961	0.00441393		186.6	0.0031922	0.00180633	0.00087341	0.00041328	0.00024138	0.00042423		186.6	0.484068	0.258886	0.0936076	0.0272795	0.00698758	0.00485086		186.6	0.556534	0.397289	0.232909	0.118351	0.0551421	0.0264396		186.6	0.671489	0.478522	0.251755	0.0977265	0.0326216	0.0120228		186.6	0.385204	0.186473	0.066997	0.0204004	0.00593944	0.00398112		186.6
	186.8	0.0670664	0.04222	0.0220266	0.0119968	0.00635465	0.00439666		186.8	0.00315511	0.00178534	0.00086326	0.00040848	0.00023858	0.0004193		186.8	0.483995	0.258847	0.0935935	0.0272754	0.00698653	0.00485013		186.8	0.556524	0.397282	0.232904	0.118349	0.0551412	0.0264392		186.8	0.671436	0.478485	0.251735	0.0977189	0.032619	0.0120219		186.8	0.385169	0.186456	0.0669909	0.0203985	0.0059389	0.00398076		186.8
	187	0.0668039	0.0420548	0.0219404	0.0119498	0.00632978	0.00437946		187	0.00311844	0.00176459	0.00085323	0.00040374	0.0002358	0.00041443		187	0.483923	0.258808	0.0935794	0.0272713	0.00698547	0.0048494		187	0.556515	0.397275	0.2329	0.118347	0.0551402	0.0264387		187	0.671384	0.478448	0.251716	0.0977113	0.0326165	0.012021		187	0.385134	0.186439	0.0669847	0.0203966	0.00593836	0.00398039		187
	187.2	0.0665425	0.0418902	0.0218545	0.0119031	0.00630501	0.00436232		187.2	0.0030822	0.00174408	0.00084331	0.00039904	0.00023306	0.00040961		187.2	0.48385	0.258769	0.0935653	0.0272672	0.00698442	0.00484867		187.2	0.556505	0.397268	0.232896	0.118345	0.0551393	0.0264382		187.2	0.671331	0.478411	0.251696	0.0977037	0.032614	0.01202		187.2	0.385099	0.186422	0.0669786	0.0203948	0.00593782	0.00398003		187.2
	187.4	0.0662821	0.0417263	0.021769	0.0118565	0.00628034	0.00434525		187.4	0.00304638	0.00172381	0.00083351	0.00039441	0.00023036	0.00040485		187.4	0.483777	0.25873	0.0935512	0.0272631	0.00698337	0.00484794		187.4	0.556495	0.397261	0.232892	0.118342	0.0551383	0.0264378		187.4	0.671279	0.478373	0.251676	0.0976961	0.0326114	0.0120191		187.4	0.385063	0.186405	0.0669725	0.0203929	0.00593727	0.00397967		187.4
	187.6	0.0660227	0.041563	0.0216838	0.0118101	0.00625576	0.00432824		187.6	0.00301098	0.00170378	0.00082383	0.00038982	0.00022768	0.00040015		187.6	0.483704	0.258691	0.0935371	0.027259	0.00698232	0.00484721		187.6	0.556486	0.397254	0.232888	0.11834	0.0551373	0.0264373		187.6	0.671227	0.478336	0.251657	0.0976884	0.0326089	0.0120181		187.6	0.385028	0.186388	0.0669664	0.0203911	0.00593673	0.0039793		187.6
	187.8	0.0657644	0.0414004	0.021599	0.0117639	0.00623128	0.00431131		187.8	0.00297599	0.00168398	0.00081425	0.00038529	0.00022503	0.0003955		187.8	0.483631	0.258652	0.093523	0.0272549	0.00698126	0.00484648		187.8	0.556476	0.397247	0.232884	0.118338	0.0551364	0.0264369		187.8	0.671174	0.478299	0.251637	0.0976808	0.0326063	0.0120172		187.8	0.384993	0.186371	0.0669603	0.0203892	0.00593619	0.00397894		187.8
	188	0.065507	0.0412384	0.0215144	0.0117178	0.0062069	0.00429444		188	0.00294141	0.00166441	0.00080479	0.00038082	0.00022242	0.0003909		188	0.483558	0.258613	0.0935089	0.0272508	0.00698021	0.00484575		188	0.556466	0.39724	0.23288	0.118336	0.0551354	0.0264364		188	0.671122	0.478261	0.251617	0.0976732	0.0326038	0.0120163		188	0.384958	0.186354	0.0669542	0.0203873	0.00593565	0.00397858		188
	188.2	0.0652507	0.041077	0.0214303	0.011672	0.00618261	0.00427763		188.2	0.00290723	0.00164507	0.00079544	0.00037639	0.00021983	0.00038636		188.2	0.483485	0.258574	0.0934948	0.0272467	0.00697916	0.00484502		188.2	0.556456	0.397233	0.232876	0.118334	0.0551344	0.0264359		188.2	0.67107	0.478224	0.251598	0.0976656	0.0326012	0.0120153		188.2	0.384923	0.186337	0.066948	0.0203855	0.00593511	0.00397821		188.2
	188.4	0.0649953	0.0409163	0.0213464	0.0116263	0.00615841	0.00426089		188.4	0.00287344	0.00162595	0.0007862	0.00037202	0.00021728	0.00038187		188.4	0.483412	0.258535	0.0934807	0.0272425	0.00697811	0.00484429		188.4	0.556447	0.397226	0.232872	0.118332	0.0551335	0.0264355		188.4	0.671018	0.478187	0.251578	0.097658	0.0325987	0.0120144		188.4	0.384888	0.18632	0.0669419	0.0203836	0.00593456	0.00397785		188.4
	188.6	0.064741	0.0407561	0.0212628	0.0115808	0.00613432	0.00424422		188.6	0.00284005	0.00160706	0.00077706	0.00036769	0.00021475	0.00037743		188.6	0.483339	0.258496	0.0934666	0.0272384	0.00697706	0.00484356		188.6	0.556437	0.397219	0.232868	0.11833	0.0551325	0.026435		188.6	0.670965	0.47815	0.251559	0.0976504	0.0325962	0.0120135		188.6	0.384852	0.186303	0.0669358	0.0203817	0.00593402	0.00397749		188.6
	188.8	0.0644876	0.0405966	0.0211797	0.0115355	0.00611031	0.00422761		188.8	0.00280705	0.00158838	0.00076803	0.00036342	0.00021226	0.00037305		188.8	0.483267	0.258457	0.0934525	0.0272343	0.006976	0.00484283		188.8	0.556427	0.397212	0.232864	0.118328	0.0551316	0.0264346		188.8	0.670913	0.478112	0.251539	0.0976428	0.0325936	0.0120125		188.8	0.384817	0.186286	0.0669297	0.0203799	0.00593348	0.00397712		188.8
	189	0.0642353	0.0404378	0.0210968	0.0114904	0.0060864	0.00421107		189	0.00277443	0.00156993	0.0007591	0.0003592	0.00020979	0.00036871		189	0.483194	0.258418	0.0934385	0.0272302	0.00697495	0.0048421		189	0.556418	0.397206	0.23286	0.118326	0.0551306	0.0264341		189	0.670861	0.478075	0.251519	0.0976352	0.0325911	0.0120116		189	0.384782	0.186269	0.0669236	0.020378	0.00593294	0.00397676		189
	189.2	0.0639839	0.0402795	0.0210142	0.0114454	0.00606258	0.00419459		189.2	0.00274218	0.00155168	0.00075028	0.00035502	0.00020735	0.00036443		189.2	0.483121	0.25838	0.0934244	0.0272261	0.0069739	0.00484137		189.2	0.556408	0.397199	0.232856	0.118324	0.0551296	0.0264336		189.2	0.670808	0.478038	0.2515	0.0976275	0.0325885	0.0120106		189.2	0.384747	0.186252	0.0669175	0.0203761	0.00593239	0.0039764		189.2
	189.4	0.0637335	0.0401219	0.020932	0.0114006	0.00603886	0.00417817		189.4	0.00271032	0.00153365	0.00074156	0.0003509	0.00020494	0.00036019		189.4	0.483048	0.258341	0.0934103	0.027222	0.00697285	0.00484064		189.4	0.556398	0.397192	0.232852	0.118322	0.0551287	0.0264332		189.4	0.670756	0.478	0.25148	0.0976199	0.032586	0.0120097		189.4	0.384712	0.186235	0.0669113	0.0203743	0.00593185	0.00397603		189.4
	189.6	0.0634841	0.0399649	0.0208501	0.011356	0.00601523	0.00416182		189.6	0.00267882	0.00151583	0.00073295	0.00034682	0.00020256	0.00035601		189.6	0.482975	0.258302	0.0933962	0.0272179	0.0069718	0.00483991		189.6	0.556388	0.397185	0.232848	0.11832	0.0551277	0.0264327		189.6	0.670704	0.477963	0.251461	0.0976123	0.0325835	0.0120088		189.6	0.384677	0.186217	0.0669052	0.0203724	0.00593131	0.00397567		189.6
	189.8	0.0632357	0.0398085	0.0207685	0.0113116	0.00599169	0.00414554		189.8	0.00264769	0.00149821	0.00072443	0.00034279	0.00020021	0.00035187		189.8	0.482902	0.258263	0.0933821	0.0272138	0.00697075	0.00483918		189.8	0.556379	0.397178	0.232844	0.118318	0.0551268	0.0264323		189.8	0.670651	0.477926	0.251441	0.0976047	0.0325809	0.0120078		189.8	0.384642	0.1862	0.0668991	0.0203706	0.00593077	0.00397531		189.8
	190	0.0629882	0.0396527	0.0206872	0.0112673	0.00596824	0.00412931		190	0.00261692	0.0014808	0.00071601	0.00033881	0.00019788	0.00034778		190	0.48283	0.258224	0.0933681	0.0272097	0.0069697	0.00483845		190	0.556369	0.397171	0.232839	0.118316	0.0551258	0.0264318		190	0.670599	0.477889	0.251421	0.0975971	0.0325784	0.0120069		190	0.384606	0.186183	0.066893	0.0203687	0.00593023	0.00397494		190
	190.2	0.0627418	0.0394976	0.0206062	0.0112232	0.00594489	0.00411315		190.2	0.00258651	0.00146359	0.00070769	0.00033487	0.00019558	0.00034374		190.2	0.482757	0.258185	0.093354	0.0272056	0.00696865	0.00483772		190.2	0.556359	0.397164	0.232835	0.118314	0.0551248	0.0264313		190.2	0.670547	0.477851	0.251402	0.0975895	0.0325758	0.012006		190.2	0.384571	0.186166	0.0668869	0.0203668	0.00592969	0.00397458		190.2
	190.4	0.0624962	0.039343	0.0205256	0.0111793	0.00592162	0.00409706		190.4	0.00255645	0.00144659	0.00069947	0.00033098	0.00019331	0.00033974		190.4	0.482684	0.258146	0.0933399	0.0272015	0.0069676	0.00483699		190.4	0.55635	0.397157	0.232831	0.118312	0.0551239	0.0264309		190.4	0.670495	0.477814	0.251382	0.0975819	0.0325733	0.012005		190.4	0.384536	0.186149	0.0668808	0.020365	0.00592914	0.00397422		190.4
	190.6	0.0622517	0.0391891	0.0204453	0.0111355	0.00589845	0.00408103		190.6	0.00252675	0.00142977	0.00069134	0.00032713	0.00019106	0.0003358		190.6	0.482611	0.258107	0.0933259	0.0271974	0.00696655	0.00483626		190.6	0.55634	0.39715	0.232827	0.118309	0.0551229	0.0264304		190.6	0.670442	0.477777	0.251363	0.0975743	0.0325708	0.0120041		190.6	0.384501	0.186132	0.0668747	0.0203631	0.0059286	0.00397385		190.6
	190.8	0.0620081	0.0390357	0.0203653	0.011092	0.00587537	0.00406506		190.8	0.00249738	0.00141316	0.0006833	0.00032333	0.00018884	0.00033189		190.8	0.482539	0.258068	0.0933118	0.0271933	0.0069655	0.00483553		190.8	0.55633	0.397143	0.232823	0.118307	0.0551219	0.02643		190.8	0.67039	0.47774	0.251343	0.0975667	0.0325682	0.0120032		190.8	0.384466	0.186115	0.0668686	0.0203613	0.00592806	0.00397349		190.8
	191	0.0617654	0.0388829	0.0202856	0.0110486	0.00585238	0.00404915		191	0.00246836	0.00139674	0.00067536	0.00031957	0.00018665	0.00032804		191	0.482466	0.258029	0.0932977	0.0271892	0.00696445	0.00483481		191	0.556321	0.397136	0.232819	0.118305	0.055121	0.0264295		191	0.670338	0.477702	0.251323	0.0975591	0.0325657	0.0120022		191	0.384431	0.186098	0.0668625	0.0203594	0.00592752	0.00397313		191
	191.2	0.0615237	0.0387308	0.0202062	0.0110053	0.00582947	0.0040333		191.2	0.00243968	0.00138051	0.00066751	0.00031586	0.00018448	0.00032423		191.2	0.482393	0.25799	0.0932837	0.0271851	0.0069634	0.00483408		191.2	0.556311	0.397129	0.232815	0.118303	0.05512	0.026429		191.2	0.670285	0.477665	0.251304	0.0975514	0.0325631	0.0120013		191.2	0.384396	0.186081	0.0668564	0.0203575	0.00592698	0.00397277		191.2
	191.4	0.061283	0.0385792	0.0201271	0.0109622	0.00580666	0.00401752		191.4	0.00241133	0.00136446	0.00065976	0.00031219	0.00018234	0.00032046		191.4	0.482321	0.257952	0.0932696	0.027181	0.00696235	0.00483335		191.4	0.556301	0.397122	0.232811	0.118301	0.0551191	0.0264286		191.4	0.670233	0.477628	0.251284	0.0975439	0.0325606	0.0120003		191.4	0.384361	0.186064	0.0668502	0.0203557	0.00592644	0.0039724		191.4
	191.6	0.0610431	0.0384282	0.0200484	0.0109193	0.00578394	0.0040018		191.6	0.0023833	0.00134861	0.00065209	0.00030856	0.00018022	0.00031673		191.6	0.482248	0.257913	0.0932556	0.0271769	0.0069613	0.00483262		191.6	0.556291	0.397115	0.232807	0.118299	0.0551181	0.0264281		191.6	0.670181	0.477591	0.251265	0.0975362	0.0325581	0.0119994		191.6	0.384325	0.186047	0.0668441	0.0203538	0.0059259	0.00397204		191.6
	191.8	0.0608043	0.0382779	0.0199699	0.0108766	0.0057613	0.00398614		191.8	0.00235561	0.00133294	0.00064451	0.00030497	0.00017812	0.00031305		191.8	0.482175	0.257874	0.0932415	0.0271728	0.00696025	0.00483189		191.8	0.556282	0.397109	0.232803	0.118297	0.0551171	0.0264276		191.8	0.670129	0.477553	0.251245	0.0975286	0.0325555	0.0119985		191.8	0.38429	0.18603	0.066838	0.020352	0.00592535	0.00397168		191.8
	192	0.0605663	0.0381281	0.0198918	0.0108341	0.00573876	0.00397054		192	0.00232823	0.00131745	0.00063702	0.00030143	0.00017605	0.00030941		192	0.482102	0.257835	0.0932275	0.0271687	0.0069592	0.00483116		192	0.556272	0.397102	0.232799	0.118295	0.0551162	0.0264272		192	0.670076	0.477516	0.251225	0.097521	0.032553	0.0119975		192	0.384255	0.186013	0.0668319	0.0203501	0.00592481	0.00397131		192
	192.2	0.0603293	0.0379789	0.0198139	0.0107917	0.0057163	0.003955		192.2	0.00230118	0.00130214	0.00062962	0.00029793	0.00017401	0.00030582		192.2	0.48203	0.257796	0.0932134	0.0271646	0.00695815	0.00483044		192.2	0.556262	0.397095	0.232795	0.118293	0.0551152	0.0264267		192.2	0.670024	0.477479	0.251206	0.0975134	0.0325505	0.0119966		192.2	0.38422	0.185996	0.0668258	0.0203482	0.00592427	0.00397095		192.2
	192.4	0.0600932	0.0378303	0.0197364	0.0107494	0.00569393	0.00393953		192.4	0.00227444	0.001287	0.0006223	0.00029446	0.00017198	0.00030227		192.4	0.481957	0.257757	0.0931994	0.0271605	0.0069571	0.00482971		192.4	0.556253	0.397088	0.232791	0.118291	0.0551142	0.0264263		192.4	0.669972	0.477442	0.251186	0.0975058	0.0325479	0.0119957		192.4	0.384185	0.185979	0.0668197	0.0203464	0.00592373	0.00397059		192.4
	192.6	0.0598581	0.0376822	0.0196592	0.0107074	0.00567165	0.00392411		192.6	0.00224801	0.00127205	0.00061507	0.00029104	0.00016999	0.00029875		192.6	0.481885	0.257718	0.0931853	0.0271564	0.00695606	0.00482898		192.6	0.556243	0.397081	0.232787	0.118289	0.0551133	0.0264258		192.6	0.66992	0.477405	0.251167	0.0974982	0.0325454	0.0119947		192.6	0.38415	0.185963	0.0668136	0.0203445	0.00592319	0.00397023		192.6
	192.8	0.0596238	0.0375348	0.0195822	0.0106655	0.00564946	0.00390875		192.8	0.00222188	0.00125727	0.00060792	0.00028766	0.00016801	0.00029528		192.8	0.481812	0.25768	0.0931713	0.0271524	0.00695501	0.00482825		192.8	0.556233	0.397074	0.232783	0.118287	0.0551123	0.0264253		192.8	0.669868	0.477367	0.251147	0.0974906	0.0325428	0.0119938		192.8	0.384115	0.185946	0.0668075	0.0203427	0.00592265	0.00396986		192.8
	193	0.0593905	0.0373879	0.0195056	0.0106237	0.00562735	0.00389346		193	0.00219606	0.00124265	0.00060086	0.00028432	0.00016606	0.00029185		193	0.481739	0.257641	0.0931572	0.0271483	0.00695396	0.00482752		193	0.556223	0.397067	0.232779	0.118285	0.0551114	0.0264249		193	0.669815	0.47733	0.251127	0.097483	0.0325403	0.0119929		193	0.38408	0.185929	0.0668014	0.0203408	0.00592211	0.0039695		193
	193.2	0.0591581	0.0372416	0.0194293	0.0105822	0.00560533	0.00387822		193.2	0.00217054	0.00122821	0.00059388	0.00028101	0.00016413	0.00028846		193.2	0.481667	0.257602	0.0931432	0.0271442	0.00695291	0.0048268		193.2	0.556214	0.39706	0.232774	0.118283	0.0551104	0.0264244		193.2	0.669763	0.477293	0.251108	0.0974754	0.0325378	0.0119919		193.2	0.384045	0.185912	0.0667953	0.020339	0.00592157	0.00396914		193.2
	193.4	0.0589266	0.0370958	0.0193532	0.0105407	0.00558339	0.00386305		193.4	0.00214532	0.00121394	0.00058698	0.00027775	0.00016222	0.00028511		193.4	0.481594	0.257563	0.0931291	0.0271401	0.00695186	0.00482607		193.4	0.556204	0.397053	0.23277	0.118281	0.0551094	0.026424		193.4	0.669711	0.477256	0.251088	0.0974678	0.0325352	0.011991		193.4	0.38401	0.185895	0.0667892	0.0203371	0.00592103	0.00396878		193.4
	193.6	0.058696	0.0369507	0.0192775	0.0104995	0.00556154	0.00384793		193.6	0.00212039	0.00119983	0.00058015	0.00027452	0.00016034	0.00028179		193.6	0.481522	0.257524	0.0931151	0.027136	0.00695081	0.00482534		193.6	0.556194	0.397046	0.232766	0.118278	0.0551085	0.0264235		193.6	0.669659	0.477218	0.251069	0.0974602	0.0325327	0.0119901		193.6	0.383975	0.185878	0.0667831	0.0203352	0.00592048	0.00396841		193.6
	193.8	0.0584663	0.0368061	0.0192021	0.0104584	0.00553978	0.00383287		193.8	0.00209575	0.00118589	0.00057341	0.00027133	0.00015847	0.00027852		193.8	0.481449	0.257485	0.0931011	0.0271319	0.00694977	0.00482461		193.8	0.556185	0.397039	0.232762	0.118276	0.0551075	0.026423		193.8	0.669606	0.477181	0.251049	0.0974526	0.0325302	0.0119891		193.8	0.383939	0.185861	0.066777	0.0203334	0.00591994	0.00396805		193.8
	194	0.0582375	0.0366621	0.0191269	0.0104175	0.0055181	0.00381787		194	0.00207139	0.00117211	0.00056675	0.00026818	0.00015663	0.00027528		194	0.481376	0.257447	0.0930871	0.0271278	0.00694872	0.00482389		194	0.556175	0.397032	0.232758	0.118274	0.0551066	0.0264226		194	0.669554	0.477144	0.25103	0.097445	0.0325276	0.0119882		194	0.383904	0.185844	0.0667709	0.0203315	0.0059194	0.00396769		194
	194.2	0.0580097	0.0365186	0.0190521	0.0103767	0.00549651	0.00380293		194.2	0.00204732	0.00115849	0.00056016	0.00026506	0.00015481	0.00027208		194.2	0.481304	0.257408	0.093073	0.0271237	0.00694767	0.00482316		194.2	0.556165	0.397025	0.232754	0.118272	0.0551056	0.0264221		194.2	0.669502	0.477107	0.25101	0.0974374	0.0325251	0.0119873		194.2	0.383869	0.185827	0.0667648	0.0203297	0.00591886	0.00396733		194.2
	194.4	0.0577826	0.0363757	0.0189775	0.0103361	0.005475	0.00378805		194.4	0.00202353	0.00114503	0.00055365	0.00026198	0.00015301	0.00026892		194.4	0.481231	0.257369	0.093059	0.0271196	0.00694663	0.00482243		194.4	0.556156	0.397019	0.23275	0.11827	0.0551046	0.0264217		194.4	0.66945	0.47707	0.25099	0.0974298	0.0325225	0.0119863		194.4	0.383834	0.18581	0.0667587	0.0203278	0.00591832	0.00396696		194.4
	194.6	0.0575565	0.0362333	0.0189033	0.0102957	0.00545358	0.00377323		194.6	0.00200001	0.00113172	0.00054722	0.00025894	0.00015123	0.0002658		194.6	0.481159	0.25733	0.093045	0.0271155	0.00694558	0.00482171		194.6	0.556146	0.397012	0.232746	0.118268	0.0551037	0.0264212		194.6	0.669398	0.477032	0.250971	0.0974222	0.03252	0.0119854		194.6	0.383799	0.185793	0.0667526	0.020326	0.00591778	0.0039666		194.6
	194.8	0.0573313	0.0360915	0.0188293	0.0102554	0.00543223	0.00375846		194.8	0.00197677	0.00111857	0.00054086	0.00025593	0.00014948	0.00026271		194.8	0.481086	0.257291	0.093031	0.0271115	0.00694453	0.00482098		194.8	0.556136	0.397005	0.232742	0.118266	0.0551027	0.0264207		194.8	0.669345	0.476995	0.250951	0.0974147	0.0325175	0.0119845		194.8	0.383764	0.185776	0.0667465	0.0203241	0.00591724	0.00396624		194.8
	195	0.0571069	0.0359503	0.0187556	0.0102153	0.00541098	0.00374375		195	0.0019538	0.00110557	0.00053457	0.00025295	0.00014774	0.00025965		195	0.481014	0.257253	0.0930169	0.0271074	0.00694349	0.00482025		195	0.556126	0.396998	0.232738	0.118264	0.0551017	0.0264203		195	0.669293	0.476958	0.250932	0.097407	0.0325149	0.0119835		195	0.383729	0.185759	0.0667404	0.0203222	0.0059167	0.00396588		195
	195.2	0.0568835	0.0358096	0.0186822	0.0101753	0.0053898	0.0037291		195.2	0.00193109	0.00109272	0.00052836	0.00025001	0.00014602	0.00025664		195.2	0.480941	0.257214	0.0930029	0.0271033	0.00694244	0.00481953		195.2	0.556117	0.396991	0.232734	0.118262	0.0551008	0.0264198		195.2	0.669241	0.476921	0.250912	0.0973995	0.0325124	0.0119826		195.2	0.383694	0.185742	0.0667343	0.0203204	0.00591616	0.00396551		195.2
	195.4	0.0566609	0.0356695	0.0186091	0.0101355	0.00536871	0.00371451		195.4	0.00190865	0.00108002	0.00052222	0.00024711	0.00014433	0.00025365		195.4	0.480869	0.257175	0.0929889	0.0270992	0.00694139	0.0048188		195.4	0.556107	0.396984	0.23273	0.11826	0.0550998	0.0264194		195.4	0.669189	0.476884	0.250893	0.0973919	0.0325099	0.0119816		195.4	0.383659	0.185725	0.0667282	0.0203185	0.00591562	0.00396515		195.4
	195.6	0.0564392	0.0355299	0.0185363	0.0100958	0.0053477	0.00369997		195.6	0.00188647	0.00106747	0.00051615	0.00024424	0.00014265	0.00025071		195.6	0.480796	0.257136	0.0929749	0.0270951	0.00694035	0.00481807		195.6	0.556097	0.396977	0.232726	0.118258	0.0550989	0.0264189		195.6	0.669137	0.476847	0.250873	0.0973843	0.0325073	0.0119807		195.6	0.383624	0.185708	0.0667221	0.0203167	0.00591508	0.00396479		195.6
	195.8	0.0562183	0.0353909	0.0184638	0.0100563	0.00532678	0.0036855		195.8	0.00186455	0.00105507	0.00051016	0.0002414	0.00014099	0.00024779		195.8	0.480724	0.257098	0.0929609	0.027091	0.0069393	0.00481735		195.8	0.556088	0.39697	0.232722	0.118256	0.0550979	0.0264184		195.8	0.669085	0.476809	0.250854	0.0973767	0.0325048	0.0119798		195.8	0.383589	0.185691	0.066716	0.0203148	0.00591454	0.00396443		195.8
	196	0.0559983	0.0352524	0.0183915	0.0100169	0.00530593	0.00367107		196	0.00184288	0.00104281	0.00050423	0.00023859	0.00013935	0.00024491		196	0.480651	0.257059	0.0929468	0.027087	0.00693825	0.00481662		196	0.556078	0.396963	0.232718	0.118254	0.0550969	0.026418		196	0.669032	0.476772	0.250834	0.0973691	0.0325023	0.0119788		196	0.383554	0.185674	0.0667099	0.020313	0.005914	0.00396406		196
	196.2	0.0557792	0.0351144	0.0183195	0.00997773	0.00528517	0.00365671		196.2	0.00182147	0.00103069	0.00049837	0.00023582	0.00013773	0.00024207		196.2	0.480579	0.25702	0.0929328	0.0270829	0.00693721	0.0048159		196.2	0.556068	0.396956	0.232714	0.118252	0.055096	0.0264175		196.2	0.66898	0.476735	0.250814	0.0973615	0.0324997	0.0119779		196.2	0.383519	0.185657	0.0667038	0.0203111	0.00591346	0.0039637		196.2
	196.4	0.0555609	0.034977	0.0182478	0.00993869	0.00526448	0.0036424		196.4	0.0018003	0.00101871	0.00049258	0.00023308	0.00013613	0.00023925		196.4	0.480507	0.256981	0.0929188	0.0270788	0.00693616	0.00481517		196.4	0.556059	0.396949	0.23271	0.11825	0.055095	0.026417		196.4	0.668928	0.476698	0.250795	0.0973539	0.0324972	0.011977		196.4	0.383484	0.18564	0.0666978	0.0203093	0.00591292	0.00396334		196.4
	196.6	0.0553435	0.0348402	0.0181764	0.00989979	0.00524388	0.00362814		196.6	0.00177938	0.00100687	0.00048685	0.00023037	0.00013455	0.00023647		196.6	0.480434	0.256943	0.0929048	0.0270747	0.00693512	0.00481444		196.6	0.556049	0.396942	0.232705	0.118248	0.0550941	0.0264166		196.6	0.668876	0.476661	0.250775	0.0973463	0.0324947	0.0119761		196.6	0.383449	0.185623	0.0666917	0.0203074	0.00591238	0.00396298		196.6
	196.8	0.0551269	0.0347038	0.0181053	0.00986105	0.00522336	0.00361395		196.8	0.0017587	0.00099517	0.00048119	0.00022769	0.00013299	0.00023373		196.8	0.480362	0.256904	0.0928908	0.0270706	0.00693407	0.00481372		196.8	0.556039	0.396935	0.232701	0.118245	0.0550931	0.0264161		196.8	0.668824	0.476624	0.250756	0.0973387	0.0324921	0.0119751		196.8	0.383414	0.185606	0.0666856	0.0203055	0.00591184	0.00396262		196.8
	197	0.0549112	0.034568	0.0180345	0.00982247	0.00520292	0.00359981		197	0.00173826	0.00098361	0.0004756	0.00022505	0.00013144	0.00023101		197	0.480289	0.256865	0.0928768	0.0270666	0.00693303	0.00481299		197	0.556029	0.396928	0.232697	0.118243	0.0550921	0.0264157		197	0.668772	0.476586	0.250736	0.0973311	0.0324896	0.0119742		197	0.383379	0.185589	0.0666795	0.0203037	0.0059113	0.00396225		197
	197.2	0.0546963	0.0344327	0.0179639	0.00978403	0.00518256	0.00358572		197.2	0.00171806	0.00097218	0.00047008	0.00022243	0.00012991	0.00022833		197.2	0.480217	0.256826	0.0928628	0.0270625	0.00693198	0.00481227		197.2	0.55602	0.396922	0.232693	0.118241	0.0550912	0.0264152		197.2	0.66872	0.476549	0.250717	0.0973235	0.0324871	0.0119732		197.2	0.383344	0.185572	0.0666734	0.0203018	0.00591076	0.00396189		197.2
	197.4	0.0544823	0.034298	0.0178936	0.00974574	0.00516228	0.00357169		197.4	0.0016981	0.00096088	0.00046461	0.00021985	0.0001284	0.00022567		197.4	0.480145	0.256788	0.0928488	0.0270584	0.00693094	0.00481154		197.4	0.55601	0.396915	0.232689	0.118239	0.0550902	0.0264147		197.4	0.668667	0.476512	0.250697	0.097316	0.0324845	0.0119723		197.4	0.383309	0.185555	0.0666673	0.0203	0.00591022	0.00396153		197.4
	197.6	0.054269	0.0341638	0.0178236	0.0097076	0.00514208	0.00355771		197.6	0.00167836	0.00094971	0.00045921	0.00021729	0.00012691	0.00022305		197.6	0.480072	0.256749	0.0928348	0.0270543	0.00692989	0.00481082		197.6	0.556	0.396908	0.232685	0.118237	0.0550893	0.0264143		197.6	0.668615	0.476475	0.250678	0.0973084	0.032482	0.0119714		197.6	0.383274	0.185538	0.0666612	0.0202981	0.00590968	0.00396117		197.6
	197.8	0.0540567	0.0340301	0.0177538	0.00966962	0.00512196	0.00354379		197.8	0.00165886	0.00093868	0.00045388	0.00021477	0.00012544	0.00022046		197.8	0.48	0.25671	0.0928209	0.0270502	0.00692885	0.00481009		197.8	0.555991	0.396901	0.232681	0.118235	0.0550883	0.0264138		197.8	0.668563	0.476438	0.250658	0.0973008	0.0324795	0.0119705		197.8	0.383239	0.185521	0.0666551	0.0202963	0.00590914	0.00396081		197.8
	198	0.0538451	0.0338969	0.0176843	0.00963178	0.00510192	0.00352992		198	0.00163958	0.00092777	0.0004486	0.00021227	0.00012398	0.0002179		198	0.479928	0.256672	0.0928069	0.0270462	0.0069278	0.00480937		198	0.555981	0.396894	0.232677	0.118233	0.0550873	0.0264134		198	0.668511	0.476401	0.250638	0.0972932	0.0324769	0.0119695		198	0.383204	0.185504	0.066649	0.0202944	0.0059086	0.00396045		198
	198.2	0.0536344	0.0337643	0.0176151	0.00959409	0.00508195	0.00351611		198.2	0.00162053	0.00091699	0.00044339	0.00020981	0.00012254	0.00021536		198.2	0.479855	0.256633	0.0927929	0.0270421	0.00692676	0.00480864		198.2	0.555971	0.396887	0.232673	0.118231	0.0550864	0.0264129		198.2	0.668459	0.476363	0.250619	0.0972856	0.0324744	0.0119686		198.2	0.383169	0.185487	0.0666429	0.0202926	0.00590806	0.00396008		198.2
	198.4	0.0534246	0.0336321	0.0175462	0.00955654	0.00506206	0.00350235		198.4	0.0016017	0.00090633	0.00043824	0.00020737	0.00012111	0.00021286		198.4	0.479783	0.256594	0.0927789	0.027038	0.00692572	0.00480792		198.4	0.555962	0.39688	0.232669	0.118229	0.0550854	0.0264124		198.4	0.668407	0.476326	0.250599	0.097278	0.0324719	0.0119676		198.4	0.383134	0.185471	0.0666368	0.0202907	0.00590752	0.00395972		198.4
	198.6	0.0532155	0.0335005	0.0174775	0.00951914	0.00504225	0.00348864		198.6	0.00158308	0.0008958	0.00043314	0.00020496	0.00011971	0.00021039		198.6	0.479711	0.256556	0.0927649	0.0270339	0.00692467	0.00480719		198.6	0.555952	0.396873	0.232665	0.118227	0.0550845	0.026412		198.6	0.668355	0.476289	0.25058	0.0972704	0.0324693	0.0119667		198.6	0.383099	0.185454	0.0666308	0.0202889	0.00590698	0.00395936		198.6
	198.8	0.0530072	0.0333694	0.0174091	0.00948189	0.00502252	0.00347499		198.8	0.00156469	0.00088539	0.00042811	0.00020258	0.00011832	0.00020794		198.8	0.479638	0.256517	0.0927509	0.0270299	0.00692363	0.00480647		198.8	0.555942	0.396866	0.232661	0.118225	0.0550835	0.0264115		198.8	0.668303	0.476252	0.25056	0.0972629	0.0324668	0.0119658		198.8	0.383064	0.185437	0.0666247	0.020287	0.00590644	0.003959		198.8
	199	0.0527998	0.0332389	0.017341	0.00944479	0.00500287	0.00346139		199	0.00154651	0.0008751	0.00042314	0.00020022	0.00011694	0.00020553		199	0.479566	0.256478	0.0927369	0.0270258	0.00692259	0.00480574		199	0.555932	0.396859	0.232657	0.118223	0.0550825	0.026411		199	0.66825	0.476215	0.250541	0.0972553	0.0324643	0.0119649		199	0.383029	0.18542	0.0666186	0.0202851	0.0059059	0.00395864		199
	199.2	0.0525932	0.0331088	0.0172732	0.00940783	0.00498329	0.00344785		199.2	0.00152853	0.00086493	0.00041822	0.00019789	0.00011558	0.00020314		199.2	0.479494	0.25644	0.092723	0.0270217	0.00692154	0.00480502		199.2	0.555923	0.396852	0.232653	0.118221	0.0550816	0.0264106		199.2	0.668198	0.476178	0.250521	0.0972477	0.0324617	0.0119639		199.2	0.382994	0.185403	0.0666125	0.0202833	0.00590536	0.00395827		199.2
	199.4	0.0523874	0.0329792	0.0172056	0.00937102	0.00496379	0.00343435		199.4	0.00151077	0.00085488	0.00041336	0.00019559	0.00011424	0.00020078		199.4	0.479421	0.256401	0.092709	0.0270176	0.0069205	0.0048043		199.4	0.555913	0.396845	0.232649	0.118219	0.0550806	0.0264101		199.4	0.668146	0.476141	0.250502	0.0972401	0.0324592	0.011963		199.4	0.382959	0.185386	0.0666064	0.0202814	0.00590482	0.00395791		199.4
[truncated: 1,102 more rows]
[truncated: 55 more columns]

## Sheet: Figure 2d-h
2d
			1μg/mL			3μg/mL			9μg/mL
	NeoCoV	BSA	0.048	0.04	0.046	0.055	0.042	0.043	0.055	0.044	0.043
		hACE2	0.046	0.042	0.044	0.052	0.058	0.06	0.079	0.08	0.079
		Bat37-ACE2	1.717	1.74	1.736	2.076	2.107	2.057	2.244	2.269	2.223
	PDF-2180	BSA	0.054	0.046	0.047	0.049	0.041	0.04	0.05	0.044	0.054
		hACE2	0.05	0.046	0.05	0.046	0.047	0.046	0.054	0.058	0.052
[truncated: 22 more rows]
