# Supplementary material for: Close relatives of MERS-CoV in bats use ACE2 as their functional receptors
Source: Nature. 2022 Dec 7;612(7941):748–57. doi: 10.1038/s41586-022-05513-3 (PMC9734910; doi:10.1038/s41586-022-05513-3)
Supplement: Supplementary file 6 — Source Data Fig. 3 [file 41586_2022_5513_MOESM6_ESM.xlsx]

## Sheet: Figure 3
3f
	Vector			WT			N511Y			N532G+W540G			R550N
	1.71765e-05	9.52175e-06	9.24169e-06	0.864258	0.954169	1.18157	0.0421304	0.0131019	0.0599156	1.20422e-05	1.2509e-05	2.73517e-05	1.33491e-05	8.58824e-06	1.28824e-05
3i
		Vector				WT				N54A				E305K				N329A
	NeoCoV	0.0026865	0.00538161	0.0093417	0.00716737	0.938553	0.928698	1.04925	1.0835	0.0144214	0.00535296	0.014181	0.0140456	0.000575652	0.00970593	0.0160978	0.00509828	1.52206	0.985832	1.10132	1.23712
	PDF-2180-CoV	0.0350939	0.00694801	0.0163143	0.0105747	0.877253	1.09529	0.953063	1.0744	0.535941	0.588486	0.581541	0.619462	0.0166206	0.00383036	0.0159618	0.0127028	1.63574	1.37089	1.2033	1.15369
