# Supplementary material for: Close relatives of MERS-CoV in bats use ACE2 as their functional receptors
Source: Nature. 2022 Dec 7;612(7941):748–57. doi: 10.1038/s41586-022-05513-3 (PMC9734910; doi:10.1038/s41586-022-05513-3)
Supplement: Supplementary file 7 — Source Data Fig. 4 [file 41586_2022_5513_MOESM7_ESM.xlsx]

## Sheet: Figure 4
4g
		Vector				Bat37-WT				human-WT				human-N338D				human-NVQ-338~340-DGR				human-GNVQKA- 337~342-SDGRQV
	NeoCoV	0.0135755	0.0109009	0.00992837	0.00806427	3.36973	3.39141	2.48262	2.81625	1.05966	1.21219	0.817531	0.910614	4.034	3.76152	3.99712	4.57597	9.79991	10.2263	9.97575	10.8948	13.9301	12.6172	15.6066	17.4734
	PDF-2180	0.0539856	0.110071	0.0563328	0.0491677	21.2744	17.6397	16.6822	15.0645	1.53606	1.49455	0.595818	0.373575	9.06513	6.2711	4.29908	5.54915	25.2516	19.2042	18.4791	20.6038	36.0482	27.2452	28.8039	27.6946
4h
		504	508	509	510	511	512	539	546	548	550
	ALA	-0.087	-0.573		0.041	-0.477	-0.396	-0.22	-0.106	-0.646	-0.434
	ARG	0.133	-0.849	0.261	0.1696	-0.315	0.001	-0.273	-0.164	-0.152
	ASN		-0.515	0.466	0.078		0.015	-0.283	-0.008	-0.33	-0.369
	ASP	0.098	-0.401	0.518	0.179	-0.038	-0.362	-0.257	0.219	-0.167	-0.543
	CYS	-0.103	-0.805	0.148	-0.052	-0.525	-0.473	-0.261	-0.223	-0.385	-0.405
	GLN	0.113	-0.572	0.341	0.077	-0.577	0.211	-0.215	-0.007	-0.121	-0.285
	GLU	0.294	-0.324	0.37	0.131	-0.277	-0.348	-0.302	0.21	0.006	-0.486
	GLY	-0.129		-0.671	-0.102	-0.435	-0.543	-0.236		0.147	-0.591
	HIS	0.156	-0.64	0.402	0.146	-0.065	-0.157	-0.064	-0.16	-0.304	-0.12
	ILE	-0.182	-0.787	0.403	0.081	-0.184	-0.319	-0.178	-0.177	-0.403	-0.265
	LEU	-0.137	-0.857	0.334	0.061	-0.123	-0.02		-0.189	-0.508	-0.269
	LYS	0.27	-0.767	0.009	0.416	-0.722		-0.175	-0.098	-0.187	-0.113
	MET	-0.255	-0.682	-0.1	-0.001	-0.246	-0.325	-0.251	-0.105	-0.526	-0.311
	PHE	-0.073	-0.476	1.012	0.4187	-0.12	-0.134	0.287	-0.023	0.1504	-0.281
	PRO	0.051	-0.712	-0.44	-0.149	-0.478	-0.41	-0.379	-0.125		-0.161
	SER	-0.101	-0.441	0.237	-0.011	-0.454	-0.17	-0.142	-0.082	-0.279	-0.3
	THR	-0.061	-0.567	0.342		-0.476	-0.226	-0.186	-0.077	-0.414	-0.32
	TRP	-0.002	-0.158	1.396	0.481	0.033	-0.132	0.234	0.09	0.335	-0.066
	TYR	-0.072	-0.439	1.355	0.284	-0.083	-0.065	0.204	0.02	0.0918	-0.282
	VAL	-0.086	-0.673	0.025	0.003	-0.341	-0.408	0.031	-0.082	-0.563	-0.405
4l
	Vector			NeoCoV WT			T510F			PDF-2180 WT			G510A			Vector			NeoCoV WT			T510F			PDF-2180 WT			G510A
	100	86	86	25936	38031	143067	8425559	8110340	10325060	86604	59048	38280	75212	60224	188644	1894	668	895	7243937	7067615	5526674	7259095	6167748	7418876	1673773	1439095	1669424	2137947	1872338	1654614
4m
	NeoCoV WT			NeoCoV T510F			T510F +H11B11 50ug/ml			T510F +I1 50ug/ml
	102	81	88	584669	375129	427855	39505	9900	64353	321933	417842	332845
