# Supplementary material for: Close relatives of MERS-CoV in bats use ACE2 as their functional receptors
Source: Nature. 2022 Dec 7;612(7941):748–57. doi: 10.1038/s41586-022-05513-3 (PMC9734910; doi:10.1038/s41586-022-05513-3)
Supplement: Supplementary file 8 — Source Data Fig. 5 [file 41586_2022_5513_MOESM8_ESM.xlsx]

## Sheet: Figure 5
5h
	SARS-CoV-2			NeoCoV			PDF-2180
	100	100	100	-8.97	0.4	-1.28	-13.91	-21.21	-23.06
	99.56	99.03	99.99	6.39	13.3	7.47	13.6	16	18.25
	99.22	99.33	99.76	-21.34	-3.98	-7.3	5.81	3.91	10.87
	99.98	99.98	99.94	-6.27	-1.71	5.88	-7.14	-0.7	-0.49
	95.63	95.75	95.25	-14.12	-0.01	-3.92	-28.65	-23.57	-21.02
	99.47	99.47	99.41	9.07	8.99	13.81	-2.1	2.5	7.36
	99.99	99.99	99.99	7.12	-9.91	4.41	14.55	16.07	13.67
	96.44	96.32	97.11	4.99	-9.54	0.37	-20.13	-7.45	-9.79
	99.04	99.65	99.45	9.77	-13.05	-5.36	-7.93	-10.17	-8.3
	99.59	99.37	99.37	8.02	-2.45	6.24	24.41	28.71	27.2
5i
	MERS-CoV			NeoCoV			PDF-2180
	99.99	99.98	99.99	7.04	7.85	3.44	22.8	-7.86	31.63
	99.99	99.98	99.99	6.84	1.81	-2.16	24.41	-39.43	17.54
	99.98	99.99	99.99	-7.68	8.73	-9.73	3.54	-37.96	13.58
	99.99	99.98	99.98	21.4	2.46	7.92	26.39	-23.13	9.33
	99.99	99.99	99.99	21.45	34.11	25.63	40.18	-29.01	-1.44
	99.99	99.99	99.99	13.62	11.02	-12.3	19.62	-60.06	-32.26
	99.99	99.99	99.99	22.22	30.21	-0.18	13.45	-40.05	35.51
	99.99	99.99	99.98	34.47	38.9	18.47	33.9	-7.06	16.43
	99.98	99.97	99.98	7.45	15.1	-13.33	13	-36.01	24.43
	99.69	99.55	99.21	6.75	22.25	11.87	25.52	-8.88	10.86
5j
		B6		S2P6		S2H14
	0.003048	923284	1030910	940955	893532	901795	833731
	0.009145	1081094	1048534	982451	888553	898241	890417
	0.027435	962623	1005473	884818	919638	913644	934601
	0.082305	945451	963205	867035	764615	931263	979110
	0.246914	838834	882614	564218	524272	773219	885662
	0.740741	537556	532205	198603	165310	885135	815554
	2.22222	173606	157650	58468	89939	723664	801550
	6.66667	30670	31175	28840	30283	749587	758342
	20	22418	12360	46911	43519	734300	702869
5k
		B6		S2P6		S2H14
	0.003048	883407	932846	893320	943092	873720	940076
	0.009145	978323	915950	955423	1026570	1028072	902495
	0.027435	1038635	898438	1003082	979227	959085	882179
	0.082305	872068	874207	984921	862347	931515	968730
	0.246914	1038631	901154	680424	736768	973882	1042291
	0.740741	736538	655858	253582	278591	885021	914574
	2.22222	146884	213724	156494	127414	913074	927708
	6.66667	20165	24863	96388	92058	849573	904448
	20	17509	27129	103289	81630	890393	831494
5l
		B6		S2P6		S2H14
	0.001524	901517	916727	929000	888274	927251	845467
	0.004572	881538	1016521	890359	888141	919286	810537
	0.013717	962617	947023	917295	837063	900231	799712
	0.041152	798830	815354	674598	609839	726795	716270
	0.123457	773018	812003	379219	317584	858969	743818
	0.37037	548699	584726	95846	104242	846238	783381
	1.11111	302537	255963	20516	25369	906164	698847
	3.33333	65486	83088	9856	11525	912150	773752
	10	13205	9165	6917	7780	736211	718043
5m
		B6		S2P6		S2H14
	0.001524	770853	526857	1065924	1064475	801369
	0.004572	715740	600379	1048543	990454	717044
	0.013717	676255	530253	576048	920417	778189
	0.041152	726063	771556	282513	538067	680063
	0.123457	853318	685760	129075	206404	706190
	0.37037	568620	327125	71044	57689	723274
	1.11111	168950	85833	53365	78378	862539
	3.33333	67617	82946	179680	64052	910946
	10	131594	60710	99929	29012	712406
5n
		B6		S2P6		S2H14
	0.001524	669484	760080	718800	929803	640019	648355
	0.004572	627589	781567	708570	828590	639948	821364
	0.013717	636648	707670	566598	815205	672094	665649
	0.041152	695985	728304	531114	724374	683718	664887
	0.123457	574296	702463	337471	435818	741224	782569
	0.37037	419434	454775	141360	257673	699476	844159
	1.11111	235041	279502	22848	52637	596963	753998
	3.33333	76862	109593	7091	8479	668728	741264
	10	9050	9255	6095	7314	726511	619571
5o
		B6		S2P6		S2H14
	0.001524	683804	794117	761704	849786	813491	795880
	0.004572	680276	731269	813393	767720	655645	681449
	0.013717	755599	799768	775599	727527	704933	773486
	0.041152	872663	930038	812535	905991	810118	727533
	0.123457	723769	1019765	596677	751829	700540	814062
	0.37037	630195	785118	492533	545297	800435	769879
	1.11111	533671	559182	59390	169682	843258	765982
	3.33333	237168	282829	27084	35794	787802	814895
	10	47608	36682	12114	10715	738112	629585
