# Supplementary material for: Close relatives of MERS-CoV in bats use ACE2 as their functional receptors
Source: Nature. 2022 Dec 7;612(7941):748–57. doi: 10.1038/s41586-022-05513-3 (PMC9734910; doi:10.1038/s41586-022-05513-3)
Supplement: Supplementary file 9 — Source Data Extended Data Fig. 1 [file 41586_2022_5513_MOESM9_ESM.xlsx]

## Sheet: Sheet1
1b
		hDPP4				hACE2				hAPN				Vector
	MERS-CoV	79050800	87440704	65180328	79578840	1803377	1522928	1615414	1884270	410713	556423	377798	349715	1307371	1255113	1126271	1398255
	HKU4	7393598	6168883	6192056	6502908	640	570	669	528	634	343	372	4503	22507	10885	8785	1077
	NeoCoV	881	194	477	135	308243	477967	428031	489528	76	177	78	125	21831	28693	35152	6775
	PDF-2180	511	2853	2481	3042	3915063	4004503	4322584	4593053	66	82	142	312	39107	35768	18610	29475
	HKU5	2715	3056	4154	4186	2867	1763	2362	2231	1435	23043	1363	1718	12582	69642	26113	68272
	HKU31	15958	15800	20737	19198	18521	11987	13403	13917	5730	5055	6847	6463	4691	54284	10837	28828
