# Supplementary material for: Close relatives of MERS-CoV in bats use ACE2 as their functional receptors
Source: Nature. 2022 Dec 7;612(7941):748–57. doi: 10.1038/s41586-022-05513-3 (PMC9734910; doi:10.1038/s41586-022-05513-3)
Supplement: Supplementary file 10 — Source Data Extended Data Fig. 3 [file 41586_2022_5513_MOESM10_ESM.xlsx]

## Sheet: Sheet1
3c
		Bat1			Bat2			Bat3			Bat4			Bat5			Bat6			Bat7			Bat8			Bat9			Bat10			Bat11			Bat12			Bat13			Bat14			Bat15			Bat16
	PDF-2180	0.000985939	0.00102989	0.00120282	0.00183223	0.00216737	0.00243385	0.00109655	0.000785274	0.00150033	0.00236674	0.00125013	0.00276715	0.00208018	0.00184381	0.00263347	0.00138546	0.00113254	0.00165232	0.00278	0.0042755	0.00522079	0.0019788	0.00323413	0.00322305	0.00225565	0.00369299	0.00361982	0.001151	0.00110366	0.0016685	0.0303235	0.0315834	0.0368543	0.00292418	0.00301363	0.00322832	0.00115598	0.00118343	0.00131619	0.0020341	0.00172933	0.00190474	0.00961452	0.0082303	0.0102924	0.00272837	0.00285387	0.00335172
3d
		Bat1		Bat2		Bat3		Bat4		Bat5		Bat6		Bat7		Bat8		Bat9		Bat10		Bat11		Bat12		Bat13		Bat14		Bat15		Bat16		Bat17		Bat18		Bat19		Bat20		Bat21		Bat22		Bat23		Bat24
	HKU4	205156	144255	219504	222029	207797	214551	367884	375943	286710	206027	301931	331828	359152	325152	344030	323725	232425	221911	173854	148257	210185	256988	152614	155819	133034	131408	148828	87414	257011	294844	199280	151219	171046	211966	150389	183499	115544	123553	377047	448619	227559	227465	321977	275812	295826	307476	264724	207482
3e
		Bat1		Bat2		Bat3		Bat4		Bat5		Bat6		Bat7		Bat8		Bat9		Bat10		Bat11		Bat12		Bat13		Bat14		Bat15		Bat16		Bat17		Bat18		Bat19		Bat20		Bat21		Bat22		Bat23		Bat24
	HKU5	259473	302584	368689	433331	282542	353629	561260	534754	348524	461945	404954	439351	489910	539668	465355	504423	279634	298474	196334	210157	362289	366914	235090	299438	239718	223476	240291	227111	332913	448695	206159	222976	187293	283496	262679	325834	214950	249289	656847	865164	393585	435435	485440	542279	484021	428541	339453	393798
3f
			293T-Bat37ACE2				293T-Bat40ACE2				293T-HumanACE2				293T
	NeoCoV	TPCK	3272011	3177196	2867350	2984494	13226585	12454798	10897572	10786556	375924	323071	465032	372322	14629	19419	18757	17169
		PBS	837304	839415	960989	983061	2877638	2434250	2730102	3043239	48779	25739	25880	30712	4940	1876	1574	1542
3g			293T-Bat37ACE2				293T-Bat40ACE2				293T-HumanACE2				293T
	PDF-2180	TPCK	5228694	4803904	4860916	5010906	20659750	18714994	18762080	18219454	1558410	1455894	1301723	1480472	4051	5236	4685	4102
		PBS	375584	319919	334390	431078	1610764	1345147	1301992	1510916	39656	26608	17872	17640	1291	336	268	210
3i
		SARS-CoV-2			HKU31
	hgACE2	408	378	329	529	771	879
	hACE2	782213	718148	760573	1357	1030	1084
	Mock	74	87	158	1116	1467	1299
[truncated: 96 more columns]
