# Supplementary material for: Close relatives of MERS-CoV in bats use ACE2 as their functional receptors
Source: Nature. 2022 Dec 7;612(7941):748–57. doi: 10.1038/s41586-022-05513-3 (PMC9734910; doi:10.1038/s41586-022-05513-3)
Supplement: Supplementary file 11 — Source Data Extended Data Fig. 5 [file 41586_2022_5513_MOESM11_ESM.xlsx]

## Sheet: Sheet1
5b
		cells	Bat40-ACE2			Bat40-DPP4
	NeoCoV	BHK-21	10438229	9103021	10185448	165	85	78
		293T	3407421	2564536	2654099	718	98	83
		Vero E6	2004229	2196735	1759029	163	128	186
		A549	200589	154580	180594	119	115	118
		Huh7	949583	565631	459441	134	161	81
		Tb1 LU	517727	687016	737631	7231	215	2341
5c	PDF-2180	BHK-21	6515836	5710179	6431995	111	90	92
		293T	4697073	3694198	3570174	111	114	4571
		Vero E6	704416	482264	371631	147	619	201
		A549	105197	64316	84006	165	118	120
		Huh7	634971	702494	309614	159	118	108
		Tb1 LU	1228291	1465794	995608	222	941	612
