# Supplementary material for: Close relatives of MERS-CoV in bats use ACE2 as their functional receptors
Source: Nature. 2022 Dec 7;612(7941):748–57. doi: 10.1038/s41586-022-05513-3 (PMC9734910; doi:10.1038/s41586-022-05513-3)
Supplement: Supplementary file 12 — Source Data Extended Data Fig. 8 [file 41586_2022_5513_MOESM12_ESM.xlsx]

## Sheet: Sheet1
8b	Human ACE2
	NeoCoV RBD WT									NeoCoV RBD T510F
	Time	xz500nM	xz250nM	xz125nM	xz62.5nM	xz31.3nM	xz15.6nM	xz7.8nM		Time	xz500nM	xz250nM	xz125nM	xz62.5nM	xz31.3nM	xz15.6nM	xz7.8nM
	0	0.00416047	0.00145638	-0.0027528	-0.00166123	-0.00032056	0.00051321	0.00197043		0	0	0	0	0	0	0	0
	0.2	0.00406683	0.00118522	-0.00304696	-0.00159245	-0.00020422	0.00088699	0.00176913		0.2	0.00461699	0.00181779	0.0007394	0.00037266	0.000215	0.00011692	8.361e-05
	0.4	0.00382097	0.00093034	-0.00340945	-0.0014182	2.468e-05	0.00120476	0.00184092		0.4	0.00916503	0.0036215	0.00147574	0.00074447	0.00042969	0.00023374	0.00016715
	0.6	0.00407328	0.00161605	-0.00313137	-0.00081125	0.00059933	0.00194242	0.00233237		0.6	0.0136451	0.00541126	0.00220906	0.00111542	0.00064408	0.00035044	0.00025064
	0.8	0.00423283	0.0019208	-0.00292919	-0.00058084	0.0008346	0.00265106	0.00266017		0.8	0.0180584	0.00718717	0.00293935	0.00148551	0.00085818	0.00046703	0.00033407
	1	0.00434109	0.00224276	-0.00272549	-0.00050061	0.00134922	0.0031216	0.00300456		1	0.0224057	0.00894934	0.00366663	0.00185474	0.00107197	0.00058351	0.00041743
	1.2	0.0046088	0.00241276	-0.00249227	-0.00016108	0.00125459	0.00345736	0.00275053		1.2	0.0266881	0.0106979	0.00439091	0.00222313	0.00128547	0.00069989	0.00050074
	1.4	0.005408	0.00342993	-0.00170125	0.00030755	0.00180201	0.00398191	0.00321724		1.4	0.0309065	0.0124329	0.00511221	0.00259066	0.00149866	0.00081615	0.00058399
	1.6	0.00530997	0.00365607	-0.00153272	0.00017475	0.00167834	0.00405108	0.00259081		1.6	0.035062	0.0141544	0.00583054	0.00295735	0.00171156	0.0009323	0.00066718
	1.8	0.00542876	0.00391608	-0.00136491	-0.00029114	0.00114985	0.00371979	0.00229211		1.8	0.0391553	0.0158627	0.00654591	0.00332319	0.00192416	0.00104834	0.0007503
	2	0.00580364	0.0042976	-0.00092083	-0.00046602	0.00102941	0.00365151	0.00235028		2	0.0431876	0.0175577	0.00725832	0.00368818	0.00213646	0.00116427	0.00083337
	2.2	0.00582471	0.00441286	-0.00094256	-0.00088683	0.0006507	0.00305555	0.00178309		2.2	0.0471596	0.0192396	0.00796781	0.00405234	0.00234847	0.0012801	0.00091638
	2.4	0.00612566	0.00463589	-0.00134107	-0.00145323	0.00075182	0.00257809	0.00160977		2.4	0.0510724	0.0209085	0.00867436	0.00441565	0.00256017	0.00139581	0.00099933
	2.6	0.0069332	0.00463432	-0.00136842	-0.00128941	0.00092292	0.00234942	0.00200312		2.6	0.0549267	0.0225645	0.00937801	0.00477812	0.00277159	0.00151141	0.00108222
	2.8	0.0075263	0.00489278	-0.0015074	-0.00138761	0.00108912	0.00242606	0.00217694		2.8	0.0587234	0.0242077	0.0100788	0.00513976	0.0029827	0.00162691	0.00116505
	3	0.0079888	0.00501091	-0.0014029	-0.00167026	0.00109347	0.00186296	0.00218095		3	0.0624634	0.0258381	0.0107766	0.00550056	0.00319352	0.00174229	0.00124782
	3.2	0.00840119	0.00467255	-0.00138785	-0.00155732	0.00075836	0.001576	0.00259499		3.2	0.0661476	0.027456	0.0114716	0.00586054	0.00340405	0.00185757	0.00133053
	3.4	0.00808222	0.00382794	-0.00203939	-0.0021005	-0.00014657	0.00094934	0.00219771		3.4	0.0697768	0.0290613	0.0121637	0.00621968	0.00361428	0.00197274	0.00141318
	3.6	0.00881164	0.00363653	-0.00210581	-0.00172056	-5.629e-05	0.00123092	0.00269294		3.6	0.0733518	0.0306542	0.012853	0.00657799	0.00382421	0.00208779	0.00149577
	3.8	0.00922093	0.00306848	-0.00246999	-0.00163395	-0.00020405	0.00108282	0.00265992		3.8	0.0768733	0.0322347	0.0135394	0.00693547	0.00403386	0.00220274	0.00157831
	4	0.00996579	0.00326582	-0.00204598	-0.00130464	-0.00013984	0.00148645	0.00314066		4	0.0803423	0.0338031	0.014223	0.00729213	0.0042432	0.00231758	0.00166078
	4.2	0.0102206	0.0031554	-0.0026672	-0.00107493	-6.653e-05	0.00110681	0.00280049		4.2	0.0837595	0.0353593	0.0149038	0.00764797	0.00445226	0.00243232	0.00174319
	4.4	0.0110868	0.0036213	-0.00264543	-0.00012987	0.00057173	0.00151291	0.00346423		4.4	0.0871257	0.0369034	0.0155818	0.00800298	0.00466102	0.00254694	0.00182555
	4.6	0.011597	0.00410969	-0.00227333	0.00020496	0.0008895	0.00200801	0.00370132		4.6	0.0904416	0.0384357	0.0162569	0.00835718	0.00486949	0.00266146	0.00190784
	4.8	0.0119862	0.00389817	-0.00213952	0.00039918	0.00067453	0.00230694	0.00361325		4.8	0.0937079	0.039956	0.0169293	0.00871055	0.00507767	0.00277586	0.00199008
	5	0.0123393	0.00408778	-0.00169429	0.00108814	0.00106266	0.00262337	0.00377744		5	0.0969255	0.0414646	0.0175989	0.00906312	0.00528556	0.00289016	0.00207226
	5.2	0.0130203	0.00436754	-0.00109682	0.00167078	0.0010708	0.00291845	0.00407221		5.2	0.100095	0.0429615	0.0182658	0.00941487	0.00549316	0.00300435	0.00215438
	5.4	0.0133709	0.00519369	-0.00087618	0.00178018	0.00139259	0.00321081	0.00449235		5.4	0.103217	0.0444468	0.0189299	0.0097658	0.00570046	0.00311844	0.00223644
	5.6	0.0126102	0.00456365	-0.0012482	0.00112626	0.00072574	0.00293561	0.00407391		5.6	0.106293	0.0459207	0.0195913	0.0101159	0.00590748	0.00323241	0.00231844
	5.8	0.0131182	0.00486923	-0.00109296	0.00062476	0.00089534	0.00279754	0.00459747		5.8	0.109323	0.0473831	0.02025	0.0104653	0.00611421	0.00334628	0.00240038
	6	0.0134942	0.00510515	-0.00081501	0.00051263	0.00121868	0.00304263	0.00479064		6	0.112307	0.0488342	0.0209059	0.0108138	0.00632064	0.00346004	0.00248226
	6.2	0.0137038	0.00543868	-0.00067346	0.00025182	0.00154572	0.00282314	0.0047055		6.2	0.115247	0.0502741	0.0215591	0.0111615	0.00652679	0.00357369	0.00256409
	6.4	0.014086	0.00534432	-0.00040821	0.00030387	0.00168999	0.00289794	0.00483752		6.4	0.118143	0.0517028	0.0222097	0.0115084	0.00673265	0.00368723	0.00264585
	6.6	0.0136526	0.00487477	-0.00039646	0.00020004	0.00142077	0.00236657	0.0045877		6.6	0.120995	0.0531205	0.0228575	0.0118545	0.00693822	0.00380067	0.00272756
	6.8	0.0132904	0.00479411	-0.00044366	-0.00010692	0.00126596	0.00221822	0.00420124		6.8	0.123805	0.0545272	0.0235027	0.0121998	0.00714351	0.003914	0.00280921
	7	0.0135355	0.00460282	-0.00019342	-0.00019401	0.00127241	0.00253379	0.00448918		7	0.126574	0.055923	0.0241453	0.0125443	0.0073485	0.00402722	0.0028908
	7.2	0.0139821	0.00473089	-5.272e-05	-0.00033204	0.00116606	0.00287737	0.00464602		7.2	0.1293	0.057308	0.0247851	0.012888	0.00755321	0.00414034	0.00297233
	7.4	0.0142286	0.00411288	-0.00039623	-0.00039706	0.00077949	0.00288305	0.00461103		7.4	0.131986	0.0586823	0.0254224	0.0132309	0.00775763	0.00425335	0.0030538
	7.6	0.015051	0.00413459	-1.374e-05	0.00028608	0.00159783	0.0032325	0.00519287		7.6	0.134632	0.060046	0.026057	0.0135731	0.00796177	0.00436625	0.00313521
	7.8	0.0157728	0.00465493	0.00044954	0.00075816	0.0017353	0.00355889	0.00525		7.8	0.137239	0.0613991	0.026689	0.0139144	0.00816562	0.00447904	0.00321657
	8	0.0160756	0.00488308	0.00075307	0.00066405	0.00171357	0.00376236	0.00546666		8	0.139806	0.0627418	0.0273184	0.014255	0.00836919	0.00459173	0.00329787
	8.2	0.0162087	0.00459194	0.00062905	0.00112601	0.00171693	0.00422604	0.00530378		8.2	0.142336	0.064074	0.0279452	0.0145947	0.00857247	0.00470431	0.0033791
	8.4	0.0167702	0.00487846	0.00101932	0.00159397	0.00190202	0.00489043	0.00571103		8.4	0.144827	0.065396	0.0285695	0.0149337	0.00877546	0.00481679	0.00346028
	8.6	0.0163111	0.00425513	0.00088568	0.00108675	0.00118871	0.00463533	0.00499872		8.6	0.147281	0.0667077	0.0291911	0.0152719	0.00897817	0.00492916	0.00354141
	8.8	0.0165919	0.00391706	0.00093204	0.00120367	0.00066161	0.00429335	0.00461861		8.8	0.149699	0.0680093	0.0298102	0.0156093	0.0091806	0.00504142	0.00362247
	9	0.01688	0.00382281	0.00083277	0.00162732	0.00057447	0.00437273	0.00490079		9	0.15208	0.0693007	0.0304267	0.015946	0.00938275	0.00515358	0.00370348
	9.2	0.01743	0.00398962	0.00076669	0.00151275	0.00069823	0.00410287	0.00557012		9.2	0.154426	0.0705822	0.0310407	0.0162819	0.00958461	0.00526563	0.00378442
	9.4	0.0171027	0.00410477	0.00013187	0.00124785	0.00056042	0.00388518	0.00520465		9.4	0.156737	0.0718538	0.0316522	0.0166169	0.00978619	0.00537757	0.00386531
	9.6	0.0171448	0.00408553	0.00015999	0.00104584	0.00021456	0.00359493	0.00523986		9.6	0.159013	0.0731156	0.0322612	0.0169513	0.00998749	0.00548941	0.00394614
	9.8	0.0174712	0.0045036	7.593e-05	0.00068527	0.00032613	0.00351707	0.00520428		9.8	0.161256	0.0743676	0.0328676	0.0172848	0.0101885	0.00560114	0.00402691
	10	0.0169907	0.00501383	-3.964e-05	0.00032803	-0.0002141	0.00352184	0.00499282		10	0.163464	0.0756098	0.0334715	0.0176176	0.0103892	0.00571277	0.00410763
	10.2	0.0162789	0.00523568	1.649e-05	0.00018573	-0.00027692	0.00357192	0.00489858		10.2	0.16564	0.0768425	0.034073	0.0179496	0.0105897	0.00582429	0.00418829
	10.4	0.0162522	0.00546252	0.00013127	0.0003719	8.224e-05	0.00341159	0.00473538		10.4	0.167784	0.0780657	0.0346719	0.0182808	0.0107899	0.00593571	0.00426889
	10.6	0.0161444	0.00566563	5.087e-05	0.00043243	8.84e-05	0.00342414	0.00437154		10.6	0.169895	0.0792793	0.0352684	0.0186113	0.0109897	0.00604702	0.00434943
	10.8	0.016358	0.00609376	0.00029098	0.00069658	0.00053656	0.00357951	0.00392758		10.8	0.171975	0.0804836	0.0358625	0.018941	0.0111894	0.00615823	0.00442991
	11	0.0170484	0.00658024	0.00079442	0.00085123	0.00134539	0.00429976	0.00409188		11	0.174024	0.0816786	0.0364541	0.01927	0.0113887	0.00626933	0.00451034
	11.2	0.0178037	0.00712153	0.00107011	0.00138757	0.0017759	0.00432842	0.00396735		11.2	0.176042	0.0828643	0.0370432	0.0195982	0.0115878	0.00638032	0.0045907
	11.4	0.0176854	0.00648785	0.00056524	0.00141169	0.00152856	0.00381552	0.00350492		11.4	0.17803	0.0840408	0.03763	0.0199256	0.0117865	0.00649121	0.00467101
	11.6	0.0180882	0.00696242	0.00119837	0.00210233	0.00225179	0.00416371	0.00366946		11.6	0.179988	0.0852082	0.0382143	0.0202523	0.011985	0.006602	0.00475126
	11.8	0.0185086	0.00754937	0.00180397	0.00225535	0.00270855	0.00441893	0.00363739		11.8	0.181917	0.0863666	0.0387962	0.0205782	0.0121832	0.00671268	0.00483146
	12	0.0188255	0.00802419	0.00210644	0.0025228	0.00291415	0.00497296	0.00395716		12	0.183818	0.0875161	0.0393757	0.0209034	0.0123812	0.00682326	0.0049116
	12.2	0.0186827	0.00809484	0.00239305	0.00252277	0.00299686	0.00555453	0.00405406		12.2	0.18569	0.0886566	0.0399528	0.0212278	0.0125789	0.00693373	0.00499168
	12.4	0.0189688	0.00850904	0.00238665	0.00224909	0.00292569	0.00526468	0.00417533		12.4	0.187534	0.0897883	0.0405275	0.0215515	0.0127762	0.0070441	0.0050717
	12.6	0.0192721	0.0084557	0.00240429	0.00200381	0.00263377	0.00488904	0.00369586		12.6	0.18935	0.0909113	0.0410999	0.0218744	0.0129733	0.00715436	0.00515166
	12.8	0.020085	0.00839346	0.00245317	0.00202813	0.00294785	0.00495455	0.0041902		12.8	0.191139	0.0920255	0.0416699	0.0221966	0.0131702	0.00726452	0.00523157
	13	0.0207404	0.00853545	0.00230414	0.00216918	0.00282422	0.00493478	0.00462477		13	0.192902	0.0931312	0.0422376	0.022518	0.0133668	0.00737457	0.00531142
	13.2	0.0213888	0.00908163	0.00235892	0.00207631	0.00315906	0.00502229	0.00516304		13.2	0.194638	0.0942283	0.0428029	0.0228387	0.013563	0.00748452	0.00539121
	13.4	0.0214089	0.00964178	0.00226157	0.00224589	0.00320493	0.00539523	0.00532378		13.4	0.196349	0.0953169	0.0433659	0.0231587	0.013759	0.00759437	0.00547095
	13.6	0.0215686	0.00984688	0.00229393	0.00193021	0.00270576	0.00517628	0.00554007		13.6	0.198033	0.096397	0.0439266	0.0234779	0.0139548	0.00770411	0.00555062
	13.8	0.0211255	0.0099593	0.00187854	0.00140516	0.00268909	0.00526737	0.00564753		13.8	0.199693	0.0974688	0.0444849	0.0237964	0.0141502	0.00781375	0.00563024
	14	0.0212036	0.0106175	0.00211782	0.00136085	0.00314484	0.00570501	0.0059126		14	0.201328	0.0985324	0.045041	0.0241141	0.0143454	0.00792328	0.00570981
	14.2	0.021109	0.0107787	0.0024342	0.00171041	0.00371812	0.00570967	0.00569459		14.2	0.202938	0.0995877	0.0455948	0.0244312	0.0145403	0.00803272	0.00578931
	14.4	0.0216831	0.0111305	0.00281919	0.00239342	0.00418568	0.00503945	0.0058455		14.4	0.204525	0.100635	0.0461462	0.0247474	0.014735	0.00814204	0.00586876
	14.6	0.0217521	0.0111168	0.00261794	0.00274095	0.00382186	0.00493674	0.00566739		14.6	0.206087	0.101674	0.0466954	0.025063	0.0149294	0.00825127	0.00594815
	14.8	0.0214839	0.0111593	0.00286857	0.00281863	0.00419026	0.00459526	0.00526339		14.8	0.207627	0.102705	0.0472424	0.0253778	0.0151235	0.00836039	0.00602749
	15	0.0216396	0.0110278	0.00320308	0.00323536	0.00424106	0.00446641	0.00529557		15	0.209143	0.103728	0.0477871	0.0256919	0.0153173	0.00846941	0.00610677
	15.2	0.021635	0.0105042	0.0033579	0.00325628	0.0041085	0.00391424	0.00519206		15.2	0.210637	0.104743	0.0483295	0.0260053	0.0155108	0.00857832	0.00618599
	15.4	0.0213241	0.0101587	0.00342515	0.00314759	0.00401663	0.00358353	0.00490272		15.4	0.212108	0.10575	0.0488698	0.0263179	0.0157041	0.00868714	0.00626515
	15.6	0.0212766	0.0102407	0.0040172	0.00319544	0.00438434	0.00378747	0.00492336		15.6	0.213558	0.10675	0.0494077	0.0266299	0.0158971	0.00879585	0.00634426
	15.8	0.0210977	0.0103411	0.00403956	0.00276275	0.00449325	0.00369094	0.00483894		15.8	0.214985	0.107741	0.0499435	0.0269411	0.0160899	0.00890445	0.00642331
	16	0.0208382	0.0101553	0.0035482	0.00243046	0.00398819	0.00363375	0.00415121		16	0.216392	0.108725	0.0504771	0.0272516	0.0162824	0.00901296	0.0065023
	16.2	0.0205633	0.00997261	0.00357489	0.00182924	0.00372405	0.0034159	0.00400688		16.2	0.217777	0.109702	0.0510084	0.0275613	0.0164746	0.00912136	0.00658124
	16.4	0.0207518	0.00993362	0.00372036	0.0021118	0.00376882	0.00373077	0.00407543		16.4	0.219142	0.110671	0.0515376	0.0278704	0.0166665	0.00922966	0.00666012
	16.6	0.0207794	0.00947564	0.00334811	0.00174597	0.00321879	0.00384181	0.00399154		16.6	0.220487	0.111632	0.0520646	0.0281787	0.0168581	0.00933785	0.00673895
	16.8	0.0212081	0.00904113	0.00271806	0.00143224	0.00337458	0.00371029	0.00411713		16.8	0.221811	0.112586	0.0525894	0.0284864	0.0170496	0.00944595	0.00681771
	17	0.0215335	0.00927172	0.0023953	0.00126671	0.00268714	0.00410901	0.00407512		17	0.223115	0.113532	0.0531121	0.0287933	0.0172407	0.00955394	0.00689642
	17.2	0.0221762	0.00956939	0.00207591	0.00123154	0.00270565	0.00481373	0.00431732		17.2	0.224401	0.114472	0.0536326	0.0290995	0.0174315	0.00966183	0.00697508
	17.4	0.0221568	0.00943836	0.00146156	0.00109685	0.0025768	0.0048631	0.00447861		17.4	0.225666	0.115403	0.054151	0.029405	0.0176221	0.00976961	0.00705367
	17.6	0.0219874	0.00925504	0.00075979	0.00026038	0.00214028	0.00452783	0.00410448		17.6	0.226913	0.116328	0.0546672	0.0297098	0.0178125	0.0098773	0.00713222
	17.8	0.0219617	0.00941061	0.00046858	0.00033421	0.00217529	0.00468663	0.00407355		17.8	0.228142	0.117246	0.0551813	0.030014	0.0180025	0.00998488	0.0072107
	18	0.0221554	0.00945121	0.00028603	0.00047958	0.00226745	0.00464825	0.0038817		18	0.229352	0.118156	0.0556932	0.0303173	0.0181923	0.0100924	0.00728913
	18.2	0.0218989	0.00934583	0.00020555	0.00104083	0.00199952	0.0040881	0.00379397		18.2	0.230544	0.11906	0.0562031	0.03062	0.0183819	0.0101998	0.0073675
	18.4	0.0219532	0.00909341	-4.782e-05	0.00126716	0.00151645	0.0038282	0.00391983		18.4	0.231718	0.119956	0.0567109	0.030922	0.0185711	0.010307	0.00744582
	18.6	0.0220513	0.00970778	7.377e-05	0.00159805	0.00133224	0.00389107	0.0043262		18.6	0.232874	0.120846	0.0572165	0.0312234	0.0187601	0.0104142	0.00752407
	18.8	0.0218436	0.00962846	0.00045239	0.0013957	0.00152984	0.00374903	0.00415846		18.8	0.234014	0.121728	0.0577201	0.031524	0.0189489	0.0105213	0.00760228
	19	0.0215281	0.00921367	0.00031436	0.00133427	0.00085757	0.0029543	0.00397446		19	0.235136	0.122604	0.0582216	0.0318239	0.0191373	0.0106283	0.00768042
	19.2	0.0216487	0.00901412	0.00034059	0.00131045	0.00087622	0.00264789	0.00404168		19.2	0.236242	0.123473	0.0587211	0.0321231	0.0193255	0.0107351	0.00775852
	19.4	0.0220219	0.00945904	0.00080638	0.00159873	0.00116348	0.00304805	0.00448139		19.4	0.237331	0.124335	0.0592185	0.0324216	0.0195135	0.0108419	0.00783655
	19.6	0.0223373	0.0096885	0.00116498	0.0014871	0.00154206	0.00268322	0.00477355		19.6	0.238403	0.125191	0.0597138	0.0327195	0.0197012	0.0109486	0.00791453
	19.8	0.0225779	0.00923103	0.00127936	0.00149339	0.00146498	0.00249575	0.00468224		19.8	0.23946	0.12604	0.0602071	0.0330166	0.0198886	0.0110551	0.00799245
	20	0.0228109	0.00901147	0.00161784	0.0014252	0.00167213	0.00229332	0.00421113		20	0.240501	0.126882	0.0606984	0.0333131	0.0200757	0.0111616	0.00807032
	20.2	0.0228801	0.00886156	0.00196241	0.0014373	0.00192133	0.00261634	0.00478745		20.2	0.241527	0.127718	0.0611876	0.0336089	0.0202626	0.011268	0.00814813
	20.4	0.0227775	0.00879316	0.00205723	0.00179305	0.00241905	0.00293581	0.00511603		20.4	0.242537	0.128548	0.0616748	0.033904	0.0204493	0.0113743	0.00822588
	20.6	0.0228272	0.00848831	0.00210282	0.00120291	0.00226111	0.00292404	0.00479517		20.6	0.243532	0.129371	0.0621601	0.0341984	0.0206356	0.0114804	0.00830358
	20.8	0.0232206	0.00860275	0.00229454	0.00127355	0.00299606	0.00296177	0.00479517		20.8	0.244512	0.130187	0.0626433	0.0344921	0.0208217	0.0115865	0.00838123
	21	0.0236018	0.0090214	0.00286516	0.00170578	0.00307448	0.00395101	0.00533502		21	0.245478	0.130998	0.0631245	0.0347852	0.0210076	0.0116925	0.00845881
	21.2	0.0240285	0.0092632	0.00290668	0.00171521	0.00320954	0.00436184	0.00517835		21.2	0.246429	0.131802	0.0636037	0.0350776	0.0211932	0.0117983	0.00853635
	21.4	0.0241188	0.0095104	0.00263241	0.00161563	0.00347886	0.00454121	0.00520123		21.4	0.247366	0.1326	0.064081	0.0353693	0.0213785	0.0119041	0.00861382
	21.6	0.0244208	0.00982894	0.00290299	0.00200102	0.00334722	0.00489712	0.00515346		21.6	0.248289	0.133391	0.0645563	0.0356604	0.0215636	0.0120098	0.00869124
	21.8	0.0250271	0.0103189	0.00340654	0.00254835	0.00380281	0.00538844	0.00550096		21.8	0.249198	0.134177	0.0650296	0.0359507	0.0217484	0.0121153	0.00876861
	22	0.0250672	0.0100929	0.00311885	0.00289614	0.0037187	0.0051784	0.00520929		22	0.250093	0.134956	0.065501	0.0362404	0.0219329	0.0122208	0.00884592
	22.2	0.0251006	0.0105602	0.00338156	0.00344124	0.00375107	0.00512169	0.00546075		22.2	0.250975	0.13573	0.0659705	0.0365295	0.0221173	0.0123262	0.00892317
	22.4	0.0250268	0.0106214	0.00323656	0.00351436	0.00344599	0.00490558	0.00524878		22.4	0.251844	0.136497	0.066438	0.0368178	0.0223013	0.0124314	0.00900037
	22.6	0.0250935	0.0112722	0.00333004	0.00383984	0.00306333	0.00465816	0.00542298		22.6	0.2527	0.137259	0.0669036	0.0371055	0.0224851	0.0125366	0.00907751
	22.8	0.0250419	0.0105915	0.00282516	0.0035515	0.00284181	0.00453198	0.00469389		22.8	0.253544	0.138014	0.0673672	0.0373925	0.0226686	0.0126417	0.0091546
	23	0.0249997	0.0104062	0.00261714	0.00357094	0.00243839	0.00413271	0.00490232		23	0.254374	0.138764	0.067829	0.0376789	0.0228518	0.0127466	0.00923163
	23.2	0.0251759	0.0101775	0.00242441	0.00341269	0.00240832	0.00406435	0.0054261		23.2	0.255193	0.139508	0.0682888	0.0379646	0.0230349	0.0128515	0.00930861
	23.4	0.0252175	0.00998485	0.0028103	0.00358454	0.00258545	0.00418317	0.00612354		23.4	0.255999	0.140246	0.0687468	0.0382497	0.0232176	0.0129563	0.00938553
	23.6	0.0253562	0.00981186	0.00245587	0.00331189	0.00252585	0.00398052	0.00586986		23.6	0.256793	0.140979	0.0692028	0.0385341	0.0234001	0.0130609	0.0094624
	23.8	0.0254731	0.00936245	0.00247454	0.00329534	0.00271427	0.00400031	0.00558246		23.8	0.257575	0.141705	0.069657	0.0388178	0.0235823	0.0131655	0.00953921
	24	0.0249072	0.00914185	0.00231455	0.00294748	0.00230596	0.00398289	0.00502566		24	0.258345	0.142427	0.0701094	0.0391009	0.0237643	0.01327	0.00961596
	24.2	0.0245141	0.00874487	0.00217871	0.00307174	0.00245882	0.00408768	0.0054546		24.2	0.259104	0.143142	0.0705598	0.0393833	0.0239461	0.0133744	0.00969266
	24.4	0.0239793	0.00875244	0.00218714	0.00252439	0.00274248	0.00408641	0.00517662		24.4	0.259852	0.143852	0.0710084	0.0396651	0.0241275	0.0134787	0.00976931
	24.6	0.0240776	0.00877035	0.00249296	0.00228369	0.00288536	0.0044137	0.00498333		24.6	0.260588	0.144557	0.0714551	0.0399462	0.0243088	0.0135828	0.0098459
	24.8	0.0245605	0.00902676	0.00263262	0.00265083	0.00342064	0.00492155	0.00543764		24.8	0.261314	0.145256	0.0719001	0.0402267	0.0244897	0.0136869	0.00992243
	25	0.0249259	0.00945914	0.00270424	0.00266237	0.00338747	0.00533475	0.00590323		25	0.262028	0.14595	0.0723431	0.0405065	0.0246705	0.0137909	0.00999892
	25.2	0.025027	0.00963384	0.00248681	0.00236788	0.0034081	0.00554672	0.00567419		25.2	0.262732	0.146638	0.0727844	0.0407857	0.0248509	0.0138948	0.0100753
	25.4	0.0252537	0.00975066	0.00268768	0.00256212	0.00364353	0.00563801	0.00576565		25.4	0.263426	0.147321	0.0732238	0.0410643	0.0250311	0.0139986	0.0101517
	25.6	0.0259911	0.010108	0.00314898	0.00287496	0.00361255	0.00576514	0.00616922		25.6	0.264109	0.147999	0.0736614	0.0413422	0.0252111	0.0141023	0.010228
	25.8	0.0263497	0.0104752	0.00319912	0.00284742	0.00399492	0.00577202	0.00661521		25.8	0.264782	0.148671	0.0740972	0.0416194	0.0253908	0.0142058	0.0103043
	26	0.026293	0.0107434	0.00305017	0.00320402	0.00337868	0.00552325	0.00620239		26	0.265445	0.149339	0.0745312	0.041896	0.0255702	0.0143093	0.0103805
	26.2	0.0263979	0.0113812	0.00347521	0.00324803	0.00330269	0.00520884	0.00612062		26.2	0.266098	0.150001	0.0749635	0.042172	0.0257495	0.0144127	0.0104566
	26.4	0.0271405	0.0115348	0.00395191	0.00345157	0.00362771	0.00528418	0.0060002		26.4	0.266741	0.150658	0.0753939	0.0424474	0.0259284	0.014516	0.0105327
	26.6	0.027149	0.0114001	0.0038132	0.00299738	0.00316667	0.00509474	0.00589899		26.6	0.267374	0.15131	0.0758226	0.0427221	0.0261071	0.0146192	0.0106088
	26.8	0.0275832	0.0112493	0.003981	0.00297809	0.00341581	0.00491751	0.00605193		26.8	0.267999	0.151956	0.0762495	0.0429961	0.0262856	0.0147223	0.0106848
	27	0.0277022	0.0115669	0.00437635	0.00297135	0.00373769	0.00476998	0.00654558		27	0.268613	0.152598	0.0766747	0.0432696	0.0264638	0.0148253	0.0107607
	27.2	0.0271311	0.0111122	0.00373433	0.00284437	0.00329887	0.00429486	0.00607969		27.2	0.269219	0.153235	0.0770981	0.0435424	0.0266417	0.0149282	0.0108366
	27.4	0.0270432	0.0114093	0.00382781	0.00289622	0.00324398	0.00398022	0.0059798		27.4	0.269816	0.153867	0.0775197	0.0438146	0.0268194	0.015031	0.0109124
	27.6	0.0271695	0.0116366	0.00370419	0.00286349	0.00328284	0.00397415	0.00539107		27.6	0.270403	0.154494	0.0779396	0.0440861	0.0269969	0.0151337	0.0109882
	27.8	0.0270058	0.0118856	0.00390278	0.00299701	0.00378783	0.00422313	0.00562397		27.8	0.270982	0.155116	0.0783578	0.044357	0.0271741	0.0152364	0.0110639
	28	0.0264926	0.0121042	0.00401666	0.00266603	0.00393116	0.00416465	0.00542063		28	0.271552	0.155734	0.0787743	0.0446273	0.027351	0.0153389	0.0111396
	28.2	0.0267824	0.0122075	0.00468694	0.00307331	0.00487822	0.00464133	0.00577058		28.2	0.272114	0.156347	0.079189	0.044897	0.0275277	0.0154413	0.0112152
	28.4	0.0268089	0.0124433	0.00478059	0.00295089	0.00514027	0.0049487	0.00555788		28.4	0.272667	0.156954	0.079602	0.0451661	0.0277042	0.0155436	0.0112907
	28.6	0.0271182	0.012417	0.00474574	0.00333257	0.00548611	0.00511999	0.00614341		28.6	0.273212	0.157558	0.0800134	0.0454345	0.0278804	0.0156458	0.0113662
	28.8	0.0273493	0.0123527	0.00463795	0.00320506	0.00536784	0.00499159	0.00611405		28.8	0.273749	0.158156	0.080423	0.0457023	0.0280564	0.015748	0.0114417
	29	0.0266533	0.0117654	0.00445221	0.00309587	0.0047184	0.00433487	0.00565668		29	0.274278	0.15875	0.0808309	0.0459695	0.0282321	0.01585	0.011517
	29.2	0.0263828	0.0117252	0.00458379	0.00280952	0.00453575	0.00448199	0.00529378		29.2	0.274799	0.159339	0.0812372	0.0462361	0.0284076	0.0159519	0.0115924
	29.4	0.0267226	0.0117897	0.00477369	0.00288446	0.00442653	0.00491674	0.00519403		29.4	0.275313	0.159924	0.0816418	0.0465021	0.0285828	0.0160538	0.0116677
	29.6	0.0275663	0.0122805	0.00512267	0.00317698	0.0044955	0.00510681	0.0054687		29.6	0.275818	0.160504	0.0820447	0.0467674	0.0287578	0.0161555	0.0117429
	29.8	0.0278242	0.0124513	0.00541103	0.00363155	0.00447549	0.0054266	0.00582627		29.8	0.276316	0.16108	0.082446	0.0470321	0.0289326	0.0162572	0.0118181
	30	0.02796	0.0128752	0.00576593	0.00381761	0.00424304	0.00562527	0.00590034		30	0.276807	0.161651	0.0828456	0.0472963	0.029107	0.0163587	0.0118932
	30.2	0.028061	0.0125845	0.00582852	0.00386555	0.00463941	0.0054795	0.00596102		30.2	0.27729	0.162218	0.0832436	0.0475598	0.0292813	0.0164602	0.0119682
	30.4	0.0281997	0.0124307	0.00581568	0.00347481	0.00458452	0.00549558	0.0057943		30.4	0.277766	0.162781	0.0836399	0.0478227	0.0294553	0.0165615	0.0120433
	30.6	0.0279024	0.012129	0.00528586	0.00285616	0.00411642	0.00519759	0.00611489		30.6	0.278235	0.163339	0.0840346	0.048085	0.0296291	0.0166628	0.0121182
	30.8	0.0278401	0.0118591	0.00500198	0.00258422	0.00376642	0.00523601	0.00600093		30.8	0.278697	0.163892	0.0844276	0.0483467	0.0298026	0.016764	0.0121931
	31	0.027415	0.0118279	0.00475379	0.00230675	0.00367868	0.00530185	0.00591915		31	0.279152	0.164442	0.0848191	0.0486078	0.0299759	0.016865	0.012268
	31.2	0.026977	0.011741	0.00369353	0.00206464	0.00307043	0.00486508	0.00554336		31.2	0.2796	0.164987	0.0852089	0.0488683	0.0301489	0.016966	0.0123428
	31.4	0.027364	0.0120838	0.00353758	0.00167442	0.00320403	0.00492448	0.00559748		31.4	0.280042	0.165528	0.0855971	0.0491282	0.0303217	0.0170669	0.0124175
	31.6	0.027249	0.0119701	0.0032929	0.00156283	0.00368744	0.00483698	0.00535517		31.6	0.280477	0.166065	0.0859837	0.0493874	0.0304943	0.0171677	0.0124922
	31.8	0.027662	0.0125408	0.00315642	0.00197319	0.00436301	0.00503537	0.00579109		31.8	0.280905	0.166598	0.0863688	0.0496461	0.0306666	0.0172684	0.0125668
	32	0.0277138	0.0126596	0.00313741	0.00177301	0.004035	0.00466284	0.00520121		32	0.281327	0.167126	0.0867522	0.0499042	0.0308386	0.017369	0.0126414
	32.2	0.0275248	0.0121847	0.00299935	0.00222836	0.00414108	0.00456307	0.00509138		32.2	0.281743	0.167651	0.0871341	0.0501617	0.0310105	0.0174695	0.0127159
	32.4	0.0273137	0.0119379	0.00255496	0.00193824	0.00379759	0.00434576	0.0046082		32.4	0.282153	0.168171	0.0875144	0.0504186	0.0311821	0.0175699	0.0127904
	32.6	0.0271278	0.011442	0.00170367	0.00157988	0.00315766	0.00404113	0.00442658		32.6	0.282556	0.168688	0.0878931	0.0506749	0.0313534	0.0176702	0.0128648
	32.8	0.0268986	0.0113888	0.0021745	0.00183088	0.00296832	0.00408886	0.00392764		32.8	0.282953	0.1692	0.0882702	0.0509307	0.0315245	0.0177704	0.0129392
	33	0.0268783	0.0114034	0.00238684	0.0019188	0.00304576	0.00390506	0.00383185		33	0.283345	0.169708	0.0886459	0.0511858	0.0316954	0.0178705	0.0130135
	33.2	0.0275196	0.0114622	0.00282205	0.00170034	0.00320194	0.00460578	0.00405863		33.2	0.28373	0.170213	0.0890199	0.0514403	0.031866	0.0179705	0.0130878
	33.4	0.0279909	0.0114514	0.00332908	0.00223444	0.00322761	0.00443127	0.00421688		33.4	0.28411	0.170713	0.0893924	0.0516943	0.0320364	0.0180705	0.013162
	33.6	0.0285545	0.0120537	0.00418566	0.00264061	0.00368193	0.00434698	0.00490902		33.6	0.284485	0.17121	0.0897634	0.0519476	0.0322066	0.0181703	0.0132361
	33.8	0.0282941	0.0117873	0.00436719	0.00227044	0.00343862	0.00419665	0.00482327		33.8	0.284853	0.171703	0.0901329	0.0522004	0.0323765	0.01827	0.0133102
	34	0.0279909	0.0115392	0.00453028	0.0019636	0.00331541	0.00381736	0.00493245		34	0.285216	0.172192	0.0905008	0.0524526	0.0325462	0.0183697	0.0133843
	34.2	0.0277021	0.0110585	0.00447745	0.00143728	0.0030452	0.00352603	0.00450938		34.2	0.285574	0.172677	0.0908672	0.0527042	0.0327156	0.0184692	0.0134583
	34.4	0.0274976	0.0108685	0.00459644	0.000986	0.0028853	0.00330301	0.00426		34.4	0.285926	0.173159	0.0912321	0.0529553	0.0328848	0.0185687	0.0135322
	34.6	0.027033	0.0103096	0.00406089	0.00050386	0.00246704	0.00291409	0.00417752		34.6	0.286273	0.173637	0.0915955	0.0532057	0.0330537	0.0186681	0.0136061
	34.8	0.0266275	0.00997426	0.00404291	0.00031051	0.00187335	0.00258625	0.00380893		34.8	0.286615	0.174111	0.0919574	0.0534556	0.0332225	0.0187673	0.0136799
	35	0.0265062	0.00985171	0.0039893	0.00065006	0.00198008	0.00252852	0.00390943		35	0.286952	0.174581	0.0923178	0.0537049	0.033391	0.0188665	0.0137537
	35.2	0.0266398	0.00989469	0.00382655	0.00080663	0.00192263	0.00219858	0.00357249		35.2	0.287284	0.175048	0.0926768	0.0539536	0.0335592	0.0189656	0.0138274
	35.4	0.0272659	0.00964262	0.00396277	0.00094866	0.00260215	0.0023555	0.00331533		35.4	0.287611	0.175511	0.0930342	0.0542018	0.0337273	0.0190646	0.0139011
	35.6	0.0274657	0.00980807	0.00398362	0.00166379	0.00298552	0.00215306	0.0034933		35.6	0.287933	0.175971	0.0933902	0.0544494	0.033895	0.0191635	0.0139747
	35.8	0.0278211	0.00992438	0.00358103	0.00224885	0.00265501	0.0022081	0.00329967		35.8	0.28825	0.176427	0.0937447	0.0546964	0.0340626	0.0192623	0.0140483
	36	0.0274758	0.00973021	0.00312996	0.00210414	0.00224092	0.00225939	0.00290455		36	0.288562	0.176879	0.0940977	0.0549428	0.0342299	0.019361	0.0141218
	36.2	0.0273948	0.00997983	0.00281727	0.00239317	0.00238197	0.0024644	0.00303123		36.2	0.28887	0.177328	0.0944493	0.0551887	0.034397	0.0194596	0.0141953
	36.4	0.0277221	0.0101259	0.00295067	0.00226902	0.00218537	0.00292321	0.00305124		36.4	0.289173	0.177774	0.0947994	0.055434	0.0345638	0.0195581	0.0142687
	36.6	0.0281097	0.0105948	0.00315729	0.00225315	0.0022407	0.00347245	0.00373822		36.6	0.289471	0.178216	0.0951481	0.0556787	0.0347305	0.0196566	0.0143421
	36.8	0.0283052	0.0112327	0.00365449	0.0026416	0.00278376	0.00360551	0.00411423		36.8	0.289766	0.178654	0.0954954	0.0559229	0.0348968	0.0197549	0.0144154
	37	0.028728	0.0112282	0.00338053	0.00255661	0.00269637	0.00365476	0.00456257		37	0.290055	0.17909	0.0958412	0.0561665	0.035063	0.0198532	0.0144886
	37.2	0.0291624	0.0115609	0.00358275	0.00279511	0.00291672	0.0041368	0.00492258		37.2	0.290341	0.179522	0.0961856	0.0564096	0.0352289	0.0199513	0.0145618
	37.4	0.0293197	0.0120156	0.00362357	0.00287204	0.00323771	0.00377811	0.00515359		37.4	0.290622	0.17995	0.0965286	0.056652	0.0353946	0.0200494	0.014635
	37.6	0.0297405	0.0125822	0.00397066	0.00292315	0.00357906	0.00405802	0.0053603		37.6	0.290899	0.180375	0.0968702	0.056894	0.03556	0.0201473	0.0147081
	37.8	0.0294703	0.0125702	0.0039116	0.00256572	0.00325666	0.00407565	0.00500934		37.8	0.291172	0.180797	0.0972104	0.0571353	0.0357253	0.0202452	0.0147811
	38	0.0295776	0.0126241	0.003948	0.00265019	0.00322264	0.00418056	0.00536915		38	0.29144	0.181216	0.0975491	0.0573761	0.0358902	0.020343	0.0148541
	38.2	0.0293524	0.0125551	0.00378844	0.00223827	0.00322354	0.00431942	0.00509982		38.2	0.291705	0.181631	0.0978865	0.0576164	0.036055	0.0204407	0.0149271
	38.4	0.0289805	0.0122649	0.00404288	0.00241734	0.00354142	0.00423494	0.00515994		38.4	0.291966	0.182044	0.0982225	0.0578561	0.0362195	0.0205383	0.0149999
	38.6	0.0286382	0.0121317	0.00406148	0.00216803	0.00331216	0.00389373	0.00501611		38.6	0.292223	0.182453	0.098557	0.0580952	0.0363838	0.0206358	0.0150728
	38.8	0.0285219	0.0119736	0.00433421	0.00252468	0.00335012	0.00406684	0.0049706		38.8	0.292476	0.182859	0.0988902	0.0583338	0.0365479	0.0207332	0.0151456
	39	0.0284644	0.0115085	0.00426354	0.00288836	0.00370232	0.00444697	0.00507173		39	0.292725	0.183261	0.0992221	0.0585719	0.0367117	0.0208305	0.0152183
	39.2	0.0286246	0.0117991	0.00480725	0.0029828	0.00426994	0.00484396	0.00561075		39.2	0.292971	0.183661	0.0995526	0.0588094	0.0368753	0.0209277	0.015291
	39.4	0.0288618	0.0116525	0.00474862	0.00312646	0.00441461	0.00476707	0.00542515		39.4	0.293213	0.184057	0.0998817	0.0590463	0.0370387	0.0210249	0.0153636
	39.6	0.028983	0.0120716	0.00489302	0.00358811	0.00447071	0.00469138	0.00600909		39.6	0.293451	0.184451	0.100209	0.0592827	0.0372019	0.0211219	0.0154362
	39.8	0.0285681	0.0116576	0.00421802	0.00346303	0.00405774	0.00426659	0.00527901		39.8	0.293685	0.184841	0.100536	0.0595186	0.0373648	0.0212189	0.0155087
	40	0.0285636	0.0114935	0.00447987	0.00338188	0.00415883	0.00416202	0.00569395		40	0.293917	0.185229	0.100861	0.0597539	0.0375275	0.0213157	0.0155812
	40.2	0.0287096	0.0115812	0.0047855	0.00317323	0.00417516	0.00401983	0.00560423		40.2	0.294144	0.185613	0.101185	0.0599886	0.0376899	0.0214125	0.0156536
	40.4	0.0291261	0.0119255	0.00552553	0.00334332	0.00452355	0.00395465	0.00578199		40.4	0.294369	0.185994	0.101507	0.0602229	0.0378522	0.0215092	0.0157259
	40.6	0.0291536	0.0119179	0.00554272	0.00336813	0.00428898	0.00347892	0.00578672		40.6	0.29459	0.186373	0.101828	0.0604566	0.0380142	0.0216057	0.0157982
	40.8	0.029319	0.0119445	0.00512162	0.00373586	0.00424161	0.00315176	0.00573771		40.8	0.294808	0.186748	0.102148	0.0606897	0.038176	0.0217022	0.0158705
	41	0.0294068	0.0116827	0.0049814	0.00426933	0.00408066	0.00323715	0.0054451		41	0.295022	0.187121	0.102466	0.0609223	0.0383375	0.0217986	0.0159427
	41.2	0.029589	0.011686	0.00487031	0.00418537	0.00435772	0.00292962	0.0054668		41.2	0.295233	0.187491	0.102783	0.0611544	0.0384989	0.021895	0.0160149
	41.4	0.0295913	0.0113026	0.00497643	0.00414747	0.00425656	0.00236446	0.00527718		41.4	0.295441	0.187858	0.103099	0.0613859	0.03866	0.0219912	0.016087
	41.6	0.0297538	0.0112529	0.00505502	0.00443413	0.00397058	0.00239394	0.00504128		41.6	0.295646	0.188222	0.103414	0.0616169	0.0388209	0.0220873	0.016159
	41.8	0.0292144	0.0110732	0.00477155	0.00415166	0.00379514	0.0022339	0.0044974		41.8	0.295848	0.188583	0.103727	0.0618474	0.0389815	0.0221834	0.016231
	42	0.0294506	0.0110483	0.00470284	0.00443697	0.00367859	0.00227389	0.00430476		42	0.296047	0.188941	0.104039	0.0620773	0.0391419	0.0222793	0.016303
	42.2	0.0294012	0.0114608	0.00522738	0.00444412	0.00415126	0.00235311	0.00398892		42.2	0.296243	0.189297	0.104349	0.0623067	0.0393022	0.0223751	0.0163749
	42.4	0.0294215	0.0115156	0.00563593	0.00492294	0.00456694	0.00282196	0.00393363		42.4	0.296436	0.18965	0.104659	0.0625356	0.0394621	0.0224709	0.0164467
	42.6	0.0296869	0.0117383	0.00567878	0.00488984	0.00474613	0.00297108	0.00400532		42.6	0.296626	0.19	0.104967	0.0627639	0.0396219	0.0225666	0.0165185
	42.8	0.0300288	0.0120731	0.00568251	0.0054568	0.00470199	0.00384218	0.00413843		42.8	0.296813	0.190348	0.105273	0.0629918	0.0397814	0.0226622	0.0165903
	43	0.0299782	0.0122259	0.00577292	0.00518993	0.00488437	0.00405619	0.00414666		43	0.296998	0.190692	0.105579	0.0632191	0.0399407	0.0227577	0.0166619
	43.2	0.030345	0.0130544	0.00590768	0.00533199	0.00525717	0.0044379	0.00451745		43.2	0.29718	0.191034	0.105883	0.0634458	0.0400998	0.0228531	0.0167336
	43.4	0.0309525	0.0130714	0.00593209	0.0056727	0.00548585	0.00450143	0.00451168		43.4	0.297359	0.191374	0.106186	0.0636721	0.0402587	0.0229484	0.0168052
	43.6	0.0308719	0.0127649	0.00577466	0.00546227	0.00576433	0.00466857	0.00453156		43.6	0.297535	0.191711	0.106488	0.0638978	0.0404173	0.0230436	0.0168767
	43.8	0.0306485	0.0120672	0.00511853	0.00545642	0.00560156	0.00461235	0.00413434		43.8	0.297709	0.192045	0.106789	0.064123	0.0405758	0.0231387	0.0169482
	44	0.0310028	0.0122774	0.0055851	0.00533305	0.00592673	0.00478064	0.00481226		44	0.29788	0.192377	0.107088	0.0643477	0.040734	0.0232338	0.0170196
	44.2	0.0311164	0.0126184	0.00569319	0.00539429	0.0061662	0.00487972	0.00495037		44.2	0.298048	0.192706	0.107386	0.0645719	0.0408919	0.0233287	0.017091
	44.4	0.031142	0.0128083	0.00567099	0.00522552	0.00572718	0.00468515	0.00512347		44.4	0.298214	0.193032	0.107683	0.0647955	0.0410497	0.0234236	0.0171624
	44.6	0.030981	0.0125106	0.005422	0.0051462	0.00556059	0.0045805	0.00533888		44.6	0.298378	0.193356	0.107978	0.0650186	0.0412072	0.0235184	0.0172336
	44.8	0.0307376	0.0130825	0.00517197	0.00520917	0.00523677	0.00484591	0.00566056		44.8	0.298539	0.193678	0.108273	0.0652413	0.0413645	0.0236131	0.0173049
	45	0.0306386	0.0126756	0.00522814	0.00524922	0.00496892	0.00452132	0.0056654		45	0.298698	0.193997	0.108566	0.0654634	0.0415216	0.0237077	0.017376
	45.2	0.0303397	0.0124355	0.00485813	0.00448303	0.00481484	0.00423416	0.00601392		45.2	0.298854	0.194313	0.108858	0.065685	0.0416785	0.0238022	0.0174472
	45.4	0.0300699	0.0126297	0.0050034	0.00432973	0.0046336	0.00388084	0.00609988		45.4	0.299008	0.194627	0.109149	0.065906	0.0418352	0.0238966	0.0175182
	45.6	0.0299986	0.0123096	0.00505354	0.00407038	0.00453485	0.00394529	0.00603114		45.6	0.29916	0.194939	0.109438	0.0661266	0.0419916	0.0239909	0.0175893
	45.8	0.0300099	0.0128568	0.00545556	0.00412835	0.00474492	0.00405876	0.00617444		45.8	0.299309	0.195248	0.109727	0.0663467	0.0421478	0.0240852	0.0176602
	46	0.0302822	0.0129993	0.00560277	0.00410098	0.00480137	0.00446996	0.00620149		46	0.299457	0.195555	0.110014	0.0665662	0.0423038	0.0241793	0.0177312
	46.2	0.0301315	0.0132958	0.00577865	0.00328973	0.00488364	0.00462082	0.00632793		46.2	0.299602	0.19586	0.1103	0.0667853	0.0424596	0.0242734	0.017802
	46.4	0.0307537	0.0133478	0.00570739	0.00317143	0.00469977	0.00519226	0.00688081		46.4	0.299745	0.196162	0.110585	0.0670038	0.0426152	0.0243673	0.0178729
	46.6	0.0310932	0.0135669	0.00596488	0.00299737	0.00427155	0.00498516	0.00694351		46.6	0.299885	0.196461	0.110868	0.0672218	0.0427705	0.0244612	0.0179436
	46.8	0.0312897	0.0138195	0.00600762	0.00327611	0.00400483	0.00563192	0.00653598		46.8	0.300024	0.196759	0.111151	0.0674394	0.0429256	0.024555	0.0180144
	47	0.0312836	0.0137063	0.00554769	0.00281111	0.00382642	0.00519182	0.00625039		47	0.30016	0.197054	0.111432	0.0676564	0.0430806	0.0246487	0.018085
	47.2	0.032098	0.0142349	0.00608477	0.00344488	0.00409472	0.00580154	0.00678098		47.2	0.300295	0.197347	0.111712	0.0678729	0.0432352	0.0247423	0.0181556
	47.4	0.0325915	0.0137511	0.00631408	0.00335538	0.004188	0.00602302	0.00696963		47.4	0.300427	0.197638	0.111991	0.0680889	0.0433897	0.0248359	0.0182262
	47.6	0.032626	0.0138575	0.00602463	0.00340554	0.00390819	0.00599873	0.00689842		47.6	0.300558	0.197926	0.112269	0.0683045	0.043544	0.0249293	0.0182967
	47.8	0.0330595	0.0139788	0.00591217	0.00428422	0.00406703	0.0060218	0.00699847		47.8	0.300687	0.198212	0.112546	0.0685195	0.043698	0.0250227	0.0183672
	48	0.0338066	0.0144095	0.00666465	0.00502575	0.00463761	0.00645802	0.00730314		48	0.300813	0.198496	0.112821	0.0687341	0.0438518	0.0251159	0.0184376
	48.2	0.0334056	0.0141414	0.00642282	0.00530191	0.00444303	0.00602597	0.00703269		48.2	0.300938	0.198778	0.113096	0.0689481	0.0440055	0.0252091	0.018508
	48.4	0.0338193	0.0141419	0.00688836	0.0057116	0.00448862	0.00611952	0.00706079		48.4	0.301061	0.199057	0.113369	0.0691617	0.0441589	0.0253022	0.0185783
	48.6	0.033704	0.0143753	0.00740818	0.00648646	0.00525986	0.00630283	0.00750098		48.6	0.301182	0.199335	0.113641	0.0693747	0.044312	0.0253952	0.0186485
	48.8	0.0336955	0.0141983	0.00725367	0.00717944	0.00544621	0.00618142	0.00777017		48.8	0.301301	0.19961	0.113912	0.0695873	0.044465	0.0254881	0.0187188
	49	0.0338479	0.0135521	0.00721705	0.00748007	0.00557699	0.00636416	0.00764454		49	0.301419	0.199883	0.114182	0.0697993	0.0446178	0.0255809	0.0187889
	49.2	0.033204	0.0129297	0.0066538	0.00687324	0.00546213	0.00624655	0.00715743		49.2	0.301534	0.200154	0.114451	0.0700109	0.0447703	0.0256736	0.018859
	49.4	0.0327149	0.012671	0.00669312	0.0067453	0.00542788	0.00588258	0.00737801		49.4	0.301648	0.200423	0.114719	0.070222	0.0449226	0.0257663	0.0189291
	49.6	0.0324605	0.0121033	0.00686237	0.00649874	0.00537504	0.00580333	0.00691587		49.6	0.301761	0.20069	0.114985	0.0704326	0.0450748	0.0258588	0.0189991
	49.8	0.0322518	0.0122458	0.00703947	0.00663871	0.00548831	0.00592914	0.00736277		49.8	0.301871	0.200954	0.115251	0.0706428	0.0452267	0.0259513	0.0190691
	50	0.0312885	0.0111902	0.0064751	0.00544553	0.0048379	0.00547968	0.0069638		50	0.30198	0.201217	0.115515	0.0708524	0.0453783	0.0260437	0.019139
	50.2	0.0307212	0.011384	0.00630724	0.00470174	0.00476347	0.00512375	0.00712086		50.2	0.302088	0.201478	0.115778	0.0710616	0.0455298	0.026136	0.0192088
	50.4	0.0307688	0.0112646	0.00624856	0.00466855	0.00461305	0.00496745	0.00678905		50.4	0.302193	0.201736	0.116041	0.0712702	0.0456811	0.0262282	0.0192787
	50.6	0.0303302	0.0114252	0.00626833	0.00452598	0.00425674	0.00449737	0.00626826		50.6	0.302297	0.201993	0.116302	0.0714784	0.0458321	0.0263203	0.0193484
	50.8	0.0304105	0.0111212	0.00602244	0.00402673	0.00429736	0.00423057	0.00552356		50.8	0.3024	0.202248	0.116562	0.0716861	0.045983	0.0264124	0.0194181
	51	0.0302915	0.0112975	0.00607768	0.0037586	0.00402031	0.00351257	0.00551838		51	0.302501	0.2025	0.116821	0.0718933	0.0461336	0.0265043	0.0194878
	51.2	0.0307625	0.0117397	0.00674368	0.00387441	0.00388449	0.00365798	0.00550404		51.2	0.302601	0.202751	0.117079	0.0721001	0.046284	0.0265962	0.0195574
	51.4	0.0310021	0.0118579	0.00654003	0.00396482	0.00392236	0.00340496	0.00546752		51.4	0.302699	0.203	0.117336	0.0723064	0.0464343	0.026688	0.019627
	51.6	0.0305551	0.0119339	0.00617442	0.00428837	0.00357775	0.00344544	0.00497151		51.6	0.302795	0.203247	0.117592	0.0725122	0.0465842	0.0267796	0.0196965
	51.8	0.0306542	0.0118088	0.00571369	0.00409397	0.00342671	0.00324845	0.00450027		51.8	0.30289	0.203492	0.117846	0.0727175	0.046734	0.0268712	0.0197659
	52	0.0310395	0.012289	0.00645266	0.00419119	0.00387633	0.00392156	0.00472665		52	0.302984	0.203735	0.1181	0.0729223	0.0468836	0.0269628	0.0198354
	52.2	0.0311154	0.0120584	0.00644806	0.00408765	0.00371603	0.00359742	0.0048758		52.2	0.303077	0.203976	0.118353	0.0731267	0.047033	0.0270542	0.0199047
	52.4	0.0316783	0.0125017	0.00667372	0.00400713	0.00409779	0.00419754	0.00511007		52.4	0.303167	0.204215	0.118604	0.0733306	0.0471821	0.0271455	0.019974
	52.6	0.0317068	0.0127228	0.00643379	0.00399573	0.00430929	0.00443771	0.00528716		52.6	0.303257	0.204453	0.118855	0.0735341	0.0473311	0.0272368	0.0200433
	52.8	0.0319275	0.0127883	0.00615828	0.00433178	0.0043108	0.00496162	0.00523049		52.8	0.303345	0.204688	0.119104	0.073737	0.0474798	0.027328	0.0201125
	53	0.0319506	0.0131489	0.00566319	0.00416551	0.00415664	0.00517983	0.00521074		53	0.303432	0.204922	0.119353	0.0739395	0.0476284	0.027419	0.0201816
	53.2	0.0315214	0.0127701	0.00536885	0.00362734	0.00391285	0.00484503	0.00486351		53.2	0.303518	0.205154	0.1196	0.0741416	0.0477767	0.02751	0.0202508
	53.4	0.0316137	0.0132576	0.00544394	0.00387832	0.00410774	0.0054537	0.00526416		53.4	0.303602	0.205384	0.119847	0.0743431	0.0479248	0.0276009	0.0203198
	53.6	0.0317586	0.0131276	0.00513979	0.00382196	0.00403777	0.00526712	0.00504002		53.6	0.303685	0.205613	0.120092	0.0745442	0.0480727	0.0276918	0.0203888
	53.8	0.0319721	0.013317	0.0054013	0.00427994	0.00444512	0.0054248	0.005753		53.8	0.303767	0.205839	0.120337	0.0747449	0.0482204	0.0277825	0.0204578
	54	0.0316687	0.0131515	0.00513301	0.00390646	0.0043968	0.00537128	0.0054924		54	0.303848	0.206064	0.12058	0.074945	0.0483679	0.0278732	0.0205267
	54.2	0.0316999	0.0134958	0.005125	0.00433173	0.00496436	0.005468	0.00577221		54.2	0.303927	0.206287	0.120823	0.0751447	0.0485152	0.0279637	0.0205956
	54.4	0.032074	0.0132362	0.00535889	0.00435078	0.00503466	0.00555158	0.00591439		54.4	0.304006	0.206509	0.121064	0.075344	0.0486623	0.0280542	0.0206644
	54.6	0.0324016	0.0133301	0.00517458	0.00457724	0.00500693	0.00551291	0.0059744		54.6	0.304083	0.206728	0.121305	0.0755428	0.0488092	0.0281446	0.0207332
	54.8	0.0323403	0.0125904	0.00531203	0.00441737	0.00505051	0.00512588	0.00556245		54.8	0.304159	0.206946	0.121544	0.0757411	0.0489559	0.0282349	0.0208019
	55	0.0319702	0.0125045	0.0057006	0.00504007	0.00505176	0.00523317	0.00622969		55	0.304233	0.207163	0.121783	0.075939	0.0491023	0.0283252	0.0208706
	55.2	0.0322984	0.0125723	0.00573338	0.0051316	0.00489195	0.0053297	0.00643307		55.2	0.304307	0.207377	0.12202	0.0761364	0.0492486	0.0284153	0.0209392
	55.4	0.0318219	0.0122505	0.00534771	0.00485125	0.00490716	0.00495197	0.00631		55.4	0.30438	0.20759	0.122257	0.0763333	0.0493947	0.0285053	0.0210077
	55.6	0.0318539	0.0122534	0.00571075	0.00479197	0.00485423	0.0051343	0.0062898		55.6	0.304451	0.207802	0.122492	0.0765298	0.0495405	0.0285953	0.0210763
	55.8	0.032032	0.0124101	0.00622577	0.00445332	0.00494172	0.00495397	0.00623145		55.8	0.304522	0.208011	0.122727	0.0767259	0.0496862	0.0286852	0.0211447
	56	0.0324295	0.0126971	0.00720499	0.00488229	0.00535282	0.00528708	0.00675711		56	0.304591	0.20822	0.12296	0.0769215	0.0498316	0.028775	0.0212131
	56.2	0.0324349	0.0122717	0.00724498	0.00490406	0.00514257	0.00507166	0.00679714		56.2	0.304659	0.208426	0.123193	0.0771166	0.0499769	0.0288647	0.0212815
	56.4	0.0320614	0.0128554	0.00714015	0.00500208	0.00525863	0.00499539	0.00694676		56.4	0.304727	0.208631	0.123425	0.0773114	0.0501219	0.0289543	0.0213498
	56.6	0.03206	0.0131979	0.00719409	0.00488711	0.00482049	0.00477351	0.00679581		56.6	0.304793	0.208834	0.123655	0.0775056	0.0502667	0.0290439	0.0214181
	56.8	0.0320438	0.0132466	0.0072487	0.00486556	0.00472701	0.0045383	0.00631228		56.8	0.304858	0.209036	0.123885	0.0776994	0.0504114	0.0291333	0.0214863
	57	0.0318276	0.0127297	0.00670597	0.00469529	0.00431526	0.00406278	0.00577972		57	0.304923	0.209236	0.124114	0.0778927	0.0505558	0.0292227	0.0215545
	57.2	0.0312148	0.0123937	0.00657694	0.00466241	0.00404541	0.00415208	0.00516628		57.2	0.304986	0.209435	0.124342	0.0780857	0.0507	0.029312	0.0216226
	57.4	0.0311571	0.0124266	0.0063029	0.0046967	0.00416063	0.00466144	0.00508422		57.4	0.305049	0.209632	0.124569	0.0782781	0.0508441	0.0294012	0.0216907
	57.6	0.0311325	0.0124645	0.00614376	0.00425326	0.00402077	0.00414162	0.00514255		57.6	0.30511	0.209827	0.124795	0.0784701	0.0509879	0.0294903	0.0217587
	57.8	0.0314567	0.0123667	0.00667028	0.00495059	0.00423231	0.00470406	0.00520601		57.8	0.305171	0.210021	0.12502	0.0786617	0.0511315	0.0295794	0.0218267
	58	0.0315971	0.0122342	0.00613743	0.00486257	0.0043316	0.00500899	0.00506108		58	0.30523	0.210214	0.125244	0.0788528	0.0512749	0.0296683	0.0218947
	58.2	0.0312894	0.012184	0.0055444	0.00497269	0.00435987	0.00526747	0.00521725		58.2	0.305289	0.210405	0.125467	0.0790435	0.0514182	0.0297572	0.0219625
	58.4	0.0312479	0.0117656	0.00520373	0.00440778	0.00417605	0.00557471	0.00492909		58.4	0.305347	0.210594	0.12569	0.0792338	0.0515612	0.029846	0.0220304
	58.6	0.031189	0.0116273	0.00469841	0.00435929	0.00432792	0.00589536	0.00504666		58.6	0.305404	0.210782	0.125911	0.0794236	0.051704	0.0299347	0.0220982
	58.8	0.0309237	0.0114476	0.00498131	0.00420355	0.00433543	0.0058342	0.00522553		58.8	0.30546	0.210969	0.126131	0.079613	0.0518466	0.0300233	0.0221659
	59	0.0313535	0.0114677	0.00500207	0.00433309	0.00460845	0.00606343	0.00565265		59	0.305516	0.211154	0.126351	0.0798019	0.0519891	0.0301118	0.0222336
	59.2	0.0318494	0.0117504	0.00496347	0.00422366	0.00476627	0.00569719	0.00547138		59.2	0.30557	0.211338	0.12657	0.0799904	0.0521313	0.0302003	0.0223012
	59.4	0.0318749	0.0118282	0.00485221	0.00406457	0.00471741	0.00527042	0.00496902		59.4	0.305624	0.21152	0.126787	0.0801785	0.0522733	0.0302887	0.0223688
	59.6	0.0324247	0.0123681	0.00580012	0.00485252	0.005243	0.00559107	0.00536125		59.6	0.305677	0.211701	0.127004	0.0803661	0.0524151	0.0303769	0.0224364
	59.8	0.0323238	0.0122694	0.00637571	0.00499885	0.00532364	0.00588205	0.00528743		59.8	0.305729	0.211881	0.12722	0.0805533	0.0525568	0.0304651	0.0225038
	60	0.0326599	0.0124797	0.0065859	0.00558091	0.00554528	0.00592436	0.00594604		60	0.30578	0.212059	0.127435	0.0807401	0.0526982	0.0305533	0.0225713
	60.2	0.0324673	0.0126067	0.00673313	0.00528194	0.0054944	0.00592855	0.00615058		60.2	0.305831	0.212236	0.12765	0.0809264	0.0528394	0.0306413	0.0226387
	60.4	0.0321967	0.0127819	0.00660767	0.00496339	0.00522912	0.00562401	0.00640594		60.4	0.305881	0.212411	0.127863	0.0811123	0.0529804	0.0307292	0.022706
	60.6	0.031971	0.0127415	0.00650681	0.00415945	0.00458277	0.00522025	0.00598406		60.6	0.30593	0.212585	0.128075	0.0812978	0.0531213	0.0308171	0.0227733
	60.8	0.0318759	0.0125903	0.00685109	0.00419737	0.00468516	0.00502539	0.00610753		60.8	0.305978	0.212758	0.128287	0.0814828	0.0532619	0.0309049	0.0228406
	61	0.0315497	0.0127201	0.00727678	0.00423243	0.00486305	0.00562539	0.00631136		61	0.306026	0.212929	0.128498	0.0816675	0.0534024	0.0309926	0.0229078
	61.2	0.0313269	0.0134397	0.00778375	0.00464186	0.00522293	0.00649921	0.0065513		61.2	0.306073	0.213099	0.128707	0.0818517	0.0535426	0.0310802	0.0229749
	61.4	0.0316212	0.0136508	0.00798363	0.00468164	0.00527722	0.00707159	0.00663997		61.4	0.306119	0.213268	0.128916	0.0820354	0.0536827	0.0311678	0.023042
	61.6	0.0324079	0.0143376	0.0086499	0.00532753	0.00606633	0.00810011	0.00759605		61.6	0.306164	0.213435	0.129124	0.0822188	0.0538225	0.0312552	0.0231091
	61.8	0.0331378	0.0146243	0.00882249	0.00645646	0.00651261	0.00891155	0.00778996		61.8	0.306209	0.213601	0.129332	0.0824017	0.0539622	0.0313426	0.0231761
	62	0.0334368	0.0152262	0.0083998	0.00615982	0.0067412	0.00914812	0.00805411		62	0.306253	0.213766	0.129538	0.0825842	0.0541016	0.0314299	0.0232431
	62.2	0.0334387	0.0151918	0.00824321	0.00614288	0.00695362	0.00921807	0.00809884		62.2	0.306297	0.21393	0.129744	0.0827663	0.0542409	0.0315171	0.02331
	62.4	0.0335408	0.0152079	0.00809688	0.00549528	0.00692855	0.00944302	0.00807057		62.4	0.30634	0.214092	0.129948	0.0829479	0.05438	0.0316042	0.0233769
	62.6	0.0338451	0.0152918	0.00818582	0.0053129	0.00726347	0.00909807	0.00820883		62.6	0.306382	0.214253	0.130152	0.0831292	0.0545189	0.0316912	0.0234437
	62.8	0.0339564	0.0152704	0.00822483	0.00522226	0.00698129	0.00836402	0.00814318		62.8	0.306424	0.214413	0.130355	0.08331	0.0546575	0.0317782	0.0235104
	63	0.034669	0.014794	0.00777978	0.0055813	0.00720647	0.0080203	0.00812313		63	0.306465	0.214571	0.130557	0.0834904	0.054796	0.0318651	0.0235772
	63.2	0.0346604	0.0147096	0.00753614	0.00564302	0.00705981	0.00742535	0.00778602		63.2	0.306505	0.214729	0.130759	0.0836704	0.0549343	0.0319518	0.0236438
	63.4	0.0344002	0.0144884	0.00734167	0.00556761	0.00676122	0.0068415	0.00722272		63.4	0.306545	0.214885	0.130959	0.08385	0.0550724	0.0320386	0.0237105
	63.6	0.0343559	0.0143036	0.00752222	0.00626437	0.00719875	0.00644494	0.00745536		63.6	0.306584	0.21504	0.131159	0.0840291	0.0552103	0.0321252	0.023777
	63.8	0.0346717	0.0139688	0.00788436	0.0064873	0.00725726	0.00631617	0.00733931		63.8	0.306623	0.215193	0.131358	0.0842079	0.055348	0.0322117	0.0238436
	64	0.0344403	0.0141393	0.00762844	0.0064466	0.00724612	0.00568085	0.00725323		64	0.306661	0.215346	0.131556	0.0843862	0.0554856	0.0322982	0.02391
	64.2	0.0340321	0.0139025	0.00769627	0.00577947	0.00688275	0.00529569	0.00701287		64.2	0.306698	0.215497	0.131753	0.0845641	0.0556229	0.0323846	0.0239765
	64.4	0.0332503	0.0133968	0.00762438	0.00569278	0.00639988	0.00479939	0.00684229		64.4	0.306735	0.215647	0.131949	0.0847416	0.05576	0.0324709	0.0240429
	64.6	0.0330389	0.0131671	0.00768491	0.00556224	0.00606974	0.00445949	0.00691642		64.6	0.306771	0.215796	0.132145	0.0849187	0.055897	0.0325571	0.0241092
	64.8	0.0328578	0.0128678	0.00766945	0.00538595	0.00561302	0.00401226	0.00663154		64.8	0.306807	0.215944	0.13234	0.0850954	0.0560337	0.0326432	0.0241755
	65	0.0322662	0.0128404	0.00770489	0.00526137	0.00565862	0.00424029	0.00642267		65	0.306842	0.216091	0.132534	0.0852717	0.0561703	0.0327293	0.0242417
	65.2	0.0319992	0.0125363	0.00762667	0.00553762	0.00538871	0.00424009	0.00628522		65.2	0.306877	0.216236	0.132727	0.0854476	0.0563067	0.0328153	0.0243079
	65.4	0.0322453	0.0123553	0.00764168	0.00566273	0.0051039	0.00441646	0.00629559		65.4	0.306911	0.216381	0.132919	0.0856231	0.0564428	0.0329012	0.0243741
	65.6	0.0324938	0.0126904	0.00746306	0.00595702	0.00542066	0.00513312	0.00693139		65.6	0.306945	0.216524	0.133111	0.0857981	0.0565788	0.032987	0.0244402
	65.8	0.0325012	0.0126445	0.00755025	0.00613841	0.0052584	0.00488875	0.00670664		65.8	0.306978	0.216666	0.133302	0.0859728	0.0567146	0.0330727	0.0245062
	66	0.0326922	0.0125841	0.00754495	0.00566488	0.00537285	0.00474987	0.00652266		66	0.307011	0.216808	0.133492	0.0861471	0.0568502	0.0331584	0.0245723
	66.2	0.0326663	0.0123818	0.00737154	0.00531739	0.00548554	0.00493365	0.00616285		66.2	0.307043	0.216948	0.133681	0.0863209	0.0569857	0.0332439	0.0246382
	66.4	0.0327439	0.0130715	0.00764539	0.00537463	0.00550833	0.00536904	0.00659861		66.4	0.307075	0.217086	0.133869	0.0864944	0.0571209	0.0333294	0.0247041
	66.6	0.0330553	0.0132345	0.00794681	0.0055513	0.00586038	0.00549048	0.00677238		66.6	0.307106	0.217224	0.134057	0.0866674	0.0572559	0.0334148	0.02477
	66.8	0.0335645	0.0135002	0.0083541	0.00632612	0.00624145	0.00604207	0.00727758		66.8	0.307137	0.217361	0.134244	0.0868401	0.0573908	0.0335002	0.0248358
	67	0.0336721	0.0130294	0.00819433	0.00627557	0.00658662	0.0064298	0.00745357		67	0.307167	0.217497	0.13443	0.0870123	0.0575254	0.0335854	0.0249016
	67.2	0.0335879	0.0130376	0.00864575	0.00604035	0.006847	0.0071193	0.00741877		67.2	0.307197	0.217632	0.134615	0.0871842	0.0576599	0.0336706	0.0249673
	67.4	0.0344079	0.0133302	0.00929356	0.00680268	0.00771022	0.00763009	0.00777228		67.4	0.307226	0.217765	0.1348	0.0873557	0.0577942	0.0337557	0.025033
	67.6	0.0348747	0.0134323	0.00945023	0.00709652	0.00816953	0.00762705	0.00786785		67.6	0.307255	0.217898	0.134984	0.0875267	0.0579283	0.0338407	0.0250986
	67.8	0.0354795	0.0140221	0.0101224	0.00772062	0.00861299	0.00830466	0.00810622		67.8	0.307284	0.218029	0.135167	0.0876974	0.0580622	0.0339256	0.0251642
	68	0.0351147	0.014163	0.0102434	0.00751649	0.00838177	0.00830662	0.00819409		68	0.307312	0.21816	0.135349	0.0878677	0.0581959	0.0340104	0.0252297
	68.2	0.0350229	0.0143823	0.010773	0.00772418	0.00841085	0.00855011	0.0082145		68.2	0.30734	0.218289	0.135531	0.0880376	0.0583295	0.0340952	0.0252952
	68.4	0.0351228	0.0142978	0.0105783	0.0075146	0.00788085	0.00835494	0.00865073		68.4	0.307367	0.218418	0.135712	0.0882071	0.0584628	0.0341799	0.0253606
	68.6	0.0352046	0.0143025	0.0105925	0.00733331	0.0079067	0.00838229	0.00890145		68.6	0.307394	0.218546	0.135892	0.0883762	0.058596	0.0342645	0.025426
	68.8	0.0355095	0.0142951	0.0108738	0.00763583	0.00773966	0.00824926	0.00905522		68.8	0.30742	0.218672	0.136071	0.0885449	0.058729	0.034349	0.0254914
	69	0.0352836	0.0144857	0.0109349	0.00780908	0.00787058	0.00862918	0.00949367		69	0.307446	0.218798	0.13625	0.0887132	0.0588617	0.0344335	0.0255567
	69.2	0.0350144	0.0143654	0.0105716	0.00768724	0.00717485	0.00812782	0.00955082		69.2	0.307472	0.218922	0.136427	0.0888812	0.0589944	0.0345178	0.0256219
	69.4	0.0347118	0.0143292	0.0101986	0.00774803	0.0067101	0.00807961	0.00925195		69.4	0.307498	0.219046	0.136605	0.0890487	0.0591268	0.0346021	0.0256871
	69.6	0.0344504	0.0140109	0.00943814	0.00771142	0.00659487	0.00770867	0.0091505		69.6	0.307522	0.219169	0.136781	0.0892159	0.059259	0.0346863	0.0257523
	69.8	0.0343861	0.0139258	0.00921691	0.00769001	0.00669817	0.00741064	0.00865306		69.8	0.307547	0.21929	0.136957	0.0893826	0.059391	0.0347704	0.0258174
	70	0.034439	0.0142328	0.00907496	0.0078927	0.00680642	0.00749017	0.00856524		70	0.307571	0.219411	0.137132	0.089549	0.0595229	0.0348545	0.0258825
	70.2	0.0342135	0.0143993	0.00848784	0.00770736	0.00637346	0.0078504	0.00831248		70.2	0.307595	0.219531	0.137306	0.089715	0.0596546	0.0349385	0.0259475
	70.4	0.034219	0.0148326	0.00882306	0.00844807	0.0066373	0.00802114	0.00859756		70.4	0.307619	0.21965	0.137479	0.0898807	0.0597861	0.0350223	0.0260125
	70.6	0.0343078	0.0150043	0.00843373	0.00833503	0.0065771	0.00783811	0.00809999		70.6	0.307642	0.219768	0.137652	0.0900459	0.0599174	0.0351061	0.0260774
	70.8	0.0346511	0.0150332	0.0084683	0.00835448	0.00691042	0.00770537	0.00832783		70.8	0.307664	0.219885	0.137824	0.0902108	0.0600485	0.0351899	0.0261423
	71	0.0343702	0.0142956	0.00808579	0.00771453	0.00689737	0.00765707	0.00814287		71	0.307687	0.220001	0.137996	0.0903752	0.0601795	0.0352735	0.0262071
	71.2	0.0348287	0.0144461	0.00780163	0.00776269	0.00704401	0.00777181	0.00785543		71.2	0.307709	0.220117	0.138166	0.0905393	0.0603102	0.0353571	0.0262719
	71.4	0.0349213	0.0142683	0.00777575	0.00794529	0.00707063	0.00723509	0.00774924		71.4	0.307731	0.220231	0.138336	0.090703	0.0604408	0.0354406	0.0263366
	71.6	0.0342054	0.0137346	0.00705888	0.00742244	0.00660391	0.00640986	0.00707476		71.6	0.307752	0.220344	0.138506	0.0908664	0.0605712	0.035524	0.0264013
	71.8	0.0339584	0.0139671	0.00716356	0.00738823	0.00636832	0.00624517	0.00700748		71.8	0.307773	0.220457	0.138674	0.0910294	0.0607014	0.0356073	0.0264659
	72	0.033536	0.0140424	0.00740928	0.00716405	0.00634871	0.00595023	0.00706105		72	0.307794	0.220569	0.138842	0.091192	0.0608314	0.0356906	0.0265305
	72.2	0.0334634	0.0144847	0.00798982	0.00726762	0.00668026	0.00603622	0.00705679		72.2	0.307815	0.22068	0.139009	0.0913542	0.0609613	0.0357737	0.0265951
	72.4	0.0335194	0.0143629	0.00803392	0.00676543	0.00651128	0.00583047	0.00760687		72.4	0.307835	0.22079	0.139176	0.091516	0.0610909	0.0358569	0.0266596
	72.6	0.0335003	0.0147651	0.00824062	0.00713565	0.00677914	0.0065617	0.00784687		72.6	0.307855	0.220899	0.139342	0.0916775	0.0612204	0.0359399	0.0267241
	72.8	0.0336393	0.0151082	0.00877366	0.00766239	0.0069464	0.00692558	0.00836928		72.8	0.307874	0.221007	0.139507	0.0918386	0.0613497	0.0360228	0.0267885
	73	0.0329796	0.0149057	0.00814742	0.00715958	0.00655089	0.00669348	0.00784288		73	0.307894	0.221115	0.139671	0.0919993	0.0614788	0.0361057	0.0268529
	73.2	0.0324148	0.0148081	0.00788377	0.00658056	0.00610913	0.00630969	0.00765496		73.2	0.307913	0.221222	0.139835	0.0921596	0.0616078	0.0361884	0.0269172
	73.4	0.0332753	0.0151144	0.00833095	0.00709915	0.00673807	0.00695074	0.00774457		73.4	0.307932	0.221327	0.139998	0.0923196	0.0617365	0.0362712	0.0269815
	73.6	0.0333433	0.0146907	0.00803744	0.00653704	0.00680554	0.00665939	0.00779251		73.6	0.30795	0.221432	0.14016	0.0924792	0.0618651	0.0363538	0.0270457
	73.8	0.0334519	0.0148065	0.00796692	0.00598134	0.0068463	0.00657013	0.00749599		73.8	0.307968	0.221537	0.140322	0.0926385	0.0619935	0.0364363	0.0271099
	74	0.0332991	0.0147151	0.00806799	0.0059652	0.00704871	0.00647893	0.00754658		74	0.307986	0.22164	0.140483	0.0927974	0.0621217	0.0365188	0.027174
	74.2	0.0332066	0.0143574	0.00797971	0.00555334	0.00673268	0.00623113	0.00713905		74.2	0.308004	0.221743	0.140644	0.0929559	0.0622498	0.0366012	0.0272381
	74.4	0.033481	0.0141007	0.00774397	0.00569932	0.00688037	0.00566786	0.00679652		74.4	0.308021	0.221845	0.140803	0.093114	0.0623776	0.0366835	0.0273021
	74.6	0.0341909	0.0141136	0.00756665	0.00527234	0.00686222	0.0054146	0.00661329		74.6	0.308038	0.221946	0.140962	0.0932718	0.0625053	0.0367657	0.0273661
	74.8	0.0343781	0.0138248	0.00789051	0.00526566	0.00672135	0.0051909	0.0068888		74.8	0.308055	0.222046	0.141121	0.0934292	0.0626328	0.0368479	0.0274301
	75	0.0346206	0.0132397	0.00790351	0.00513407	0.00631064	0.00498934	0.00649604		75	0.308072	0.222145	0.141279	0.0935863	0.0627602	0.03693	0.027494
	75.2	0.034789	0.0133224	0.00779665	0.00533381	0.00615735	0.00475962	0.0064918		75.2	0.308088	0.222244	0.141436	0.093743	0.0628873	0.037012	0.0275578
	75.4	0.0344254	0.0129674	0.00795698	0.00541014	0.00609464	0.00466056	0.00665316		75.4	0.308104	0.222342	0.141592	0.0938993	0.0630143	0.0370939	0.0276217
	75.6	0.0344213	0.0126426	0.00759737	0.00526051	0.00636916	0.00445683	0.00660021		75.6	0.30812	0.222439	0.141748	0.0940553	0.0631411	0.0371758	0.0276854
	75.8	0.0347529	0.0131065	0.00802382	0.00546146	0.00640116	0.00471924	0.0068092		75.8	0.308136	0.222536	0.141903	0.0942109	0.0632677	0.0372575	0.0277492
	76	0.0346204	0.0129872	0.00811232	0.00562081	0.00682793	0.00467238	0.00681832		76	0.308151	0.222631	0.142058	0.0943661	0.0633941	0.0373392	0.0278128
	76.2	0.0344996	0.0132281	0.00819433	0.0058518	0.00658747	0.00497922	0.00683313		76.2	0.308166	0.222726	0.142212	0.094521	0.0635204	0.0374208	0.0278765
	76.4	0.033564	0.0128173	0.00737266	0.00528309	0.00608225	0.00481674	0.00672099		76.4	0.308181	0.22282	0.142365	0.0946755	0.0636465	0.0375024	0.0279401
	76.6	0.0330467	0.0124937	0.00730099	0.00536105	0.00571596	0.00518719	0.00618338		76.6	0.308196	0.222914	0.142518	0.0948297	0.0637724	0.0375839	0.0280036
	76.8	0.032648	0.0121496	0.00732865	0.00581603	0.00578974	0.00538819	0.00583666		76.8	0.30821	0.223007	0.14267	0.0949835	0.0638981	0.0376652	0.0280671
	77	0.0325309	0.012019	0.00720037	0.00567836	0.0056945	0.00510425	0.00585723		77	0.308225	0.223099	0.142821	0.095137	0.0640237	0.0377465	0.0281305
	77.2	0.0328033	0.0123328	0.00759745	0.00584798	0.0060128	0.00556311	0.00635383		77.2	0.308239	0.22319	0.142972	0.0952901	0.064149	0.0378278	0.0281939
	77.4	0.0331516	0.0125194	0.00807313	0.00622566	0.00666951	0.00578725	0.00673747		77.4	0.308253	0.223281	0.143122	0.0954429	0.0642742	0.0379089	0.0282573
	77.6	0.0324448	0.0123034	0.00795437	0.00558337	0.00663595	0.0056634	0.00646592		77.6	0.308266	0.223371	0.143272	0.0955953	0.0643993	0.03799	0.0283206
	77.8	0.032112	0.0122338	0.0077662	0.00522467	0.00642658	0.0054145	0.00602906		77.8	0.30828	0.22346	0.143421	0.0957473	0.0645241	0.038071	0.0283839
	78	0.032089	0.012437	0.0075462	0.00555569	0.00687094	0.00572867	0.00597305		78	0.308293	0.223548	0.143569	0.095899	0.0646488	0.0381519	0.0284471
	78.2	0.0323465	0.0131231	0.00770397	0.00565955	0.00702658	0.00604909	0.00615637		78.2	0.308306	0.223636	0.143717	0.0960504	0.0647733	0.0382328	0.0285103
	78.4	0.0325599	0.013281	0.00734981	0.00564255	0.00710257	0.00608051	0.00626387		78.4	0.308319	0.223723	0.143864	0.0962014	0.0648976	0.0383136	0.0285734
	78.6	0.0330601	0.0139194	0.00768462	0.00539232	0.00722003	0.00637927	0.00692738		78.6	0.308332	0.22381	0.14401	0.096352	0.0650218	0.0383942	0.0286365
	78.8	0.0331213	0.0141466	0.00768715	0.00570186	0.00694435	0.00591337	0.00717799		78.8	0.308344	0.223896	0.144156	0.0965023	0.0651458	0.0384749	0.0286995
	79	0.0336379	0.0144891	0.00769523	0.00569564	0.00732952	0.00567048	0.00756588		79	0.308356	0.223981	0.144301	0.0966523	0.0652696	0.0385554	0.0287625
	79.2	0.0334776	0.0149371	0.00737293	0.00576864	0.00741599	0.00561701	0.00771328		79.2	0.308369	0.224065	0.144446	0.0968019	0.0653932	0.0386359	0.0288255
	79.4	0.0336417	0.0147369	0.00709196	0.00561266	0.00725998	0.00529358	0.00766779		79.4	0.30838	0.224149	0.14459	0.0969512	0.0655167	0.0387163	0.0288884
	79.6	0.0340924	0.0147526	0.00727436	0.00552741	0.00758797	0.00537762	0.00758655		79.6	0.308392	0.224232	0.144734	0.0971001	0.0656399	0.0387966	0.0289512
	79.8	0.0341529	0.0147787	0.00732728	0.0055375	0.00709771	0.00540163	0.00728511		79.8	0.308404	0.224315	0.144877	0.0972487	0.0657631	0.0388768	0.029014
	80	0.0340729	0.0147799	0.00733801	0.00524373	0.0069091	0.00539851	0.00725334		80	0.308415	0.224397	0.145019	0.0973969	0.065886	0.038957	0.0290768
	80.2	0.0344971	0.0154155	0.00791908	0.00586324	0.00689036	0.00581589	0.00747989		80.2	0.308426	0.224478	0.145161	0.0975448	0.0660088	0.0390371	0.0291395
	80.4	0.0332479	0.0143923	0.00723595	0.00470436	0.00617776	0.00530481	0.00671803		80.4	0.308438	0.224559	0.145302	0.0976924	0.0661314	0.0391171	0.0292022
	80.6	0.0336946	0.014144	0.0078832	0.00532791	0.00650363	0.00536798	0.00681635		80.6	0.308448	0.224639	0.145442	0.0978396	0.0662538	0.039197	0.0292648
	80.8	0.0342116	0.0146865	0.00847983	0.00618969	0.00687416	0.00535773	0.00728759		80.8	0.308459	0.224718	0.145582	0.0979865	0.0663761	0.0392769	0.0293274
	81	0.0347189	0.015054	0.00922154	0.00669758	0.00721713	0.00566413	0.00826943		81	0.30847	0.224797	0.145722	0.098133	0.0664982	0.0393567	0.02939
	81.2	0.0352121	0.0151734	0.0096478	0.00728636	0.00759005	0.00656401	0.00840457		81.2	0.30848	0.224875	0.145861	0.0982792	0.0666201	0.0394364	0.0294525
	81.4	0.0348821	0.0153357	0.0100124	0.007597	0.0074704	0.00690499	0.00831206		81.4	0.30849	0.224953	0.145999	0.0984251	0.0667418	0.039516	0.0295149
	81.6	0.0348899	0.0159086	0.0104324	0.00761788	0.00758157	0.00767924	0.00836938		81.6	0.308501	0.22503	0.146137	0.0985706	0.0668634	0.0395956	0.0295773
	81.8	0.0350594	0.0156789	0.010348	0.00766295	0.00741815	0.00777945	0.00842585		81.8	0.308511	0.225106	0.146274	0.0987158	0.0669848	0.039675	0.0296397
	82	0.035508	0.0157588	0.0106118	0.00800929	0.00814799	0.00831968	0.00878971		82	0.30852	0.225182	0.14641	0.0988606	0.067106	0.0397544	0.029702
	82.2	0.0355575	0.0159891	0.0111074	0.00754782	0.00853163	0.00843752	0.00918597		82.2	0.30853	0.225257	0.146546	0.0990051	0.0672271	0.0398338	0.0297643
	82.4	0.0355412	0.0158702	0.0113242	0.00744168	0.00889918	0.00860012	0.00944245		82.4	0.30854	0.225332	0.146682	0.0991493	0.067348	0.039913	0.0298265
	82.6	0.0356385	0.0159127	0.0113172	0.00723291	0.00866082	0.00866791	0.00961516		82.6	0.308549	0.225406	0.146817	0.0992932	0.0674687	0.0399922	0.0298887
	82.8	0.0350364	0.0150256	0.0109179	0.00704652	0.00826748	0.00767212	0.00897313		82.8	0.308558	0.225479	0.146951	0.0994367	0.0675893	0.0400713	0.0299509
	83	0.0351804	0.0147333	0.0110361	0.00711974	0.00797942	0.0076864	0.00886583		83	0.308567	0.225552	0.147085	0.0995799	0.0677096	0.0401504	0.030013
	83.2	0.0345093	0.0143077	0.0102645	0.00676408	0.00745251	0.00712281	0.00835775		83.2	0.308576	0.225624	0.147218	0.0997227	0.0678299	0.0402293	0.030075
	83.4	0.0343502	0.0136735	0.0101209	0.00675073	0.00722659	0.00692792	0.00816988		83.4	0.308585	0.225696	0.14735	0.0998653	0.0679499	0.0403082	0.030137
	83.6	0.0338367	0.0134345	0.009424	0.00632017	0.00692112	0.00655805	0.00786687		83.6	0.308594	0.225767	0.147483	0.100007	0.0680698	0.040387	0.030199
	83.8	0.03365	0.0133009	0.00902951	0.00610135	0.00674717	0.00658614	0.00800621		83.8	0.308602	0.225838	0.147614	0.100149	0.0681895	0.0404658	0.0302609
	84	0.0336061	0.0134907	0.00831972	0.00563312	0.00631019	0.00653912	0.00774879		84	0.308611	0.225908	0.147745	0.100291	0.068309	0.0405444	0.0303228
	84.2	0.0338121	0.0129598	0.008098	0.00555756	0.00621232	0.00599987	0.00724982		84.2	0.308619	0.225978	0.147876	0.100432	0.0684284	0.040623	0.0303846
	84.4	0.0327768	0.012275	0.00712461	0.00474963	0.00542913	0.00509367	0.00666323		84.4	0.308627	0.226047	0.148006	0.100573	0.0685477	0.0407015	0.0304464
	84.6	0.0329944	0.0122916	0.00698976	0.00513623	0.00593746	0.00517799	0.00689223		84.6	0.308635	0.226115	0.148135	0.100714	0.0686667	0.0407799	0.0305081
	84.8	0.03335	0.0124881	0.00685798	0.005182	0.00595701	0.00523702	0.00729628		84.8	0.308643	0.226183	0.148264	0.100854	0.0687856	0.0408583	0.0305698
	85	0.033383	0.01217	0.00689304	0.00520605	0.00590813	0.00537147	0.0075795		85	0.308651	0.226251	0.148392	0.100994	0.0689043	0.0409366	0.0306315
	85.2	0.0330711	0.0123843	0.00684222	0.00543649	0.00593904	0.00554087	0.00758756		85.2	0.308659	0.226318	0.14852	0.101133	0.0690228	0.0410148	0.0306931
	85.4	0.0328115	0.0125719	0.00723271	0.00543956	0.0057763	0.00554408	0.00732013		85.4	0.308666	0.226384	0.148647	0.101273	0.0691412	0.041093	0.0307546
	85.6	0.033115	0.0124296	0.0074947	0.0050222	0.00603352	0.00536498	0.00753685		85.6	0.308674	0.22645	0.148774	0.101412	0.0692594	0.041171	0.0308162
	85.8	0.0332598	0.0124504	0.00749745	0.00486812	0.00622269	0.00528398	0.00725389		85.8	0.308681	0.226516	0.1489	0.10155	0.0693775	0.041249	0.0308776
	86	0.0332226	0.0121711	0.00790443	0.0043254	0.00645836	0.00503972	0.00692877		86	0.308689	0.22658	0.149026	0.101688	0.0694954	0.0413269	0.0309391
	86.2	0.0334817	0.0123528	0.00837161	0.00403284	0.00645641	0.0049421	0.00715529		86.2	0.308696	0.226645	0.149151	0.101826	0.0696131	0.0414048	0.0310004
	86.4	0.033765	0.0126296	0.00906809	0.00430305	0.00678487	0.00561132	0.00746681		86.4	0.308703	0.226709	0.149276	0.101964	0.0697306	0.0414825	0.0310618
	86.6	0.0338771	0.0124831	0.00933575	0.00447769	0.00639665	0.00584409	0.00707425		86.6	0.30871	0.226772	0.1494	0.102101	0.069848	0.0415602	0.0311231
	86.8	0.033803	0.0126718	0.00961614	0.00474122	0.00663241	0.00582002	0.00687743		86.8	0.308716	0.226835	0.149524	0.102239	0.0699653	0.0416379	0.0311843
	87	0.0341685	0.0132174	0.009783	0.00537218	0.00682235	0.00628783	0.0074609		87	0.308723	0.226897	0.149647	0.102375	0.0700823	0.0417154	0.0312456
	87.2	0.0336636	0.013613	0.00966704	0.00567214	0.00705783	0.00587002	0.0075113		87.2	0.30873	0.226959	0.14977	0.102512	0.0701992	0.0417929	0.0313067
	87.4	0.0337112	0.0138194	0.00971259	0.00644185	0.00712616	0.00608235	0.00767586		87.4	0.308736	0.227021	0.149892	0.102648	0.0703159	0.0418703	0.0313678
	87.6	0.0341719	0.0142384	0.00921413	0.00639573	0.00706092	0.00590161	0.00767761		87.6	0.308743	0.227082	0.150014	0.102784	0.0704325	0.0419476	0.0314289
	87.8	0.0344472	0.0143332	0.00960955	0.00691797	0.00735539	0.00642936	0.00788978		87.8	0.308749	0.227142	0.150135	0.102919	0.0705489	0.0420249	0.03149
	88	0.0346828	0.0143299	0.00935888	0.0072208	0.00698155	0.00612423	0.00722204		88	0.308755	0.227202	0.150255	0.103054	0.0706652	0.0421021	0.031551
	88.2	0.0347956	0.0140703	0.00938384	0.00766413	0.00720347	0.0055793	0.00695498		88.2	0.308762	0.227262	0.150375	0.103189	0.0707813	0.0421792	0.0316119
	88.4	0.0349158	0.0142251	0.00930284	0.0080977	0.00697962	0.00568981	0.00721703		88.4	0.308768	0.227321	0.150495	0.103324	0.0708972	0.0422562	0.0316728
	88.6	0.0355848	0.0142778	0.00965561	0.00855558	0.00776866	0.00651306	0.00784572		88.6	0.308774	0.22738	0.150614	0.103458	0.0710129	0.0423332	0.0317337
	88.8	0.0358663	0.0144792	0.0101645	0.00930899	0.00780306	0.00661082	0.00849064		88.8	0.308779	0.227438	0.150733	0.103592	0.0711285	0.0424101	0.0317945
	89	0.0353231	0.014518	0.0100182	0.00938407	0.00772757	0.00627545	0.00829942		89	0.308785	0.227496	0.150851	0.103725	0.071244	0.0424869	0.0318552
	89.2	0.0351269	0.0150677	0.0097972	0.00934165	0.00759869	0.00657309	0.00820065		89.2	0.308791	0.227553	0.150969	0.103859	0.0713592	0.0425637	0.031916
	89.4	0.0354286	0.0149612	0.0098117	0.00873006	0.00761363	0.00640993	0.00803722		89.4	0.308797	0.22761	0.151086	0.103992	0.0714743	0.0426404	0.0319767
	89.6	0.035146	0.0148171	0.00946305	0.00783378	0.00765329	0.00599369	0.00794522		89.6	0.308802	0.227666	0.151203	0.104124	0.0715893	0.0427169	0.0320373
	89.8	0.034658	0.0148554	0.00930776	0.00716337	0.00723797	0.00611168	0.0075153		89.8	0.308808	0.227722	0.151319	0.104257	0.0717041	0.0427935	0.0320979
	90	0.0344526	0.0140457	0.00930907	0.00659281	0.00727531	0.00596956	0.00719146		90	0.308813	0.227778	0.151435	0.104389	0.0718187	0.0428699	0.0321584
	90.2	0.0347233	0.0140022	0.00941941	0.00655175	0.00727909	0.00655891	0.00734611		90.2	0.308818	0.227833	0.15155	0.10452	0.0719332	0.0429463	0.032219
	90.4	0.0344196	0.0143722	0.00982094	0.00609693	0.00733484	0.00685521	0.00744236		90.4	0.308823	0.227887	0.151665	0.104652	0.0720475	0.0430226	0.0322794
	90.6	0.0336191	0.0140959	0.00917184	0.00545877	0.00660989	0.00657496	0.0068748		90.6	0.308829	0.227942	0.151779	0.104783	0.0721616	0.0430989	0.0323399
	90.8	0.0331458	0.0142524	0.00915224	0.00531636	0.00650583	0.00645068	0.00690989		90.8	0.308834	0.227996	0.151893	0.104914	0.0722756	0.0431751	0.0324002
	91	0.0326548	0.0142434	0.00870422	0.00521662	0.00611942	0.00586262	0.00665747		91	0.308839	0.228049	0.152006	0.105044	0.0723894	0.0432512	0.0324606
	91.2	0.0326778	0.0146919	0.0090786	0.00542637	0.00610777	0.00609381	0.00661072		91.2	0.308844	0.228102	0.152119	0.105175	0.0725031	0.0433272	0.0325209
	91.4	0.0329896	0.0148853	0.00921474	0.00544699	0.00599618	0.00637882	0.00692506		91.4	0.308848	0.228155	0.152232	0.105305	0.0726166	0.0434031	0.0325811
	91.6	0.0334284	0.0149778	0.00896205	0.00517588	0.00597082	0.00637383	0.00664916		91.6	0.308853	0.228207	0.152344	0.105434	0.07273	0.043479	0.0326413
	91.8	0.0335525	0.0149157	0.00967886	0.0057079	0.00605308	0.00657133	0.00673742		91.8	0.308858	0.228259	0.152455	0.105564	0.0728432	0.0435548	0.0327015
	92	0.0340156	0.014887	0.00975731	0.00621565	0.00603407	0.00698849	0.00681734		92	0.308863	0.22831	0.152566	0.105693	0.0729562	0.0436306	0.0327616
	92.2	0.0340883	0.0150035	0.0099184	0.00700996	0.00618731	0.00704592	0.00708133		92.2	0.308867	0.228361	0.152677	0.105821	0.0730691	0.0437062	0.0328217
	92.4	0.0347249	0.0151352	0.0102766	0.00751679	0.00624561	0.00786826	0.00742634		92.4	0.308872	0.228412	0.152787	0.10595	0.0731818	0.0437818	0.0328817
	92.6	0.035605	0.0159312	0.0108078	0.00812124	0.00710152	0.00891742	0.00847959		92.6	0.308876	0.228462	0.152897	0.106078	0.0732943	0.0438574	0.0329417
	92.8	0.0356357	0.0165097	0.0110021	0.00863758	0.00739936	0.00903659	0.00870007		92.8	0.30888	0.228512	0.153006	0.106206	0.0734067	0.0439328	0.0330017
	93	0.03598	0.0169636	0.0111391	0.00874438	0.00789533	0.00925303	0.00909909		93	0.308885	0.228561	0.153115	0.106333	0.073519	0.0440082	0.0330616
	93.2	0.0363997	0.0168794	0.0115536	0.00879143	0.00796493	0.00949526	0.00926287		93.2	0.308889	0.22861	0.153223	0.106461	0.0736311	0.0440835	0.0331214
	93.4	0.0370055	0.0172593	0.011827	0.00900668	0.00870419	0.00958499	0.00995851		93.4	0.308893	0.228659	0.153331	0.106588	0.073743	0.0441587	0.0331812
	93.6	0.0372763	0.0175793	0.0118307	0.00901146	0.00927685	0.00940199	0.0105322		93.6	0.308897	0.228707	0.153439	0.106714	0.0738548	0.0442339	0.033241
	93.8	0.0375938	0.0174467	0.0120592	0.00877404	0.00938295	0.00969322	0.0106575		93.8	0.308901	0.228755	0.153546	0.106841	0.0739664	0.044309	0.0333007
	94	0.0380866	0.0173904	0.0122014	0.00900516	0.0101951	0.0095942	0.0110506		94	0.308905	0.228803	0.153652	0.106967	0.0740779	0.044384	0.0333604
	94.2	0.0382471	0.0171372	0.0120155	0.00893526	0.0101265	0.00943169	0.0112799		94.2	0.308909	0.22885	0.153758	0.107093	0.0741892	0.044459	0.0334201
	94.4	0.037828	0.0167556	0.0114953	0.0084432	0.00977035	0.00847494	0.0112979		94.4	0.308913	0.228897	0.153864	0.107218	0.0743003	0.0445339	0.0334797
	94.6	0.0373223	0.01556	0.0107283	0.00830332	0.00907362	0.00804303	0.0106379		94.6	0.308917	0.228943	0.153969	0.107343	0.0744113	0.0446087	0.0335392
	94.8	0.0370454	0.0152323	0.0107176	0.00843005	0.00864966	0.00733465	0.0100948		94.8	0.30892	0.228989	0.154074	0.107468	0.0745221	0.0446834	0.0335988
	95	0.0368422	0.0151062	0.0102581	0.00768489	0.00830059	0.00694321	0.00946928		95	0.308924	0.229035	0.154179	0.107593	0.0746328	0.0447581	0.0336582
	95.2	0.0372111	0.0154169	0.0105867	0.00814001	0.00836852	0.00746618	0.00982322		95.2	0.308928	0.22908	0.154283	0.107717	0.0747434	0.0448327	0.0337177
	95.4	0.0367194	0.0146892	0.0101659	0.00765205	0.00802482	0.00697496	0.00924567		95.4	0.308931	0.229125	0.154386	0.107841	0.0748537	0.0449072	0.0337771
	95.6	0.0363699	0.0141925	0.00930484	0.00711397	0.00745032	0.00671343	0.00858005		95.6	0.308935	0.22917	0.154489	0.107965	0.0749639	0.0449817	0.0338364
	95.8	0.0362679	0.0140333	0.00969043	0.006928	0.00734321	0.00675997	0.00803359		95.8	0.308938	0.229214	0.154592	0.108089	0.075074	0.0450561	0.0338957
	96	0.0356852	0.0140195	0.0090771	0.00707669	0.00678455	0.00692181	0.00760903		96	0.308942	0.229258	0.154694	0.108212	0.0751839	0.0451304	0.033955
	96.2	0.035181	0.0143489	0.00924971	0.00717461	0.00672107	0.00678016	0.00766802		96.2	0.308945	0.229302	0.154796	0.108335	0.0752937	0.0452046	0.0340142
	96.4	0.035237	0.014466	0.00947048	0.00656761	0.00654618	0.00727272	0.00746591		96.4	0.308948	0.229345	0.154898	0.108458	0.0754033	0.0452788	0.0340734
	96.6	0.0351394	0.0148451	0.0101155	0.00674442	0.00658005	0.00743224	0.00833808		96.6	0.308952	0.229388	0.154999	0.10858	0.0755127	0.0453529	0.0341325
	96.8	0.0346066	0.0149694	0.0102352	0.00654034	0.00665604	0.00703934	0.00828857		96.8	0.308955	0.229431	0.155099	0.108702	0.075622	0.045427	0.0341916
	97	0.0341915	0.0150684	0.0108526	0.00686878	0.00679278	0.00727839	0.00873994		97	0.308958	0.229473	0.155199	0.108824	0.0757312	0.0455009	0.0342507
	97.2	0.0341194	0.0149096	0.0109153	0.00715625	0.00694781	0.007627	0.00932596		97.2	0.308961	0.229515	0.155299	0.108945	0.0758402	0.0455749	0.0343097
	97.4	0.0344416	0.0156136	0.0113584	0.00749702	0.00734096	0.007736	0.0100796		97.4	0.308964	0.229557	0.155399	0.109067	0.075949	0.0456487	0.0343686
	97.6	0.0349614	0.0156169	0.0118561	0.00710684	0.00748453	0.00772181	0.0104751		97.6	0.308967	0.229598	0.155497	0.109188	0.0760577	0.0457224	0.0344276
	97.8	0.0354313	0.0155622	0.0121496	0.00714383	0.00786489	0.00812111	0.0107553		97.8	0.30897	0.229639	0.155596	0.109308	0.0761662	0.0457961	0.0344864
	98	0.0354683	0.0151256	0.0123208	0.007655	0.00817165	0.0077165	0.0109175		98	0.308973	0.22968	0.155694	0.109429	0.0762746	0.0458698	0.0345453
	98.2	0.0352525	0.0145969	0.0120451	0.00759875	0.00791356	0.00693709	0.0103124		98.2	0.308976	0.229721	0.155792	0.109549	0.0763828	0.0459433	0.0346041
	98.4	0.0350147	0.0143295	0.0115176	0.00746925	0.00737907	0.00632182	0.00972346		98.4	0.308979	0.229761	0.155889	0.109669	0.0764909	0.0460168	0.0346628
	98.6	0.0351747	0.0139984	0.0118323	0.00776248	0.00726618	0.00675807	0.00922494		98.6	0.308982	0.2298	0.155986	0.109788	0.0765988	0.0460902	0.0347215
	98.8	0.0347015	0.0140479	0.0117768	0.00764395	0.00672698	0.00642226	0.00857204		98.8	0.308985	0.22984	0.156083	0.109908	0.0767066	0.0461635	0.0347802
	99	0.0350555	0.0141729	0.0113258	0.00739824	0.00715735	0.00694171	0.00831949		99	0.308987	0.229879	0.156179	0.110027	0.0768142	0.0462368	0.0348388
	99.2	0.035528	0.0143515	0.011107	0.0078445	0.00717365	0.00729839	0.00838926		99.2	0.30899	0.229918	0.156275	0.110145	0.0769217	0.04631	0.0348974
	99.4	0.0356385	0.0141586	0.0108674	0.00664188	0.00703999	0.00718903	0.00790228		99.4	0.308993	0.229956	0.15637	0.110264	0.077029	0.0463831	0.034956
	99.6	0.0357698	0.0140571	0.0105316	0.00594913	0.00687569	0.00723518	0.00736658		99.6	0.308995	0.229995	0.156465	0.110382	0.0771362	0.0464562	0.0350145
	99.8	0.0358922	0.0146114	0.011037	0.00590514	0.0070969	0.00772665	0.00697525		99.8	0.308998	0.230033	0.156559	0.1105	0.0772432	0.0465292	0.0350729
	100	0.0353182	0.0146355	0.0106728	0.00583427	0.00685747	0.00765363	0.0067676		100	0.309	0.23007	0.156654	0.110618	0.0773501	0.0466021	0.0351313
	100.2	0.0355435	0.0148585	0.0112147	0.00568915	0.00707247	0.00808289	0.00720363		100.2	0.309003	0.230108	0.156747	0.110735	0.0774568	0.046675	0.0351897
	100.4	0.0355582	0.0151382	0.0110793	0.00532822	0.00722102	0.00807926	0.00707093		100.4	0.309005	0.230145	0.156841	0.110852	0.0775634	0.0467478	0.0352481
	100.6	0.0352277	0.0152146	0.0110681	0.00519694	0.00754515	0.00787144	0.00761246		100.6	0.309008	0.230182	0.156934	0.110969	0.0776698	0.0468205	0.0353063
	100.8	0.0351241	0.0152663	0.0109047	0.00514631	0.00787529	0.00832364	0.00803382		100.8	0.30901	0.230218	0.157026	0.111085	0.0777761	0.0468931	0.0353646
	101	0.0353106	0.0157787	0.0113786	0.00586305	0.0083613	0.0087437	0.00877795		101	0.309013	0.230254	0.157119	0.111202	0.0778822	0.0469657	0.0354228
	101.2	0.0355207	0.0158584	0.0115095	0.00641307	0.00862255	0.00911073	0.00937233		101.2	0.309015	0.23029	0.15721	0.111318	0.0779882	0.0470382	0.035481
	101.4	0.0357822	0.0162554	0.0117771	0.00652486	0.00890486	0.00902592	0.00979693		101.4	0.309017	0.230326	0.157302	0.111434	0.078094	0.0471107	0.0355391
	101.6	0.0356146	0.0163268	0.0115484	0.00660439	0.00906923	0.00851271	0.00975951		101.6	0.309019	0.230361	0.157393	0.111549	0.0781997	0.0471831	0.0355972
	101.8	0.0358828	0.0165795	0.0113833	0.00747907	0.00927423	0.00812892	0.0101048		101.8	0.309022	0.230396	0.157484	0.111664	0.0783053	0.0472554	0.0356552
	102	0.0353006	0.016343	0.0113931	0.00752548	0.00899128	0.00713447	0.00925912		102	0.309024	0.230431	0.157574	0.111779	0.0784107	0.0473276	0.0357132
	102.2	0.0352552	0.0161962	0.0108158	0.00747897	0.00875515	0.00646468	0.00876059		102.2	0.309026	0.230466	0.157664	0.111894	0.0785159	0.0473998	0.0357712
	102.4	0.0350023	0.0157422	0.0102032	0.00795435	0.00878557	0.0063683	0.00799939		102.4	0.309028	0.2305	0.157754	0.112008	0.078621	0.0474719	0.0358291
	102.6	0.0347603	0.0156675	0.0104728	0.00852994	0.00861047	0.00680839	0.00792335		102.6	0.30903	0.230534	0.157843	0.112123	0.0787259	0.0475439	0.035887
	102.8	0.0344769	0.0151678	0.0101882	0.00842135	0.00810411	0.00641026	0.00763983		102.8	0.309032	0.230568	0.157932	0.112237	0.0788307	0.0476159	0.0359448
	103	0.035097	0.0148926	0.00984962	0.00846572	0.00835282	0.00654591	0.00763944		103	0.309034	0.230602	0.15802	0.11235	0.0789354	0.0476878	0.0360026
	103.2	0.035304	0.0139444	0.00961369	0.00798719	0.00797178	0.00623891	0.00758219		103.2	0.309036	0.230635	0.158108	0.112464	0.0790399	0.0477596	0.0360603
	103.4	0.0357227	0.0142054	0.0101127	0.00780919	0.00850821	0.00664664	0.00773391		103.4	0.309038	0.230668	0.158196	0.112577	0.0791442	0.0478314	0.036118
	103.6	0.0355292	0.0137481	0.0100214	0.00776449	0.0084047	0.00659082	0.00705986		103.6	0.30904	0.230701	0.158284	0.11269	0.0792485	0.0479031	0.0361757
	103.8	0.0358278	0.014014	0.0101277	0.00809346	0.00831232	0.007109	0.00705202		103.8	0.309042	0.230733	0.158371	0.112802	0.0793525	0.0479747	0.0362333
	104	0.0362353	0.0140948	0.0102865	0.00821807	0.00849405	0.00693915	0.00709228		104	0.309044	0.230765	0.158457	0.112915	0.0794564	0.0480463	0.0362909
	104.2	0.0367211	0.0141844	0.0106352	0.00844378	0.00855413	0.00744582	0.00745988		104.2	0.309046	0.230797	0.158544	0.113027	0.0795602	0.0481178	0.0363485
	104.4	0.0365939	0.0144987	0.0102879	0.00813144	0.0085954	0.00723326	0.00746385		104.4	0.309048	0.230829	0.15863	0.113138	0.0796639	0.0481892	0.036406
	104.6	0.0368398	0.0143072	0.0107559	0.00831068	0.00859154	0.00757492	0.00833454		104.6	0.309049	0.230861	0.158715	0.11325	0.0797674	0.0482605	0.0364634
	104.8	0.0366197	0.0141558	0.0109201	0.0084402	0.00844139	0.00759548	0.00867712		104.8	0.309051	0.230892	0.158801	0.113361	0.0798707	0.0483318	0.0365208
	105	0.0371036	0.0151925	0.0116463	0.00891852	0.00857413	0.00795454	0.00938793		105	0.309053	0.230923	0.158886	0.113472	0.0799739	0.0484031	0.0365782
	105.2	0.0370984	0.0154205	0.0120321	0.00936137	0.00878577	0.00818644	0.00993993		105.2	0.309055	0.230954	0.15897	0.113583	0.0800769	0.0484742	0.0366356
	105.4	0.0370594	0.0156484	0.0120251	0.00924668	0.00899224	0.00804531	0.0105885		105.4	0.309056	0.230984	0.159054	0.113694	0.0801798	0.0485453	0.0366928
	105.6	0.036685	0.0155446	0.0120509	0.00942495	0.0090478	0.0073558	0.0105783		105.6	0.309058	0.231015	0.159138	0.113804	0.0802826	0.0486163	0.0367501
	105.8	0.0366734	0.0153337	0.0119295	0.00910501	0.00878204	0.00708954	0.0105862		105.8	0.30906	0.231045	0.159222	0.113914	0.0803852	0.0486873	0.0368073
	106	0.0358003	0.0150835	0.0113315	0.00823422	0.00863651	0.00646493	0.00967431		106	0.309061	0.231074	0.159305	0.114024	0.0804877	0.0487582	0.0368645
	106.2	0.0358797	0.0149902	0.0106607	0.00815805	0.00858336	0.00634999	0.00961064		106.2	0.309063	0.231104	0.159388	0.114133	0.08059	0.048829	0.0369216
	106.4	0.0355389	0.0151822	0.0104727	0.00843147	0.0085643	0.00624459	0.00936879		106.4	0.309064	0.231133	0.15947	0.114243	0.0806922	0.0488997	0.0369787
	106.6	0.0351236	0.0152943	0.0108971	0.00779298	0.00810741	0.0064916	0.00917222		106.6	0.309066	0.231163	0.159553	0.114352	0.0807943	0.0489704	0.0370357
	106.8	0.0350232	0.0149003	0.0105612	0.00753423	0.00823663	0.00669762	0.00908843		106.8	0.309067	0.231191	0.159634	0.11446	0.0808962	0.049041	0.0370928
	107	0.0347731	0.0148049	0.0099282	0.00703235	0.00791036	0.0064477	0.00863691		107	0.309069	0.23122	0.159716	0.114569	0.0809979	0.0491116	0.0371497
	107.2	0.0352807	0.014821	0.00995715	0.00672775	0.00812985	0.00673243	0.00924517		107.2	0.30907	0.231249	0.159797	0.114677	0.0810996	0.0491821	0.0372067
	107.4	0.035572	0.015361	0.0105016	0.00678097	0.00812016	0.00722955	0.00940204		107.4	0.309072	0.231277	0.159878	0.114785	0.081201	0.0492525	0.0372635
	107.6	0.0360441	0.0151576	0.0104066	0.00688761	0.00794786	0.0074357	0.00899091		107.6	0.309073	0.231305	0.159958	0.114893	0.0813024	0.0493228	0.0373204
	107.8	0.0360459	0.0147127	0.00985354	0.00660472	0.0076757	0.00745406	0.00895918		107.8	0.309075	0.231333	0.160038	0.115	0.0814036	0.0493931	0.0373772
	108	0.0358458	0.0143913	0.00974789	0.00644909	0.00717061	0.00702392	0.0086885		108	0.309076	0.23136	0.160118	0.115108	0.0815046	0.0494633	0.037434
	108.2	0.035771	0.0141883	0.00965322	0.00674311	0.00730084	0.0072232	0.00870044		108.2	0.309077	0.231388	0.160198	0.115215	0.0816055	0.0495335	0.0374907
	108.4	0.0361951	0.014448	0.00969583	0.00728222	0.00758341	0.0072217	0.00907857		108.4	0.309079	0.231415	0.160277	0.115322	0.0817063	0.0496036	0.0375474
	108.6	0.036594	0.0140967	0.0100467	0.00781826	0.00781218	0.00741802	0.00933802		108.6	0.30908	0.231442	0.160356	0.115428	0.0818069	0.0496736	0.037604
	108.8	0.0364735	0.0140214	0.0101624	0.00769852	0.00774312	0.00722923	0.00898525		108.8	0.309081	0.231469	0.160434	0.115534	0.0819074	0.0497435	0.0376606
	109	0.0370049	0.0148953	0.0105745	0.00799086	0.00775846	0.00747124	0.00912208		109	0.309083	0.231495	0.160513	0.11564	0.0820078	0.0498134	0.0377171
	109.2	0.0370212	0.0146131	0.0104844	0.00837564	0.00773821	0.00739105	0.00907456		109.2	0.309084	0.231522	0.16059	0.115746	0.0821079	0.0498833	0.0377737
	109.4	0.0367734	0.0140476	0.010419	0.00793539	0.00767474	0.00721341	0.00887941		109.4	0.309085	0.231548	0.160668	0.115852	0.082208	0.049953	0.0378301
	109.6	0.036631	0.013781	0.0103539	0.00746681	0.00724221	0.00667325	0.00831913		109.6	0.309086	0.231574	0.160745	0.115957	0.0823079	0.0500227	0.0378866
	109.8	0.0366956	0.013897	0.0102397	0.00706635	0.00710016	0.00661367	0.00791077		109.8	0.309088	0.231599	0.160822	0.116062	0.0824077	0.0500923	0.037943
	110	0.0370688	0.0143471	0.0104996	0.00701053	0.00754395	0.00673994	0.008047		110	0.309089	0.231625	0.160899	0.116167	0.0825074	0.0501619	0.0379993
	110.2	0.0378424	0.0148771	0.0110329	0.00723661	0.00789261	0.00717347	0.00857903		110.2	0.30909	0.23165	0.160975	0.116271	0.0826069	0.0502314	0.0380557
	110.4	0.0377794	0.0153687	0.0115348	0.00728807	0.00800854	0.00764595	0.00860611		110.4	0.309091	0.231675	0.161051	0.116376	0.0827062	0.0503008	0.0381119
	110.6	0.0371125	0.0149298	0.0113069	0.00667877	0.00764527	0.00762564	0.00806608		110.6	0.309092	0.2317	0.161127	0.11648	0.0828055	0.0503702	0.0381682
	110.8	0.0373376	0.0154152	0.0114697	0.00735489	0.00791544	0.00806005	0.0083527		110.8	0.309093	0.231725	0.161202	0.116584	0.0829046	0.0504395	0.0382243
	111	0.0371611	0.0152322	0.0120247	0.00685757	0.00789394	0.00787693	0.00812077		111	0.309094	0.23175	0.161277	0.116687	0.0830035	0.0505087	0.0382805
	111.2	0.0374914	0.0152592	0.0127551	0.00697651	0.0082773	0.00789698	0.00870625		111.2	0.309096	0.231774	0.161352	0.116791	0.0831023	0.0505779	0.0383366
	111.4	0.0370803	0.0148554	0.0128297	0.00697131	0.0081135	0.00775922	0.00841726		111.4	0.309097	0.231798	0.161426	0.116894	0.083201	0.050647	0.0383927
	111.6	0.0374205	0.014927	0.0128987	0.00727646	0.00873119	0.00824352	0.00819529		111.6	0.309098	0.231822	0.1615	0.116997	0.0832995	0.050716	0.0384487
	111.8	0.0362945	0.0141476	0.012427	0.00640605	0.00867385	0.00775246	0.00811814		111.8	0.309099	0.231846	0.161574	0.117099	0.0833979	0.050785	0.0385047
	112	0.0364456	0.0143715	0.012534	0.00686783	0.00878826	0.00779654	0.00830949		112	0.3091	0.23187	0.161648	0.117202	0.0834962	0.0508538	0.0385607
	112.2	0.0367388	0.0149354	0.0127937	0.00759705	0.00946192	0.00851572	0.00902456		112.2	0.309101	0.231893	0.161721	0.117304	0.0835943	0.0509227	0.0386166
	112.4	0.0363944	0.0148455	0.0123696	0.00766756	0.00935681	0.00826355	0.00885666		112.4	0.309102	0.231917	0.161794	0.117406	0.0836923	0.0509915	0.0386725
	112.6	0.0359937	0.0147024	0.0119203	0.00793701	0.00918903	0.00806873	0.00836021		112.6	0.309103	0.23194	0.161866	0.117508	0.0837901	0.0510602	0.0387283
	112.8	0.0355448	0.014612	0.0115784	0.00783822	0.00902298	0.00802892	0.00796098		112.8	0.309104	0.231963	0.161939	0.117609	0.0838878	0.0511288	0.0387841
	113	0.0352614	0.0147219	0.0113384	0.00814073	0.00897701	0.00831357	0.00804173		113	0.309105	0.231985	0.162011	0.117711	0.0839854	0.0511974	0.0388398
	113.2	0.0350052	0.0142951	0.0111516	0.00819073	0.00870161	0.00832048	0.00786175		113.2	0.309106	0.232008	0.162082	0.117812	0.0840829	0.0512659	0.0388956
	113.4	0.034327	0.013632	0.0109005	0.00755241	0.0082842	0.00797688	0.00726023		113.4	0.309107	0.23203	0.162154	0.117912	0.0841802	0.0513344	0.0389512
	113.6	0.0346013	0.0136892	0.0105735	0.00758092	0.00783714	0.00792467	0.00702582		113.6	0.309107	0.232052	0.162225	0.118013	0.0842773	0.0514027	0.0390069
	113.8	0.0349713	0.0137692	0.0105288	0.00784752	0.00834786	0.00828938	0.00733885		113.8	0.309108	0.232074	0.162296	0.118113	0.0843744	0.051471	0.0390624
	114	0.0354036	0.0139447	0.0108058	0.00777581	0.00858717	0.00837364	0.00830656		114	0.309109	0.232096	0.162366	0.118213	0.0844712	0.0515393	0.039118
	114.2	0.0356249	0.0141225	0.0108111	0.0080837	0.00838235	0.00833718	0.00832202		114.2	0.30911	0.232118	0.162436	0.118313	0.084568	0.0516075	0.0391735
	114.4	0.0356937	0.0143771	0.0110355	0.00839982	0.00809158	0.00840981	0.0082388		114.4	0.309111	0.23214	0.162506	0.118413	0.0846646	0.0516756	0.039229
	114.6	0.0360279	0.0144144	0.0110575	0.0090141	0.0079993	0.00793162	0.00847568		114.6	0.309112	0.232161	0.162576	0.118512	0.0847611	0.0517437	0.0392844
	114.8	0.0363079	0.0147195	0.0121113	0.00933471	0.008469	0.00804613	0.00841064		114.8	0.309113	0.232182	0.162645	0.118611	0.0848575	0.0518117	0.0393398
	115	0.035854	0.0142898	0.0119188	0.00868102	0.00858837	0.00744859	0.0082111		115	0.309113	0.232203	0.162714	0.11871	0.0849537	0.0518796	0.0393952
	115.2	0.0361001	0.0144822	0.0116758	0.00887974	0.00878033	0.00730261	0.00849172		115.2	0.309114	0.232224	0.162783	0.118809	0.0850498	0.0519475	0.0394505
	115.4	0.0361942	0.0147223	0.0116965	0.00874687	0.00864738	0.00728668	0.00860583		115.4	0.309115	0.232245	0.162852	0.118907	0.0851457	0.0520153	0.0395057
	115.6	0.0365945	0.0150439	0.0118858	0.00874291	0.00916633	0.00751824	0.00875388		115.6	0.309116	0.232265	0.16292	0.119006	0.0852415	0.052083	0.039561
	115.8	0.0361786	0.015101	0.0118806	0.00843777	0.00904474	0.00739198	0.00904656		115.8	0.309117	0.232286	0.162988	0.119104	0.0853372	0.0521507	0.0396162
	116	0.0364003	0.0155263	0.0118917	0.00903452	0.00888825	0.00758812	0.00911098		116	0.309117	0.232306	0.163055	0.119202	0.0854327	0.0522183	0.0396713
	116.2	0.0358344	0.0154179	0.0115973	0.00896728	0.00858336	0.00769569	0.0090801		116.2	0.309118	0.232326	0.163123	0.119299	0.0855281	0.0522859	0.0397264
	116.4	0.0359247	0.0154097	0.0113219	0.00904537	0.00894888	0.00746769	0.00873318		116.4	0.309119	0.232346	0.16319	0.119396	0.0856234	0.0523533	0.0397815
	116.6	0.0359283	0.0151052	0.0110875	0.00953681	0.00901449	0.00772601	0.00877399		116.6	0.30912	0.232366	0.163257	0.119494	0.0857186	0.0524208	0.0398365
	116.8	0.0355129	0.0149446	0.0110833	0.00948389	0.0091408	0.00806253	0.00911017		116.8	0.30912	0.232385	0.163323	0.11959	0.0858136	0.0524881	0.0398915
	117	0.0353135	0.0143123	0.0107066	0.00950147	0.00895922	0.00773871	0.00914469		117	0.309121	0.232405	0.16339	0.119687	0.0859085	0.0525554	0.0399465
	117.2	0.0346655	0.0139052	0.0106824	0.00921427	0.0085714	0.00731472	0.00857489		117.2	0.309122	0.232424	0.163456	0.119784	0.0860032	0.0526226	0.0400014
	117.4	0.0343888	0.0133755	0.0102077	0.00889544	0.00827598	0.00726449	0.00802349		117.4	0.309122	0.232443	0.163521	0.11988	0.0860978	0.0526898	0.0400563
	117.6	0.0346904	0.013385	0.0102199	0.00900178	0.00830806	0.00737931	0.00809445		117.6	0.309123	0.232462	0.163587	0.119976	0.0861923	0.0527569	0.0401111
	117.8	0.0347995	0.0132891	0.010288	0.00889533	0.00880353	0.00735092	0.0083894		117.8	0.309124	0.232481	0.163652	0.120072	0.0862867	0.0528239	0.0401659
	118	0.035132	0.013551	0.0107679	0.00907852	0.0089297	0.00732521	0.00895133		118	0.309124	0.2325	0.163717	0.120167	0.0863809	0.0528909	0.0402207
	118.2	0.0354177	0.0137106	0.0111232	0.00950165	0.00885581	0.00727958	0.0086793		118.2	0.309125	0.232518	0.163782	0.120263	0.0864749	0.0529578	0.0402754
	118.4	0.0357865	0.0141919	0.0118985	0.00971395	0.00896118	0.00732097	0.00901606		118.4	0.309126	0.232537	0.163846	0.120358	0.0865689	0.0530247	0.0403301
	118.6	0.0359615	0.0144113	0.0122305	0.00984206	0.00893117	0.00696971	0.00920756		118.6	0.309126	0.232555	0.16391	0.120453	0.0866627	0.0530914	0.0403847
	118.8	0.0356867	0.0145146	0.0127042	0.00932632	0.00888239	0.00689	0.00892854		118.8	0.309127	0.232573	0.163974	0.120547	0.0867564	0.0531582	0.0404393
	119	0.0357878	0.0148906	0.0127994	0.00933904	0.00884123	0.00665377	0.00906113		119	0.309128	0.232591	0.164038	0.120642	0.08685	0.0532248	0.0404939
	119.2	0.0360686	0.0154127	0.0134155	0.00948901	0.00869504	0.00665935	0.00921443		119.2	0.309128	0.232609	0.164101	0.120736	0.0869434	0.0532914	0.0405484
	119.4	0.0363369	0.0160514	0.0141539	0.00947369	0.00844332	0.00645864	0.00922058		119.4	0.309129	0.232627	0.164164	0.12083	0.0870367	0.053358	0.0406029
	119.6	0.0366944	0.0166727	0.0148499	0.00980149	0.00870385	0.00673427	0.00942311		119.6	0.309129	0.232644	0.164227	0.120924	0.0871299	0.0534244	0.0406574
	119.8	0.0367069	0.0171722	0.0156413	0.0100006	0.00842481	0.00685486	0.00947987		119.8	0.30913	0.232662	0.16429	0.121017	0.0872229	0.0534908	0.0407118
	120	0.0367069	0.0171722	0.0156413	0.0100006	0.00842481	0.00685486	0.00947987		120	0.30913	0.232679	0.164352	0.12111	0.0873153	0.0535569	0.0407659
	120.2	0.0365859	0.016482	0.0152978	0.00959201	0.00827992	0.00601285	0.00872007		120.2	0.308979	0.232565	0.164271	0.121051	0.0872725	0.0535306	0.0407459
	120.4	0.036609	0.0165131	0.0155495	0.00954374	0.00841435	0.00563504	0.00839532		120.4	0.308827	0.232451	0.16419	0.120992	0.0872296	0.0535043	0.0407258
	120.6	0.036681	0.0166531	0.0158045	0.00993316	0.00894732	0.00533123	0.00822996		120.6	0.308675	0.232337	0.16411	0.120932	0.0871868	0.053478	0.0407059
	120.8	0.0368267	0.0164411	0.0157238	0.0100134	0.00904845	0.00466611	0.00801216		120.8	0.308524	0.232223	0.164029	0.120873	0.087144	0.0534518	0.0406859
	121	0.0367886	0.0160053	0.0156835	0.00979396	0.00901006	0.004543	0.00762386		121	0.308372	0.232109	0.163949	0.120813	0.0871012	0.0534255	0.0406659
	121.2	0.0363392	0.0155867	0.015501	0.00942197	0.0088322	0.00431176	0.00693861		121.2	0.308221	0.231995	0.163868	0.120754	0.0870585	0.0533993	0.0406459
	121.4	0.0362501	0.015074	0.0154074	0.00938625	0.0087921	0.00432958	0.00667759		121.4	0.30807	0.231881	0.163788	0.120695	0.0870157	0.0533731	0.040626
	121.6	0.0361029	0.0146784	0.0155886	0.00927004	0.00858893	0.00423472	0.00620711		121.6	0.307918	0.231767	0.163707	0.120636	0.086973	0.0533469	0.040606
	121.8	0.0362112	0.0145289	0.0159001	0.00915645	0.0089766	0.00454324	0.00613596		121.8	0.307767	0.231653	0.163627	0.120576	0.0869303	0.0533207	0.0405861
	122	0.0357557	0.0144157	0.0158455	0.009074	0.00882116	0.00504455	0.00598107		122	0.307616	0.231539	0.163547	0.120517	0.0868876	0.0532945	0.0405662
	122.2	0.0354963	0.0143503	0.0160209	0.00893095	0.00853116	0.00576572	0.00597793		122.2	0.307465	0.231426	0.163466	0.120458	0.086845	0.0532684	0.0405463
	122.4	0.035562	0.0142976	0.0160161	0.00912615	0.00825272	0.00621096	0.00630503		122.4	0.307314	0.231312	0.163386	0.120399	0.0868024	0.0532422	0.0405264
	122.6	0.0349254	0.0141715	0.0159431	0.00909587	0.00812876	0.00559332	0.00621919		122.6	0.307163	0.231199	0.163306	0.12034	0.0867597	0.0532161	0.0405065
	122.8	0.0346764	0.0138675	0.0157277	0.00901327	0.00786584	0.00506793	0.00615375		122.8	0.307013	0.231085	0.163226	0.120281	0.0867172	0.0531899	0.0404866
	123	0.0341421	0.013369	0.015086	0.00881196	0.00779257	0.00471491	0.00573368		123	0.306862	0.230972	0.163145	0.120222	0.0866746	0.0531638	0.0404667
	123.2	0.0335354	0.0132425	0.0151282	0.00870018	0.0074918	0.00473602	0.00520987		123.2	0.306711	0.230858	0.163065	0.120163	0.086632	0.0531377	0.0404468
	123.4	0.0338891	0.0133899	0.0150847	0.00915611	0.00789575	0.00461865	0.00534002		123.4	0.306561	0.230745	0.162985	0.120104	0.0865895	0.0531117	0.040427
	123.6	0.0336736	0.0136661	0.0148409	0.00929024	0.00778874	0.00478015	0.00523828		123.6	0.30641	0.230632	0.162905	0.120045	0.086547	0.0530856	0.0404071
	123.8	0.0335085	0.0135922	0.0149059	0.00902083	0.00727406	0.00410405	0.00470949		123.8	0.30626	0.230518	0.162825	0.119986	0.0865045	0.0530595	0.0403873
	124	0.0334847	0.0132511	0.0147853	0.0088629	0.00698847	0.00361876	0.0044023		124	0.306109	0.230405	0.162745	0.119927	0.086462	0.0530335	0.0403675
	124.2	0.0334091	0.0133536	0.0150659	0.0088747	0.00712198	0.00349055	0.00463725		124.2	0.305959	0.230292	0.162666	0.119868	0.0864196	0.0530074	0.0403477
	124.4	0.0336708	0.0139832	0.0154768	0.00941933	0.00731266	0.00344274	0.00520542		124.4	0.305809	0.230179	0.162586	0.119809	0.0863772	0.0529814	0.0403278
	124.6	0.0335345	0.0138241	0.0155611	0.00990541	0.00760721	0.00307303	0.00525389		124.6	0.305659	0.230066	0.162506	0.11975	0.0863348	0.0529554	0.0403081
	124.8	0.0332498	0.0135485	0.0153932	0.00962733	0.00724615	0.00256633	0.00504385		124.8	0.305509	0.229953	0.162426	0.119692	0.0862924	0.0529294	0.0402883
	125	0.0329525	0.0135511	0.0152901	0.00963568	0.00688252	0.00268388	0.00487549		125	0.305359	0.22984	0.162346	0.119633	0.08625	0.0529034	0.0402685
	125.2	0.0323214	0.0132179	0.014978	0.00949293	0.00635059	0.00236246	0.00479791		125.2	0.305209	0.229727	0.162267	0.119574	0.0862077	0.0528775	0.0402487
	125.4	0.0320818	0.0125611	0.0148167	0.00911843	0.00600361	0.00210213	0.00469412		125.4	0.305059	0.229615	0.162187	0.119515	0.0861654	0.0528515	0.040229
	125.6	0.0320002	0.0124477	0.014915	0.00905773	0.00597967	0.00225569	0.00483852		125.6	0.304909	0.229502	0.162107	0.119457	0.0861231	0.0528255	0.0402092
	125.8	0.0317684	0.0123093	0.0147938	0.00910504	0.00620863	0.00255306	0.00517003		125.8	0.30476	0.229389	0.162028	0.119398	0.0860808	0.0527996	0.0401895
	126	0.0309043	0.0120257	0.0143071	0.00892351	0.00546589	0.00260323	0.00493799		126	0.30461	0.229277	0.161948	0.119339	0.0860385	0.0527737	0.0401697
	126.2	0.0307445	0.0120684	0.0143636	0.00896156	0.00544155	0.00285126	0.00504375		126.2	0.304461	0.229164	0.161869	0.119281	0.0859963	0.0527478	0.04015
	126.4	0.0303184	0.01245	0.0139352	0.0090563	0.00603246	0.00304173	0.00524279		126.4	0.304311	0.229052	0.161789	0.119222	0.0859541	0.0527219	0.0401303
	126.6	0.0295646	0.0127887	0.0139208	0.00873022	0.00567199	0.0029766	0.00470695		126.6	0.304162	0.228939	0.16171	0.119164	0.0859119	0.052696	0.0401106
	126.8	0.0297875	0.0128621	0.0140488	0.00893481	0.00565484	0.00352675	0.00501844		126.8	0.304012	0.228827	0.16163	0.119105	0.0858697	0.0526701	0.0400909
	127	0.0298104	0.0135742	0.0140523	0.00916011	0.00578333	0.00387371	0.00488903		127	0.303863	0.228714	0.161551	0.119047	0.0858276	0.0526443	0.0400713
	127.2	0.0299137	0.0138021	0.0142209	0.00913599	0.00583724	0.00426136	0.0048803		127.2	0.303714	0.228602	0.161472	0.118988	0.0857854	0.0526184	0.0400516
	127.4	0.0299969	0.0137281	0.0139536	0.00910933	0.00587212	0.00432141	0.00483297		127.4	0.303565	0.22849	0.161393	0.11893	0.0857433	0.0525926	0.0400319
	127.6	0.0298624	0.0134265	0.0142854	0.00903122	0.00585371	0.00444799	0.00489035		127.6	0.303416	0.228378	0.161313	0.118872	0.0857012	0.0525668	0.0400123
	127.8	0.0302054	0.0140308	0.0146659	0.00928273	0.00635871	0.00442627	0.00530533		127.8	0.303267	0.228266	0.161234	0.118813	0.0856592	0.052541	0.0399926
	128	0.0298978	0.0137972	0.0148621	0.00938512	0.00682267	0.00471504	0.00552503		128	0.303118	0.228154	0.161155	0.118755	0.0856171	0.0525152	0.039973
	128.2	0.0297366	0.0136349	0.0150717	0.00935748	0.00688137	0.00490443	0.00562566		128.2	0.302969	0.228042	0.161076	0.118697	0.0855751	0.0524894	0.0399534
	128.4	0.0302391	0.0137739	0.0153314	0.00949379	0.00698424	0.00509407	0.00623864		128.4	0.30282	0.22793	0.160997	0.118638	0.0855331	0.0524637	0.0399337
	128.6	0.0302736	0.0135685	0.0157479	0.00962786	0.00691928	0.00505845	0.00635691		128.6	0.302672	0.227818	0.160918	0.11858	0.0854911	0.0524379	0.0399142
	128.8	0.0305917	0.0139478	0.0158882	0.00974199	0.00680473	0.00530411	0.00696449		128.8	0.302523	0.227706	0.160839	0.118522	0.0854491	0.0524122	0.0398946
	129	0.0305189	0.0135336	0.0156619	0.00968814	0.00596783	0.00510435	0.0069807		129	0.302375	0.227594	0.16076	0.118464	0.0854072	0.0523864	0.039875
	129.2	0.030609	0.0127432	0.015447	0.00928502	0.00552179	0.00460044	0.00737078		129.2	0.302226	0.227482	0.160681	0.118405	0.0853652	0.0523607	0.0398554
	129.4	0.0308696	0.012831	0.0155267	0.00930565	0.00528221	0.00476893	0.00761939		129.4	0.302078	0.227371	0.160602	0.118347	0.0853233	0.052335	0.0398358
	129.6	0.0313015	0.0130542	0.015881	0.0098959	0.00573148	0.00541711	0.00848507		129.6	0.30193	0.227259	0.160523	0.118289	0.0852814	0.0523093	0.0398163
	129.8	0.0306924	0.0125312	0.0152499	0.00951437	0.00530927	0.00510883	0.00826201		129.8	0.301781	0.227148	0.160444	0.118231	0.0852396	0.0522836	0.0397967
	130	0.0300095	0.012416	0.0148762	0.00910639	0.00485813	0.00493915	0.00781694		130	0.301633	0.227036	0.160366	0.118173	0.0851977	0.052258	0.0397772
	130.2	0.029727	0.0126549	0.0146331	0.0094668	0.00500687	0.00505125	0.00773336		130.2	0.301485	0.226925	0.160287	0.118115	0.0851559	0.0522323	0.0397577
	130.4	0.0293597	0.0131901	0.0142002	0.00942332	0.00540743	0.00531944	0.00761641		130.4	0.301337	0.226813	0.160208	0.118057	0.0851141	0.0522067	0.0397381
	130.6	0.0293166	0.0129861	0.0139601	0.00923965	0.00483442	0.00543194	0.00730216		130.6	0.301189	0.226702	0.16013	0.117999	0.0850723	0.052181	0.0397186
	130.8	0.0294686	0.0129086	0.0137787	0.00953102	0.0050931	0.00539315	0.00697481		130.8	0.301041	0.226591	0.160051	0.117941	0.0850305	0.0521554	0.0396991
	131	0.0289165	0.0125234	0.0131377	0.00935809	0.00526197	0.0051691	0.00652198		131	0.300894	0.226479	0.159972	0.117883	0.0849888	0.0521298	0.0396796
	131.2	0.0289518	0.0124422	0.0134396	0.00939508	0.00577399	0.00501356	0.00643398		131.2	0.300746	0.226368	0.159894	0.117826	0.0849471	0.0521042	0.0396602
	131.4	0.0290204	0.0126468	0.0135099	0.0100585	0.00623367	0.00497431	0.00646366		131.4	0.300598	0.226257	0.159815	0.117768	0.0849054	0.0520787	0.0396407
	131.6	0.029103	0.0124863	0.0139323	0.0103857	0.00690694	0.00458719	0.00655035		131.6	0.300451	0.226146	0.159737	0.11771	0.0848637	0.0520531	0.0396212
	131.8	0.0293223	0.0128299	0.0141835	0.0103487	0.0075049	0.00479115	0.00662292		131.8	0.300303	0.226035	0.159659	0.117652	0.084822	0.0520275	0.0396018
	132	0.0294692	0.0126177	0.0144658	0.0104265	0.00777771	0.0048525	0.00674169		132	0.300156	0.225924	0.15958	0.117594	0.0847804	0.052002	0.0395824
	132.2	0.0296048	0.0122264	0.0145537	0.0100628	0.00784319	0.00461088	0.00657848		132.2	0.300008	0.225813	0.159502	0.117537	0.0847388	0.0519765	0.0395629
	132.4	0.0301596	0.0120338	0.0147572	0.00995224	0.00817669	0.00446369	0.00688618		132.4	0.299861	0.225702	0.159423	0.117479	0.0846972	0.051951	0.0395435
	132.6	0.0309162	0.0120603	0.0150523	0.0100724	0.00820087	0.00446021	0.00712488		132.6	0.299714	0.225591	0.159345	0.117421	0.0846556	0.0519254	0.0395241
	132.8	0.0314278	0.0122149	0.0151853	0.0101792	0.00828847	0.00450758	0.00744293		132.8	0.299567	0.225481	0.159267	0.117364	0.084614	0.0519	0.0395047
	133	0.0316331	0.0115421	0.0149317	0.0097416	0.00783908	0.00383435	0.00705834		133	0.29942	0.22537	0.159189	0.117306	0.0845725	0.0518745	0.0394853
	133.2	0.0322416	0.0113545	0.0148935	0.00934865	0.00812676	0.00386248	0.00726755		133.2	0.299273	0.225259	0.159111	0.117248	0.084531	0.051849	0.0394659
	133.4	0.0327895	0.0118127	0.015548	0.00957056	0.00821557	0.00456254	0.0073154		133.4	0.299126	0.225149	0.159033	0.117191	0.0844895	0.0518236	0.0394465
	133.6	0.0324536	0.011344	0.0153257	0.00906082	0.00816027	0.00474165	0.00710624		133.6	0.298979	0.225038	0.158954	0.117133	0.084448	0.0517981	0.0394272
	133.8	0.031855	0.0110908	0.0146961	0.00883987	0.00737833	0.00442843	0.00698554		133.8	0.298832	0.224928	0.158876	0.117076	0.0844066	0.0517727	0.0394078
	134	0.0314874	0.0116224	0.0145394	0.00888644	0.00681215	0.00452282	0.00671163		134	0.298686	0.224817	0.158798	0.117018	0.0843651	0.0517473	0.0393885
	134.2	0.0309439	0.0116899	0.0141003	0.00912962	0.00665577	0.0046568	0.00655763		134.2	0.298539	0.224707	0.15872	0.116961	0.0843237	0.0517219	0.0393691
	134.4	0.03087	0.0119495	0.0139165	0.00924012	0.00678756	0.00498842	0.00676926		134.4	0.298392	0.224597	0.158643	0.116903	0.0842823	0.0516965	0.0393498
	134.6	0.0302793	0.0118662	0.0132295	0.00895833	0.00629353	0.00490679	0.00642113		134.6	0.298246	0.224486	0.158565	0.116846	0.0842409	0.0516711	0.0393305
	134.8	0.0298218	0.0118899	0.0129713	0.00897335	0.00620931	0.00519073	0.00579927		134.8	0.298099	0.224376	0.158487	0.116789	0.0841996	0.0516457	0.0393112
	135	0.0293869	0.011809	0.012846	0.00905898	0.00637783	0.00497814	0.00579767		135	0.297953	0.224266	0.158409	0.116731	0.0841583	0.0516204	0.0392919
	135.2	0.0292488	0.0125519	0.0132466	0.00929803	0.00635807	0.00444427	0.00563417		135.2	0.297807	0.224156	0.158331	0.116674	0.0841169	0.0515951	0.0392726
	135.4	0.0289649	0.0124942	0.0129778	0.00948231	0.00639025	0.00443061	0.0056845		135.4	0.297661	0.224046	0.158254	0.116617	0.0840757	0.0515697	0.0392533
	135.6	0.0288091	0.0123039	0.0132146	0.00909793	0.00661423	0.00418562	0.00555034		135.6	0.297515	0.223936	0.158176	0.11656	0.0840344	0.0515444	0.039234
	135.8	0.0288282	0.012083	0.0131396	0.00909389	0.00661564	0.00448278	0.00536219		135.8	0.297368	0.223826	0.158098	0.116502	0.0839931	0.0515191	0.0392148
	136	0.028626	0.0120679	0.0130214	0.00943243	0.00671582	0.00434417	0.00533328		136	0.297223	0.223716	0.158021	0.116445	0.0839519	0.0514938	0.0391955
	136.2	0.028723	0.0115204	0.0129795	0.00924797	0.007094	0.0044797	0.0050478		136.2	0.297077	0.223606	0.157943	0.116388	0.0839107	0.0514685	0.0391763
	136.4	0.0290079	0.0112971	0.0134347	0.00917137	0.00726899	0.00449199	0.00529535		136.4	0.296931	0.223497	0.157866	0.116331	0.0838695	0.0514433	0.0391571
	136.6	0.0294157	0.0112316	0.0136108	0.00936606	0.0071734	0.00481259	0.00559459		136.6	0.296785	0.223387	0.157788	0.116274	0.0838283	0.051418	0.0391378
	136.8	0.029561	0.0111079	0.0137872	0.00928231	0.00732886	0.00474743	0.00566507		136.8	0.296639	0.223277	0.157711	0.116217	0.0837872	0.0513928	0.0391186
	137	0.0295507	0.0105586	0.0134917	0.00910696	0.00720721	0.00440327	0.00548688		137	0.296494	0.223168	0.157633	0.11616	0.083746	0.0513675	0.0390994
	137.2	0.0293485	0.010292	0.0136866	0.00904896	0.0069573	0.00434316	0.00516213		137.2	0.296348	0.223058	0.157556	0.116103	0.0837049	0.0513423	0.0390802
	137.4	0.0297388	0.0107689	0.0141709	0.00948314	0.00708054	0.00462086	0.00548826		137.4	0.296203	0.222949	0.157478	0.116046	0.0836638	0.0513171	0.039061
	137.6	0.0291619	0.0108809	0.013507	0.00915146	0.00637562	0.00429387	0.00541048		137.6	0.296057	0.222839	0.157401	0.115989	0.0836228	0.0512919	0.0390419
	137.8	0.0293265	0.011111	0.0136358	0.00933174	0.00645689	0.00419905	0.00603559		137.8	0.295912	0.22273	0.157324	0.115932	0.0835817	0.0512667	0.0390227
	138	0.0286707	0.0108142	0.0131084	0.00862717	0.00585684	0.00379232	0.00554019		138	0.295767	0.22262	0.157247	0.115875	0.0835407	0.0512416	0.0390035
	138.2	0.0292062	0.011218	0.0135158	0.00879431	0.00649085	0.00438804	0.00612802		138.2	0.295621	0.222511	0.157169	0.115818	0.0834997	0.0512164	0.0389844
	138.4	0.0290521	0.011576	0.0129282	0.00841134	0.00644056	0.00417165	0.0061336		138.4	0.295476	0.222402	0.157092	0.115761	0.0834587	0.0511913	0.0389653
	138.6	0.0285636	0.0114986	0.0125886	0.00797383	0.00632867	0.0039438	0.00601217		138.6	0.295331	0.222293	0.157015	0.115704	0.0834177	0.0511662	0.0389461
	138.8	0.0288352	0.0114201	0.0127819	0.00853357	0.00608316	0.00398606	0.00585273		138.8	0.295186	0.222184	0.156938	0.115647	0.0833768	0.051141	0.038927
	139	0.028751	0.0118504	0.0128482	0.00888813	0.00629513	0.00363587	0.00603296		139	0.295041	0.222074	0.156861	0.115591	0.0833358	0.0511159	0.0389079
	139.2	0.0289657	0.0119653	0.0130916	0.00902488	0.00623643	0.00330721	0.00595011		139.2	0.294897	0.221965	0.156784	0.115534	0.0832949	0.0510908	0.0388888
	139.4	0.0292103	0.0118075	0.0131813	0.0091584	0.00651205	0.0038348	0.0062267		139.4	0.294752	0.221857	0.156707	0.115477	0.083254	0.0510658	0.0388697
	139.6	0.0295506	0.0121248	0.0136006	0.00926298	0.00704283	0.00400244	0.00644023		139.6	0.294607	0.221748	0.15663	0.11542	0.0832132	0.0510407	0.0388506
	139.8	0.0295543	0.0118924	0.0134335	0.00949698	0.00709699	0.00407141	0.00610908		139.8	0.294462	0.221639	0.156553	0.115364	0.0831723	0.0510156	0.0388316
	140	0.0292362	0.0115673	0.0133349	0.00911842	0.00672752	0.00383849	0.00555384		140	0.294318	0.22153	0.156476	0.115307	0.0831315	0.0509906	0.0388125
	140.2	0.0294507	0.0114862	0.0137802	0.00927994	0.00699874	0.00374548	0.00572036		140.2	0.294173	0.221421	0.1564	0.115251	0.0830907	0.0509656	0.0387934
	140.4	0.0292388	0.0112173	0.013941	0.00901528	0.00668523	0.00368413	0.00581057		140.4	0.294029	0.221312	0.156323	0.115194	0.0830499	0.0509405	0.0387744
	140.6	0.0292837	0.0109966	0.0138894	0.00943218	0.00672028	0.00376585	0.00591398		140.6	0.293885	0.221204	0.156246	0.115137	0.0830091	0.0509155	0.0387554
	140.8	0.0291307	0.0109518	0.0138296	0.00948087	0.0066155	0.00316429	0.00585505		140.8	0.29374	0.221095	0.156169	0.115081	0.0829684	0.0508905	0.0387363
	141	0.0283376	0.0105834	0.0135135	0.00921233	0.00630213	0.00282143	0.0056654		141	0.293596	0.220987	0.156093	0.115024	0.0829276	0.0508656	0.0387173
	141.2	0.0282142	0.0103463	0.0136398	0.00897962	0.00625499	0.00299021	0.00528904		141.2	0.293452	0.220878	0.156016	0.114968	0.0828869	0.0508406	0.0386983
	141.4	0.0288542	0.0107426	0.0138832	0.00932385	0.00703278	0.00365347	0.00596786		141.4	0.293308	0.22077	0.155939	0.114912	0.0828462	0.0508156	0.0386793
	141.6	0.0283833	0.0102539	0.0135723	0.00858937	0.00671679	0.00318251	0.00552629		141.6	0.293164	0.220661	0.155863	0.114855	0.0828056	0.0507907	0.0386603
	141.8	0.0282906	0.00997038	0.0141479	0.00827983	0.00752477	0.0038449	0.00611617		141.8	0.29302	0.220553	0.155786	0.114799	0.0827649	0.0507657	0.0386413
	142	0.0278398	0.00988153	0.0139374	0.00799557	0.0072016	0.00381928	0.00603586		142	0.292876	0.220445	0.15571	0.114742	0.0827243	0.0507408	0.0386224
	142.2	0.0283339	0.0105991	0.0140979	0.00809965	0.00766017	0.00433809	0.00664236		142.2	0.292733	0.220337	0.155633	0.114686	0.0826837	0.0507159	0.0386034
	142.4	0.0274506	0.0103967	0.0137565	0.0076642	0.00721208	0.00374188	0.0063932		142.4	0.292589	0.220228	0.155557	0.11463	0.0826431	0.050691	0.0385845
	142.6	0.0272421	0.0103195	0.0139542	0.00769781	0.00714258	0.00376853	0.00677284		142.6	0.292445	0.22012	0.155481	0.114573	0.0826025	0.0506661	0.0385655
	142.8	0.0274915	0.01087	0.0140128	0.00796697	0.00692796	0.00377641	0.00658004		142.8	0.292302	0.220012	0.155404	0.114517	0.082562	0.0506413	0.0385466
	143	0.0275084	0.0111917	0.0139078	0.00794673	0.00740606	0.00408875	0.00658591		143	0.292158	0.219904	0.155328	0.114461	0.0825214	0.0506164	0.0385277
	143.2	0.0274346	0.0115599	0.0141897	0.00768744	0.00734584	0.00421401	0.00678607		143.2	0.292015	0.219796	0.155252	0.114405	0.0824809	0.0505915	0.0385088
	143.4	0.0277129	0.0125661	0.0144502	0.00806436	0.00750923	0.00452677	0.00715948		143.4	0.291871	0.219688	0.155176	0.114349	0.0824404	0.0505667	0.0384899
	143.6	0.0280246	0.013134	0.0147495	0.00837667	0.00817269	0.00444706	0.00700184		143.6	0.291728	0.219581	0.155099	0.114293	0.0824	0.0505419	0.038471
	143.8	0.0278291	0.0130539	0.0143822	0.00832387	0.00771826	0.0039359	0.0061397		143.8	0.291585	0.219473	0.155023	0.114236	0.0823595	0.0505171	0.0384521
	144	0.0284193	0.0135691	0.0147629	0.00856474	0.00751866	0.00398202	0.005842		144	0.291442	0.219365	0.154947	0.11418	0.0823191	0.0504923	0.0384332
	144.2	0.0289761	0.013654	0.0149384	0.00912102	0.00748434	0.00401789	0.00596545		144.2	0.291299	0.219257	0.154871	0.114124	0.0822787	0.0504675	0.0384143
	144.4	0.0288136	0.0135667	0.0145699	0.00875821	0.00687261	0.00363049	0.00515249		144.4	0.291156	0.21915	0.154795	0.114068	0.0822383	0.0504427	0.0383955
	144.6	0.0287399	0.0132492	0.0147081	0.00929248	0.00672526	0.00322801	0.00501125		144.6	0.291013	0.219042	0.154719	0.114012	0.0821979	0.050418	0.0383766
	144.8	0.0286476	0.0132444	0.0147524	0.00948507	0.00669723	0.00268805	0.00486366		144.8	0.29087	0.218935	0.154643	0.113956	0.0821575	0.0503932	0.0383578
	145	0.0282435	0.0127954	0.0146978	0.00940708	0.0068291	0.00300248	0.00468804		145	0.290727	0.218827	0.154567	0.1139	0.0821172	0.0503685	0.038339
	145.2	0.0283003	0.0122801	0.0146976	0.00948948	0.00679545	0.00315324	0.00405241		145.2	0.290584	0.21872	0.154491	0.113844	0.0820769	0.0503437	0.0383201
	145.4	0.0286999	0.0124556	0.014802	0.0096963	0.00686209	0.00322597	0.00429302		145.4	0.290442	0.218612	0.154416	0.113789	0.0820366	0.050319	0.0383013
	145.6	0.0279827	0.0120055	0.0144267	0.00923221	0.00639985	0.00293401	0.00376947		145.6	0.290299	0.218505	0.15434	0.113733	0.0819963	0.0502943	0.0382825
	145.8	0.0277238	0.011565	0.0146735	0.00974929	0.00653201	0.00344925	0.00423895		145.8	0.290157	0.218398	0.154264	0.113677	0.0819561	0.0502696	0.0382637
	146	0.0277404	0.0111574	0.0145086	0.00964786	0.00617851	0.00342589	0.00452028		146	0.290014	0.218291	0.154188	0.113621	0.0819159	0.050245	0.0382449
	146.2	0.0274051	0.0105714	0.0141565	0.00929548	0.00575239	0.00346269	0.00475233		146.2	0.289872	0.218183	0.154113	0.113565	0.0818756	0.0502203	0.0382262
	146.4	0.0269516	0.0100319	0.0141846	0.00874071	0.00577232	0.00362742	0.00516261		146.4	0.289729	0.218076	0.154037	0.11351	0.0818355	0.0501956	0.0382074
	146.6	0.0264679	0.00974707	0.013866	0.00843406	0.00546789	0.00403171	0.00503291		146.6	0.289587	0.217969	0.153961	0.113454	0.0817953	0.050171	0.0381886
	146.8	0.0264306	0.00971263	0.0136969	0.00810217	0.0057105	0.00424624	0.00544738		146.8	0.289445	0.217862	0.153886	0.113398	0.0817551	0.0501464	0.0381699
	147	0.0260786	0.00942136	0.0138011	0.0080704	0.00577018	0.0049522	0.005811		147	0.289303	0.217755	0.15381	0.113342	0.081715	0.0501217	0.0381512
	147.2	0.0255448	0.00965204	0.0139975	0.0085397	0.00556112	0.00496517	0.00616984		147.2	0.289161	0.217648	0.153735	0.113287	0.0816749	0.0500972	0.0381324
	147.4	0.0258521	0.010029	0.0140718	0.00894332	0.00566257	0.00514175	0.00649814		147.4	0.289019	0.217542	0.153659	0.113231	0.0816348	0.0500726	0.0381137
	147.6	0.0258065	0.00940653	0.0137188	0.00869093	0.0055441	0.00470524	0.00625944		147.6	0.288877	0.217435	0.153584	0.113176	0.0815947	0.050048	0.038095
	147.8	0.0264121	0.0095795	0.0136543	0.00882199	0.00537113	0.0046718	0.00632423		147.8	0.288735	0.217328	0.153508	0.11312	0.0815547	0.0500234	0.0380763
	148	0.0270746	0.00950344	0.0138255	0.00888579	0.00531121	0.0048165	0.00651686		148	0.288594	0.217221	0.153433	0.113065	0.0815146	0.0499988	0.0380576
	148.2	0.0268058	0.00873895	0.0131081	0.00823886	0.00463756	0.00440686	0.00619732		148.2	0.288452	0.217115	0.153358	0.113009	0.0814746	0.0499743	0.0380389
	148.4	0.0266833	0.00882195	0.0128063	0.00805257	0.00447469	0.00402257	0.00584712		148.4	0.28831	0.217008	0.153282	0.112954	0.0814346	0.0499498	0.0380203
	148.6	0.0266985	0.00882503	0.0127931	0.00822422	0.00457093	0.00370968	0.00620415		148.6	0.288169	0.216902	0.153207	0.112898	0.0813946	0.0499252	0.0380016
	148.8	0.0268148	0.00872692	0.0126886	0.00819517	0.00482258	0.00328922	0.00599394		148.8	0.288027	0.216795	0.153132	0.112843	0.0813547	0.0499007	0.0379829
	149	0.0269897	0.00859645	0.0124297	0.00791896	0.004712	0.00303166	0.00553829		149	0.287886	0.216689	0.153057	0.112787	0.0813147	0.0498762	0.0379643
	149.2	0.0273552	0.00922335	0.012299	0.00786708	0.00502764	0.00305875	0.00511345		149.2	0.287745	0.216582	0.152982	0.112732	0.0812748	0.0498518	0.0379457
	149.4	0.0280069	0.00996934	0.012101	0.00801473	0.00522569	0.00319845	0.00508463		149.4	0.287603	0.216476	0.152907	0.112677	0.0812349	0.0498273	0.037927
	149.6	0.0280006	0.0100327	0.0120267	0.00826484	0.00567442	0.00313962	0.00481931		149.6	0.287462	0.21637	0.152831	0.112621	0.081195	0.0498028	0.0379084
	149.8	0.0278488	0.0100048	0.0122748	0.00840352	0.00557549	0.0031332	0.00507228		149.8	0.287321	0.216263	0.152756	0.112566	0.0811552	0.0497784	0.0378898
	150	0.0275863	0.00966747	0.012307	0.00764096	0.00548381	0.00288182	0.00494342		150	0.28718	0.216157	0.152681	0.112511	0.0811153	0.0497539	0.0378712
	150.2	0.0273563	0.00962454	0.0119974	0.00774587	0.0054969	0.00273947	0.00474415		150.2	0.287039	0.216051	0.152606	0.112455	0.0810755	0.0497295	0.0378526
	150.4	0.0271851	0.0100164	0.0124347	0.00817862	0.00625692	0.00318161	0.00503806		150.4	0.286898	0.215945	0.152532	0.1124	0.0810357	0.0497051	0.037834
	150.6	0.0272699	0.0106993	0.0131144	0.00857853	0.00646379	0.00369112	0.00488672		150.6	0.286757	0.215839	0.152457	0.112345	0.0809959	0.0496807	0.0378155
	150.8	0.0277321	0.011056	0.0136953	0.00930274	0.00713616	0.00419039	0.0056902		150.8	0.286616	0.215733	0.152382	0.11229	0.0809562	0.0496563	0.0377969
	151	0.0273631	0.0108529	0.0139737	0.00942578	0.00674461	0.00456058	0.00545895		151	0.286476	0.215627	0.152307	0.112235	0.0809164	0.0496319	0.0377783
	151.2	0.0270772	0.0107706	0.0136749	0.010011	0.00635729	0.00462287	0.0055246		151.2	0.286335	0.215521	0.152232	0.11218	0.0808767	0.0496076	0.0377598
	151.4	0.0272303	0.0108736	0.0138448	0.00990555	0.00651338	0.00509013	0.00576034		151.4	0.286195	0.215416	0.152158	0.112125	0.080837	0.0495832	0.0377412
	151.6	0.0272946	0.0106735	0.0146608	0.00995876	0.00685668	0.00513147	0.00618938		151.6	0.286054	0.21531	0.152083	0.11207	0.0807973	0.0495589	0.0377227
	151.8	0.0272041	0.0102523	0.0148829	0.00981567	0.00705673	0.00555375	0.00646489		151.8	0.285914	0.215204	0.152008	0.112015	0.0807577	0.0495345	0.0377042
	152	0.0271895	0.00951998	0.0148272	0.00976996	0.0071433	0.00583781	0.00662249		152	0.285773	0.215099	0.151934	0.11196	0.080718	0.0495102	0.0376857
	152.2	0.0273654	0.00949251	0.0148699	0.0100627	0.00752426	0.00626529	0.00708268		152.2	0.285633	0.214993	0.151859	0.111905	0.0806784	0.0494859	0.0376672
	152.4	0.0274379	0.00969235	0.0152997	0.010344	0.0082189	0.00666072	0.00782861		152.4	0.285493	0.214887	0.151784	0.11185	0.0806388	0.0494616	0.0376487
	152.6	0.0273717	0.00981119	0.0156106	0.010514	0.00903003	0.00674212	0.00827029		152.6	0.285353	0.214782	0.15171	0.111795	0.0805992	0.0494374	0.0376302
	152.8	0.0274962	0.00944614	0.0156305	0.0106101	0.00910459	0.00636556	0.00822153		152.8	0.285213	0.214676	0.151635	0.11174	0.0805596	0.0494131	0.0376117
	153	0.027549	0.00946823	0.0153733	0.0105452	0.0094248	0.00622975	0.00780788		153	0.285073	0.214571	0.151561	0.111685	0.0805201	0.0493888	0.0375933
	153.2	0.0270992	0.00968746	0.0146668	0.0105463	0.00952451	0.00633604	0.0075767		153.2	0.284933	0.214466	0.151487	0.11163	0.0804806	0.0493646	0.0375748
	153.4	0.0268305	0.00963655	0.0142178	0.0106012	0.00920533	0.00588018	0.0071384		153.4	0.284793	0.21436	0.151412	0.111575	0.0804411	0.0493403	0.0375564
	153.6	0.0267577	0.00949721	0.0142792	0.0107338	0.00930025	0.00551692	0.00707968		153.6	0.284653	0.214255	0.151338	0.111521	0.0804016	0.0493161	0.037538
	153.8	0.0263409	0.00912329	0.01377	0.010306	0.00858942	0.00475001	0.00691699		153.8	0.284513	0.21415	0.151264	0.111466	0.0803621	0.0492919	0.0375195
	154	0.0266353	0.00897683	0.0134622	0.00994665	0.00870174	0.00443667	0.00638639		154	0.284374	0.214045	0.151189	0.111411	0.0803226	0.0492677	0.0375011
	154.2	0.0270279	0.00903676	0.0133383	0.0102004	0.0084008	0.00428221	0.00602302		154.2	0.284234	0.21394	0.151115	0.111356	0.0802832	0.0492435	0.0374827
	154.4	0.027114	0.00886377	0.0136513	0.0101662	0.00834316	0.0040759	0.00587007		154.4	0.284094	0.213835	0.151041	0.111302	0.0802438	0.0492194	0.0374643
	154.6	0.0273717	0.00904632	0.0138955	0.0100945	0.00801485	0.00419377	0.00569176		154.6	0.283955	0.21373	0.150967	0.111247	0.0802044	0.0491952	0.0374459
	154.8	0.027013	0.00864779	0.0131815	0.00997467	0.00741788	0.00395051	0.00535702		154.8	0.283816	0.213625	0.150893	0.111193	0.080165	0.0491711	0.0374275
	155	0.0261002	0.00815018	0.0121649	0.00898761	0.00612435	0.00322616	0.00431196		155	0.283676	0.21352	0.150819	0.111138	0.0801257	0.0491469	0.0374092
	155.2	0.0261143	0.00786748	0.012336	0.00909853	0.0058132	0.00343974	0.00434972		155.2	0.283537	0.213415	0.150745	0.111083	0.0800863	0.0491228	0.0373908
	155.4	0.0259237	0.00789314	0.0129063	0.00874768	0.00581771	0.00332049	0.00451863		155.4	0.283398	0.21331	0.150671	0.111029	0.080047	0.0490987	0.0373724
	155.6	0.0257134	0.00770136	0.0131059	0.0085331	0.00574939	0.0033449	0.00446028		155.6	0.283259	0.213206	0.150597	0.110974	0.0800077	0.0490746	0.0373541
	155.8	0.0258925	0.00780868	0.0127983	0.00864519	0.00599531	0.00349172	0.00468843		155.8	0.28312	0.213101	0.150523	0.11092	0.0799685	0.0490505	0.0373357
	156	0.026311	0.00845023	0.0129021	0.00882337	0.00646887	0.00366813	0.00527507		156	0.282981	0.212996	0.150449	0.110865	0.0799292	0.0490264	0.0373174
	156.2	0.0263398	0.00939087	0.0135312	0.00932057	0.00723017	0.00424296	0.0062614		156.2	0.282842	0.212892	0.150375	0.110811	0.07989	0.0490023	0.0372991
	156.4	0.0264414	0.00949797	0.0138813	0.00933499	0.00775095	0.00452936	0.00663614		156.4	0.282703	0.212787	0.150301	0.110757	0.0798507	0.0489783	0.0372808
	156.6	0.02676	0.00942177	0.0144863	0.00950094	0.00822604	0.00473228	0.00706451		156.6	0.282564	0.212683	0.150227	0.110702	0.0798115	0.0489542	0.0372625
	156.8	0.0265385	0.00929417	0.0146074	0.00967412	0.00795672	0.00433446	0.00703311		156.8	0.282425	0.212579	0.150154	0.110648	0.0797724	0.0489302	0.0372442
	157	0.0265135	0.00977484	0.0147148	0.00961012	0.00863115	0.00479317	0.00701818		157	0.282287	0.212474	0.15008	0.110594	0.0797332	0.0489062	0.0372259
	157.2	0.0258693	0.0101093	0.014744	0.00923807	0.00823857	0.00496056	0.00686147		157.2	0.282148	0.21237	0.150006	0.110539	0.0796941	0.0488822	0.0372076
	157.4	0.0256073	0.0102207	0.0149885	0.00919454	0.00779546	0.00503028	0.00657402		157.4	0.28201	0.212266	0.149933	0.110485	0.0796549	0.0488582	0.0371894
	157.6	0.0254822	0.00971517	0.0148795	0.00865851	0.00753862	0.00498604	0.00660609		157.6	0.281871	0.212161	0.149859	0.110431	0.0796158	0.0488342	0.0371711
	157.8	0.0254813	0.00960014	0.0147641	0.00803856	0.00716085	0.00478174	0.00702638		157.8	0.281733	0.212057	0.149785	0.110377	0.0795768	0.0488102	0.0371529
	158	0.0249773	0.00920362	0.0144913	0.00775177	0.0067825	0.00482063	0.00669612		158	0.281595	0.211953	0.149712	0.110322	0.0795377	0.0487863	0.0371346
	158.2	0.0251777	0.00894476	0.0145897	0.00832025	0.00657179	0.00486902	0.00672259		158.2	0.281456	0.211849	0.149638	0.110268	0.0794986	0.0487623	0.0371164
	158.4	0.0253541	0.00930429	0.0147251	0.00890135	0.00696155	0.00528826	0.00730146		158.4	0.281318	0.211745	0.149565	0.110214	0.0794596	0.0487384	0.0370982
	158.6	0.0254362	0.00981413	0.0144735	0.00949123	0.00705299	0.00548011	0.00759263		158.6	0.28118	0.211641	0.149491	0.11016	0.0794206	0.0487144	0.03708
	158.8	0.0257653	0.00976457	0.0140767	0.00955179	0.00684743	0.0053573	0.0075187		158.8	0.281042	0.211537	0.149418	0.110106	0.0793816	0.0486905	0.0370618
	159	0.0262054	0.00946743	0.0139554	0.00996096	0.00654309	0.00511421	0.00708652		159	0.280904	0.211433	0.149345	0.110052	0.0793427	0.0486666	0.0370436
	159.2	0.0266722	0.00923756	0.0140117	0.01048	0.00672155	0.00564927	0.00747489		159.2	0.280766	0.21133	0.149271	0.109998	0.0793037	0.0486427	0.0370254
	159.4	0.0267075	0.00918029	0.0136819	0.0107887	0.00668118	0.00520742	0.00728262		159.4	0.280628	0.211226	0.149198	0.109944	0.0792648	0.0486189	0.0370072
	159.6	0.0271083	0.00968951	0.0136464	0.0112301	0.00711509	0.00524639	0.00714792		159.6	0.280491	0.211122	0.149125	0.10989	0.0792259	0.048595	0.036989
	159.8	0.0274743	0.0103628	0.0133496	0.0114829	0.00730192	0.00509337	0.00756669		159.8	0.280353	0.211019	0.149052	0.109836	0.079187	0.0485711	0.0369709
	160	0.0279508	0.0107663	0.0135657	0.0116032	0.00779353	0.00542799	0.00811509		160	0.280215	0.210915	0.148979	0.109782	0.0791481	0.0485473	0.0369527
	160.2	0.0285367	0.0108252	0.0136591	0.0120553	0.00832191	0.00572261	0.00826039		160.2	0.280078	0.210811	0.148905	0.109728	0.0791092	0.0485235	0.0369346
	160.4	0.0286515	0.0102476	0.0134826	0.012011	0.0083478	0.00521902	0.00789978		160.4	0.27994	0.210708	0.148832	0.109674	0.0790704	0.0484996	0.0369165
	160.6	0.0287935	0.00994745	0.013655	0.0118692	0.00832413	0.00519453	0.00778243		160.6	0.279803	0.210605	0.148759	0.10962	0.0790316	0.0484758	0.0368983
	160.8	0.0280628	0.009883	0.0134809	0.011648	0.00847063	0.00483605	0.00741896		160.8	0.279665	0.210501	0.148686	0.109567	0.0789928	0.048452	0.0368802
	161	0.0281442	0.00978252	0.0134241	0.0111434	0.00844211	0.00463864	0.00720446		161	0.279528	0.210398	0.148613	0.109513	0.078954	0.0484282	0.0368621
	161.2	0.027785	0.00946347	0.0137296	0.0108634	0.00806191	0.00459101	0.00709963		161.2	0.279391	0.210294	0.14854	0.109459	0.0789153	0.0484045	0.036844
	161.4	0.0271804	0.00854039	0.0132532	0.0104433	0.00758188	0.00426331	0.00720249		161.4	0.279254	0.210191	0.148467	0.109405	0.0788765	0.0483807	0.0368259
	161.6	0.0271039	0.00814064	0.0133682	0.010719	0.00774852	0.00415112	0.00780464		161.6	0.279117	0.210088	0.148394	0.109352	0.0788378	0.048357	0.0368079
	161.8	0.0267347	0.00800893	0.0133871	0.0104616	0.00776855	0.00429728	0.0078228		161.8	0.27898	0.209985	0.148322	0.109298	0.0787991	0.0483332	0.0367898
	162	0.0262586	0.00752722	0.0129715	0.0105908	0.00772965	0.00418372	0.00743878		162	0.278843	0.209882	0.148249	0.109244	0.0787604	0.0483095	0.0367717
	162.2	0.0270633	0.00815401	0.0135678	0.0107236	0.00828548	0.00448168	0.00807604		162.2	0.278706	0.209779	0.148176	0.109191	0.0787217	0.0482858	0.0367537
	162.4	0.0271261	0.00828748	0.0140579	0.0107622	0.00854421	0.0042772	0.00843832		162.4	0.278569	0.209676	0.148103	0.109137	0.0786831	0.0482621	0.0367356
	162.6	0.0273983	0.00828669	0.0143935	0.0107152	0.00860037	0.00430938	0.00848221		162.6	0.278432	0.209573	0.148031	0.109083	0.0786445	0.0482384	0.0367176
	162.8	0.027848	0.0080416	0.0146801	0.0105119	0.00869964	0.00448695	0.00810218		162.8	0.278295	0.20947	0.147958	0.10903	0.0786059	0.0482147	0.0366996
	163	0.0273134	0.00743683	0.0144494	0.0103792	0.00821798	0.00422585	0.00757838		163	0.278159	0.209367	0.147885	0.108976	0.0785673	0.048191	0.0366816
	163.2	0.0271974	0.00766299	0.0145641	0.0105302	0.00807165	0.00483634	0.00773192		163.2	0.278022	0.209264	0.147813	0.108923	0.0785287	0.0481674	0.0366636
	163.4	0.0275445	0.0081361	0.0149945	0.01057	0.0082168	0.00490442	0.00776051		163.4	0.277886	0.209162	0.14774	0.108869	0.0784902	0.0481437	0.0366455
	163.6	0.0275303	0.00886605	0.0150224	0.0104176	0.0081417	0.0049154	0.0077693		163.6	0.277749	0.209059	0.147668	0.108816	0.0784516	0.0481201	0.0366276
	163.8	0.0273378	0.00876353	0.0142783	0.00989182	0.0075477	0.00487326	0.00738909		163.8	0.277613	0.208956	0.147595	0.108763	0.0784131	0.0480965	0.0366096
	164	0.0276913	0.0092323	0.0149814	0.0102607	0.00782591	0.00567961	0.00779952		164	0.277477	0.208854	0.147523	0.108709	0.0783746	0.0480729	0.0365916
	164.2	0.0273071	0.00915668	0.0142163	0.00978614	0.00728686	0.00507333	0.00717648		164.2	0.277341	0.208751	0.14745	0.108656	0.0783361	0.0480493	0.0365736
	164.4	0.0268567	0.00933034	0.0141239	0.00950609	0.0070127	0.0047739	0.00713802		164.4	0.277204	0.208649	0.147378	0.108603	0.0782977	0.0480257	0.0365557
	164.6	0.0265548	0.00968172	0.0138924	0.00901599	0.00676331	0.00478706	0.00725651		164.6	0.277068	0.208546	0.147306	0.108549	0.0782593	0.0480021	0.0365378
	164.8	0.0260777	0.00989611	0.0139093	0.00880045	0.00701728	0.00445926	0.00732161		164.8	0.276932	0.208444	0.147233	0.108496	0.0782208	0.0479785	0.0365198
	165	0.0265809	0.0100763	0.0139911	0.00888304	0.0069556	0.00456634	0.00737083		165	0.276796	0.208342	0.147161	0.108443	0.0781824	0.047955	0.0365019
	165.2	0.0264237	0.0102498	0.01424	0.00904379	0.00736264	0.00510109	0.00782862		165.2	0.276661	0.208239	0.147089	0.108389	0.0781441	0.0479314	0.036484
	165.4	0.025733	0.00984076	0.0138033	0.0088612	0.00701247	0.00470009	0.0080001		165.4	0.276525	0.208137	0.147016	0.108336	0.0781057	0.0479079	0.036466
	165.6	0.0259215	0.0105553	0.0141803	0.00954362	0.00742758	0.00531935	0.00834025		165.6	0.276389	0.208035	0.146944	0.108283	0.0780673	0.0478844	0.0364481
	165.8	0.0255133	0.0107086	0.0139531	0.00920739	0.00742031	0.00500663	0.00791796		165.8	0.276253	0.207933	0.146872	0.10823	0.078029	0.0478609	0.0364303
	166	0.0255307	0.0105011	0.0138507	0.00877006	0.00744968	0.00458799	0.0077191		166	0.276118	0.207831	0.1468	0.108177	0.0779907	0.0478374	0.0364124
	166.2	0.0256277	0.010465	0.0141101	0.00820697	0.00766679	0.00444225	0.00793537		166.2	0.275982	0.207729	0.146728	0.108124	0.0779524	0.0478139	0.0363945
	166.4	0.026194	0.0108052	0.0146223	0.00845666	0.0082578	0.00481766	0.00774517		166.4	0.275847	0.207627	0.146656	0.108071	0.0779142	0.0477904	0.0363766
	166.6	0.0263318	0.0111193	0.0148712	0.00849779	0.00817685	0.00516124	0.00760334		166.6	0.275711	0.207525	0.146584	0.108017	0.0778759	0.047767	0.0363588
	166.8	0.0265162	0.0108376	0.0149504	0.00829104	0.00837914	0.00514457	0.00720725		166.8	0.275576	0.207423	0.146512	0.107964	0.0778377	0.0477435	0.0363409
	167	0.0260595	0.0102814	0.0149391	0.00848229	0.00828413	0.00509364	0.00729223		167	0.275441	0.207321	0.14644	0.107911	0.0777995	0.0477201	0.0363231
	167.2	0.0267177	0.0106909	0.0151821	0.00886416	0.00887462	0.0055251	0.00743482		167.2	0.275305	0.207219	0.146368	0.107858	0.0777613	0.0476967	0.0363053
	167.4	0.0266445	0.00990931	0.0148165	0.00866068	0.00843255	0.00510409	0.00719728		167.4	0.27517	0.207118	0.146296	0.107806	0.0777231	0.0476733	0.0362874
	167.6	0.0266718	0.00993441	0.0147671	0.00904173	0.00831654	0.0051233	0.00685173		167.6	0.275035	0.207016	0.146225	0.107753	0.077685	0.0476498	0.0362696
	167.8	0.026617	0.00932599	0.0144423	0.00935776	0.00795387	0.00514185	0.00671851		167.8	0.2749	0.206914	0.146153	0.1077	0.0776468	0.0476265	0.0362518
	168	0.0266697	0.00944861	0.0146792	0.00999276	0.00794805	0.0052858	0.00734742		168	0.274765	0.206813	0.146081	0.107647	0.0776087	0.0476031	0.036234
	168.2	0.026481	0.00916358	0.0138804	0.00952104	0.00761483	0.00440229	0.00702757		168.2	0.27463	0.206711	0.146009	0.107594	0.0775706	0.0475797	0.0362162
	168.4	0.0264718	0.00894795	0.0139056	0.00946281	0.00757747	0.00419548	0.00728737		168.4	0.274495	0.20661	0.145938	0.107541	0.0775325	0.0475563	0.0361985
	168.6	0.0260901	0.00840474	0.0132183	0.00897742	0.00716108	0.00352366	0.00697914		168.6	0.274361	0.206508	0.145866	0.107488	0.0774945	0.047533	0.0361807
	168.8	0.0263624	0.00776798	0.0133758	0.00918976	0.00682309	0.00320422	0.00665051		168.8	0.274226	0.206407	0.145794	0.107436	0.0774564	0.0475097	0.0361629
	169	0.0263012	0.00704805	0.0132395	0.00924191	0.00643408	0.00321182	0.00649651		169	0.274091	0.206306	0.145723	0.107383	0.0774184	0.0474863	0.0361452
	169.2	0.0256229	0.00655747	0.0128679	0.009035	0.00589773	0.00285429	0.00630364		169.2	0.273957	0.206204	0.145651	0.10733	0.0773804	0.047463	0.0361274
	169.4	0.0254902	0.00634949	0.012889	0.00930275	0.00536651	0.00248234	0.00622527		169.4	0.273822	0.206103	0.14558	0.107277	0.0773424	0.0474397	0.0361097
	169.6	0.0249209	0.00634482	0.0126272	0.00926267	0.0052434	0.0027285	0.00571418		169.6	0.273688	0.206002	0.145508	0.107225	0.0773044	0.0474164	0.036092
	169.8	0.0248902	0.00620609	0.0127458	0.00905049	0.00509184	0.00267673	0.00553656		169.8	0.273554	0.205901	0.145437	0.107172	0.0772665	0.0473932	0.0360743
	170	0.0243739	0.00600661	0.0122744	0.0082345	0.00483434	0.00272971	0.00529339		170	0.273419	0.2058	0.145365	0.10712	0.0772286	0.0473699	0.0360565
	170.2	0.0239069	0.00610913	0.0123894	0.00763522	0.00501886	0.00278286	0.00524945		170.2	0.273285	0.205699	0.145294	0.107067	0.0771906	0.0473466	0.0360388
	170.4	0.0240485	0.00687407	0.0127938	0.00765876	0.0055861	0.00373149	0.0052752		170.4	0.273151	0.205598	0.145223	0.107014	0.0771528	0.0473234	0.0360212
	170.6	0.0232537	0.00690036	0.0127271	0.00744564	0.00572144	0.00365059	0.00554542		170.6	0.273017	0.205497	0.145151	0.106962	0.0771149	0.0473002	0.0360035
	170.8	0.023203	0.00690065	0.0129602	0.00703403	0.00632222	0.00384015	0.00584256		170.8	0.272883	0.205396	0.14508	0.106909	0.077077	0.0472769	0.0359858
	171	0.0227031	0.00709806	0.0127789	0.00675347	0.00652163	0.00415886	0.00612763		171	0.272749	0.205295	0.145009	0.106857	0.0770392	0.0472537	0.0359681
	171.2	0.0231182	0.0076104	0.0129886	0.00684948	0.00708562	0.00480045	0.00619759		171.2	0.272615	0.205194	0.144938	0.106804	0.0770014	0.0472306	0.0359505
	171.4	0.0229136	0.00754852	0.0127471	0.00731284	0.00689444	0.00496291	0.00598808		171.4	0.272481	0.205094	0.144867	0.106752	0.0769636	0.0472074	0.0359328
	171.6	0.0238139	0.00864267	0.0132923	0.00810659	0.00770064	0.00571796	0.00630921		171.6	0.272347	0.204993	0.144796	0.1067	0.0769258	0.0471842	0.0359152
	171.8	0.0236838	0.00853225	0.01308	0.00833698	0.00760972	0.00550253	0.00642497		171.8	0.272214	0.204892	0.144724	0.106647	0.076888	0.047161	0.0358976
	172	0.0240863	0.00903226	0.013117	0.00839163	0.00784661	0.0052512	0.00674407		172	0.27208	0.204792	0.144653	0.106595	0.0768503	0.0471379	0.0358799
	172.2	0.0245551	0.00964487	0.013442	0.0084983	0.0080058	0.00495126	0.0071976		172.2	0.271946	0.204691	0.144582	0.106543	0.0768125	0.0471147	0.0358623
	172.4	0.0251884	0.010144	0.0139244	0.0087445	0.00813029	0.00525965	0.00797219		172.4	0.271813	0.204591	0.144511	0.10649	0.0767748	0.0470916	0.0358447
	172.6	0.0254818	0.0105438	0.0140639	0.00889168	0.00825753	0.00503687	0.00804718		172.6	0.27168	0.20449	0.14444	0.106438	0.0767372	0.0470685	0.0358271
	172.8	0.0261077	0.0112878	0.0145927	0.0100228	0.0084298	0.00547112	0.00819756		172.8	0.271546	0.20439	0.14437	0.106386	0.0766995	0.0470454	0.0358095
	173	0.0259184	0.0113458	0.0144953	0.0102306	0.00848691	0.00579734	0.00828782		173	0.271413	0.20429	0.144299	0.106333	0.0766618	0.0470223	0.0357919
	173.2	0.0258092	0.0113067	0.0142033	0.0100902	0.00833833	0.00566971	0.00782727		173.2	0.27128	0.204189	0.144228	0.106281	0.0766242	0.0469992	0.0357744
	173.4	0.0257175	0.0110841	0.0145791	0.0106688	0.0085923	0.00595954	0.00800885		173.4	0.271146	0.204089	0.144157	0.106229	0.0765866	0.0469761	0.0357568
	173.6	0.0253886	0.0108509	0.0143731	0.0107375	0.00847233	0.00601936	0.00839196		173.6	0.271013	0.203989	0.144086	0.106177	0.076549	0.0469531	0.0357393
	173.8	0.0254791	0.0108549	0.0144231	0.0107486	0.00847452	0.00614436	0.00884642		173.8	0.27088	0.203889	0.144016	0.106125	0.0765114	0.04693	0.0357217
	174	0.0246855	0.0104204	0.01387	0.0104001	0.00819348	0.00563986	0.0085376		174	0.270747	0.203789	0.143945	0.106073	0.0764738	0.046907	0.0357042
	174.2	0.02449	0.010183	0.0140436	0.0104668	0.00817979	0.00551614	0.00842658		174.2	0.270614	0.203689	0.143874	0.106021	0.0764363	0.046884	0.0356867
	174.4	0.0243262	0.0101172	0.0141603	0.0108302	0.00851249	0.00597448	0.00910675		174.4	0.270482	0.203589	0.143804	0.105969	0.0763988	0.0468609	0.0356691
	174.6	0.0239041	0.00957221	0.013755	0.0102486	0.00811796	0.00530407	0.00946705		174.6	0.270349	0.203489	0.143733	0.105917	0.0763613	0.0468379	0.0356516
	174.8	0.0238064	0.00934841	0.0139612	0.00987913	0.00771475	0.00526304	0.00953883		174.8	0.270216	0.203389	0.143662	0.105865	0.0763238	0.0468149	0.0356341
	175	0.023667	0.00896283	0.0136419	0.0095227	0.00732887	0.0053519	0.00936333		175	0.270083	0.203289	0.143592	0.105813	0.0762863	0.046792	0.0356166
	175.2	0.0243255	0.00919166	0.0142582	0.00989923	0.00733378	0.00555443	0.00959573		175.2	0.269951	0.203189	0.143521	0.105761	0.0762489	0.046769	0.0355991
	175.4	0.0247984	0.00960264	0.0144541	0.0102834	0.00753582	0.00554592	0.00976946		175.4	0.269818	0.203089	0.143451	0.105709	0.0762114	0.046746	0.0355817
	175.6	0.0250144	0.00966549	0.0145646	0.0101765	0.00714029	0.00499006	0.00982433		175.6	0.269686	0.20299	0.143381	0.105657	0.076174	0.0467231	0.0355642
	175.8	0.024923	0.0096679	0.0145785	0.010232	0.00675635	0.00441586	0.00990215		175.8	0.269553	0.20289	0.14331	0.105605	0.0761366	0.0467001	0.0355467
	176	0.0253579	0.00972534	0.0145954	0.0101189	0.00671692	0.00413425	0.0100936		176	0.269421	0.20279	0.14324	0.105553	0.0760993	0.0466772	0.0355293
	176.2	0.0258254	0.0100193	0.0151565	0.0102926	0.00696428	0.0042916	0.0105353		176.2	0.269289	0.202691	0.143169	0.105501	0.0760619	0.0466543	0.0355118
	176.4	0.0266083	0.0104031	0.0152525	0.0102466	0.00725289	0.00470394	0.0109822		176.4	0.269157	0.202591	0.143099	0.10545	0.0760246	0.0466314	0.0354944
	176.6	0.0267331	0.010605	0.0151614	0.0102611	0.00770026	0.00487515	0.0103218		176.6	0.269025	0.202492	0.143029	0.105398	0.0759872	0.0466085	0.035477
	176.8	0.0269293	0.0105412	0.0150212	0.0106319	0.00800974	0.00536704	0.00990273		176.8	0.268892	0.202392	0.142959	0.105346	0.0759499	0.0465856	0.0354596
	177	0.0266016	0.00995555	0.0146761	0.00978771	0.00800826	0.00529864	0.009037		177	0.26876	0.202293	0.142889	0.105294	0.0759126	0.0465628	0.0354422
	177.2	0.0262681	0.00936176	0.0140879	0.00924743	0.00786376	0.00459646	0.00789022		177.2	0.268629	0.202194	0.142818	0.105243	0.0758754	0.0465399	0.0354248
	177.4	0.0261331	0.00909605	0.0141479	0.00924561	0.00810545	0.00424401	0.00769757		177.4	0.268497	0.202095	0.142748	0.105191	0.0758381	0.0465171	0.0354074
	177.6	0.0260268	0.00872824	0.0137816	0.00927292	0.00789764	0.00407941	0.00735291		177.6	0.268365	0.201995	0.142678	0.105139	0.0758009	0.0464942	0.03539
	177.8	0.0254159	0.00798344	0.0131489	0.0088072	0.00794299	0.00402381	0.0067263		177.8	0.268233	0.201896	0.142608	0.105088	0.0757637	0.0464714	0.0353726
	178	0.0253394	0.00772075	0.013037	0.00888321	0.00802207	0.00374127	0.00638474		178	0.268101	0.201797	0.142538	0.105036	0.0757265	0.0464486	0.0353553
	178.2	0.0249113	0.00755686	0.0130038	0.00885861	0.00790914	0.00380157	0.00622621		178.2	0.26797	0.201698	0.142468	0.104985	0.0756893	0.0464258	0.0353379
	178.4	0.0243269	0.00684881	0.0124257	0.00830187	0.00788074	0.00358128	0.00595989		178.4	0.267838	0.201599	0.142398	0.104933	0.0756522	0.046403	0.0353205
	178.6	0.024164	0.00684789	0.0121383	0.0079408	0.00749409	0.00351004	0.00591168		178.6	0.267707	0.2015	0.142328	0.104882	0.075615	0.0463802	0.0353032
	178.8	0.0234843	0.0069847	0.0125103	0.00775675	0.00733044	0.00380368	0.00580601		178.8	0.267575	0.201401	0.142258	0.10483	0.0755779	0.0463574	0.0352859
	179	0.0235992	0.00774931	0.0128623	0.00757779	0.00749799	0.00440605	0.00618828		179	0.267444	0.201302	0.142189	0.104779	0.0755408	0.0463347	0.0352686
	179.2	0.0234857	0.0082344	0.0132828	0.00783327	0.00761803	0.00443101	0.00659377		179.2	0.267313	0.201203	0.142119	0.104727	0.0755037	0.0463119	0.0352512
	179.4	0.0238594	0.00869647	0.013526	0.00860553	0.00805362	0.00476064	0.00714757		179.4	0.267182	0.201105	0.142049	0.104676	0.0754667	0.0462892	0.0352339
	179.6	0.0236798	0.00850692	0.0135365	0.00870944	0.00795131	0.00432102	0.00721537		179.6	0.26705	0.201006	0.141979	0.104624	0.0754296	0.0462665	0.0352167
	179.8	0.0238349	0.00875595	0.0136796	0.00925767	0.00812497	0.0045281	0.00774824		179.8	0.266919	0.200907	0.14191	0.104573	0.0753926	0.0462438	0.0351994
	180	0.0245009	0.00875446	0.0138193	0.00965545	0.00864153	0.00490407	0.00774147		180	0.266788	0.200809	0.14184	0.104522	0.0753556	0.0462211	0.0351821
	180.2	0.0247195	0.0089289	0.0143651	0.00969188	0.00885817	0.00492703	0.00780043		180.2	0.266657	0.20071	0.14177	0.10447	0.0753186	0.0461984	0.0351648
	180.4	0.0251957	0.00914304	0.0147555	0.0101098	0.00911542	0.00534907	0.00803932		180.4	0.266526	0.200612	0.141701	0.104419	0.0752816	0.0461757	0.0351475
	180.6	0.0252219	0.00934415	0.0149984	0.010544	0.00934726	0.00561943	0.00772349		180.6	0.266396	0.200513	0.141631	0.104368	0.0752447	0.046153	0.0351303
	180.8	0.025864	0.00935928	0.015151	0.0107653	0.00937559	0.00574843	0.00764674		180.8	0.266265	0.200415	0.141562	0.104317	0.0752077	0.0461304	0.035113
	181	0.0262705	0.00954896	0.0151193	0.0108647	0.00946689	0.00534071	0.00741933		181	0.266134	0.200316	0.141492	0.104265	0.0751708	0.0461077	0.0350958
	181.2	0.0269806	0.00982184	0.0155706	0.0114802	0.00951293	0.00515827	0.00750652		181.2	0.266003	0.200218	0.141423	0.104214	0.0751339	0.0460851	0.0350786
	181.4	0.027328	0.0103375	0.0158975	0.0115638	0.00985448	0.00523178	0.00795358		181.4	0.265873	0.20012	0.141353	0.104163	0.075097	0.0460625	0.0350614
	181.6	0.0274543	0.00994918	0.0160579	0.0116492	0.0096615	0.00532945	0.00822263		181.6	0.265742	0.200021	0.141284	0.104112	0.0750602	0.0460399	0.0350442
	181.8	0.0272135	0.00949247	0.0153455	0.0111793	0.00922269	0.00481851	0.00786197		181.8	0.265612	0.199923	0.141215	0.104061	0.0750233	0.0460173	0.0350269
	182	0.0274594	0.00986004	0.0152789	0.0116425	0.00927448	0.00461813	0.00790265		182	0.265481	0.199825	0.141145	0.10401	0.0749865	0.0459947	0.0350097
	182.2	0.0268971	0.00951454	0.0147006	0.011393	0.00871581	0.00428632	0.00760779		182.2	0.265351	0.199727	0.141076	0.103959	0.0749497	0.0459721	0.0349926
	182.4	0.0266153	0.00935891	0.0143726	0.0109054	0.0085284	0.00371706	0.00767022		182.4	0.265221	0.199629	0.141007	0.103908	0.0749129	0.0459495	0.0349754
	182.6	0.0261971	0.00950592	0.0145005	0.0106255	0.0081921	0.00357761	0.00784486		182.6	0.265091	0.199531	0.140937	0.103857	0.0748761	0.045927	0.0349582
	182.8	0.0254998	0.00933211	0.0148064	0.0104315	0.00780621	0.00344122	0.00768916		182.8	0.26496	0.199433	0.140868	0.103806	0.0748393	0.0459044	0.0349411
	183	0.0256667	0.00945474	0.0152	0.0101584	0.00780399	0.00370092	0.0079704		183	0.26483	0.199335	0.140799	0.103755	0.0748026	0.0458819	0.0349239
	183.2	0.0254289	0.00869865	0.0151698	0.00991432	0.00776586	0.00364286	0.00806279		183.2	0.2647	0.199237	0.14073	0.103704	0.0747659	0.0458594	0.0349068
	183.4	0.0254292	0.00883268	0.0154879	0.00973459	0.0078273	0.0037838	0.00813771		183.4	0.26457	0.199139	0.140661	0.103653	0.0747292	0.0458368	0.0348896
	183.6	0.0252725	0.00856407	0.0159911	0.00965928	0.0080884	0.00351023	0.00824618		183.6	0.264441	0.199042	0.140592	0.103602	0.0746925	0.0458143	0.0348725
	183.8	0.0253437	0.00884629	0.0161921	0.0098758	0.00802331	0.00385739	0.00857823		183.8	0.264311	0.198944	0.140523	0.103551	0.0746558	0.0457919	0.0348554
	184	0.0259074	0.00882915	0.0166367	0.0100802	0.00829106	0.00427377	0.00886703		184	0.264181	0.198846	0.140454	0.1035	0.0746192	0.0457694	0.0348383
	184.2	0.0255298	0.00880531	0.0169176	0.0099495	0.00859322	0.00455475	0.00930595		184.2	0.264051	0.198749	0.140385	0.103449	0.0745825	0.0457469	0.0348212
	184.4	0.0254971	0.00873874	0.0168313	0.0100249	0.00872126	0.00486563	0.0094262		184.4	0.263922	0.198651	0.140316	0.103399	0.0745459	0.0457244	0.0348041
	184.6	0.0253279	0.00867811	0.0162453	0.00969103	0.00862796	0.00481935	0.0093697		184.6	0.263792	0.198554	0.140247	0.103348	0.0745093	0.045702	0.034787
	184.8	0.0261993	0.00931142	0.0162658	0.00982757	0.00887733	0.00545102	0.00962246		184.8	0.263663	0.198456	0.140178	0.103297	0.0744728	0.0456796	0.0347699
	185	0.0263739	0.00969628	0.0157368	0.00979467	0.0090572	0.0054401	0.00961387		185	0.263533	0.198359	0.140109	0.103246	0.0744362	0.0456571	0.0347528
	185.2	0.0268258	0.0104482	0.0159707	0.00961207	0.00939824	0.00599325	0.00953026		185.2	0.263404	0.198261	0.140041	0.103196	0.0743996	0.0456347	0.0347358
	185.4	0.0267784	0.0110165	0.0158309	0.00952469	0.0096056	0.00605135	0.00966208		185.4	0.263275	0.198164	0.139972	0.103145	0.0743631	0.0456123	0.0347187
	185.6	0.0265781	0.010916	0.0154136	0.00901547	0.00950872	0.0059355	0.00920976		185.6	0.263145	0.198067	0.139903	0.103094	0.0743266	0.0455899	0.0347017
	185.8	0.0265084	0.0109521	0.0145563	0.00911249	0.00955191	0.00619131	0.00908571		185.8	0.263016	0.197969	0.139835	0.103044	0.0742901	0.0455675	0.0346846
	186	0.0264899	0.0111315	0.0143319	0.00918575	0.00977803	0.00611197	0.00908183		186	0.262887	0.197872	0.139766	0.102993	0.0742537	0.0455452	0.0346676
	186.2	0.0261947	0.0104026	0.0144441	0.00891515	0.00955583	0.00564576	0.00889788		186.2	0.262758	0.197775	0.139697	0.102943	0.0742172	0.0455228	0.0346506
	186.4	0.0260701	0.0102251	0.0146413	0.00871751	0.00988	0.00569735	0.0092229		186.4	0.262629	0.197678	0.139629	0.102892	0.0741808	0.0455005	0.0346336
	186.6	0.0260724	0.0098861	0.0147835	0.00839059	0.00978322	0.00560938	0.00885005		186.6	0.2625	0.197581	0.13956	0.102842	0.0741444	0.0454781	0.0346166
	186.8	0.0264838	0.0102229	0.0154142	0.00918358	0.0100431	0.00589273	0.00902915		186.8	0.262371	0.197484	0.139492	0.102791	0.074108	0.0454558	0.0345996
	187	0.0264982	0.00978116	0.0154911	0.00871832	0.00981936	0.00589666	0.00893466		187	0.262242	0.197387	0.139423	0.102741	0.0740716	0.0454335	0.0345826
	187.2	0.0260969	0.00897642	0.0152314	0.00795872	0.00922923	0.00543291	0.00826815		187.2	0.262114	0.19729	0.139355	0.10269	0.0740352	0.0454112	0.0345656
	187.4	0.0258006	0.00859507	0.0154709	0.00809036	0.00895962	0.00490826	0.00791556		187.4	0.261985	0.197193	0.139286	0.10264	0.0739989	0.0453889	0.0345487
	187.6	0.0260928	0.00852815	0.016324	0.00856723	0.00900316	0.0049676	0.00829964		187.6	0.261856	0.197096	0.139218	0.102589	0.0739626	0.0453666	0.0345317
	187.8	0.0263274	0.00850966	0.0164259	0.00872945	0.00876275	0.00516481	0.00846163		187.8	0.261728	0.197	0.13915	0.102539	0.0739262	0.0453443	0.0345147
	188	0.0262387	0.00824373	0.0162481	0.00897334	0.00840609	0.0050136	0.00855787		188	0.261599	0.196903	0.139081	0.102489	0.07389	0.0453221	0.0344978
	188.2	0.0254156	0.00784131	0.0157544	0.00909374	0.00845849	0.00498897	0.00832507		188.2	0.261471	0.196806	0.139013	0.102438	0.0738537	0.0452998	0.0344809
	188.4	0.0252053	0.00735654	0.0151789	0.00915131	0.00762923	0.00455322	0.00774154		188.4	0.261343	0.19671	0.138945	0.102388	0.0738174	0.0452776	0.034464
	188.6	0.025156	0.00724202	0.014965	0.00949304	0.00761171	0.00453948	0.00769508		188.6	0.261214	0.196613	0.138877	0.102338	0.0737812	0.0452554	0.034447
	188.8	0.0256576	0.00745012	0.0148531	0.00974492	0.00773699	0.00514865	0.007779		188.8	0.261086	0.196517	0.138808	0.102288	0.073745	0.0452332	0.0344301
	189	0.0251528	0.00671577	0.0139072	0.00918686	0.00741008	0.00459841	0.0070539		189	0.260958	0.19642	0.13874	0.102237	0.0737088	0.045211	0.0344132
	189.2	0.0248016	0.0064447	0.0139481	0.0089545	0.00740272	0.00472446	0.00641467		189.2	0.26083	0.196324	0.138672	0.102187	0.0736726	0.0451888	0.0343963
	189.4	0.0248467	0.00660999	0.0140678	0.00911377	0.00757571	0.00487469	0.00659241		189.4	0.260702	0.196227	0.138604	0.102137	0.0736364	0.0451666	0.0343794
	189.6	0.024514	0.00652086	0.0140993	0.00888204	0.00802289	0.0051072	0.00682998		189.6	0.260574	0.196131	0.138536	0.102087	0.0736003	0.0451444	0.0343626
	189.8	0.0247422	0.0062685	0.0140713	0.00892697	0.00786889	0.00532632	0.00702725		189.8	0.260446	0.196035	0.138468	0.102037	0.0735641	0.0451222	0.0343457
	190	0.024432	0.00634989	0.0139045	0.00854693	0.00770129	0.0047478	0.00667973		190	0.260318	0.195939	0.1384	0.101987	0.073528	0.0451001	0.0343288
	190.2	0.0242587	0.00644031	0.0141556	0.00860697	0.0078875	0.00510355	0.00688571		190.2	0.26019	0.195842	0.138332	0.101937	0.0734919	0.0450779	0.034312
	190.4	0.024311	0.00674102	0.0136929	0.00840883	0.00775757	0.00535421	0.00727839		190.4	0.260062	0.195746	0.138264	0.101887	0.0734559	0.0450558	0.0342951
	190.6	0.0245934	0.00704401	0.0139853	0.00811704	0.00763965	0.00481285	0.00732831		190.6	0.259935	0.19565	0.138196	0.101837	0.0734198	0.0450337	0.0342783
	190.8	0.0245611	0.00771646	0.0140703	0.0087783	0.00761724	0.00479272	0.00756168		190.8	0.259807	0.195554	0.138128	0.101787	0.0733837	0.0450116	0.0342615
	191	0.0237992	0.00745688	0.0135741	0.0075309	0.00710257	0.00455158	0.00721211		191	0.25968	0.195458	0.138061	0.101737	0.0733477	0.0449895	0.0342447
	191.2	0.0232346	0.00750551	0.0132248	0.00707462	0.00654211	0.00407615	0.00669696		191.2	0.259552	0.195362	0.137993	0.101687	0.0733117	0.0449674	0.0342278
	191.4	0.023092	0.00778071	0.0136725	0.00766833	0.0069058	0.00423556	0.00694455		191.4	0.259425	0.195266	0.137925	0.101637	0.0732757	0.0449453	0.034211
	191.6	0.0232666	0.0080075	0.0138863	0.00776517	0.0068213	0.00433763	0.00708856		191.6	0.259297	0.19517	0.137857	0.101587	0.0732398	0.0449233	0.0341942
	191.8	0.0237166	0.00815988	0.0135999	0.00829791	0.00695048	0.00447603	0.00722858		191.8	0.25917	0.195075	0.13779	0.101537	0.0732038	0.0449012	0.0341775
	192	0.0240776	0.00864655	0.0137492	0.00899317	0.00722394	0.0048783	0.00737148		192	0.259043	0.194979	0.137722	0.101487	0.0731679	0.0448792	0.0341607
	192.2	0.0245872	0.00875834	0.0140169	0.0095353	0.00757882	0.0053071	0.00777252		192.2	0.258916	0.194883	0.137655	0.101437	0.073132	0.0448571	0.0341439
	192.4	0.0252117	0.00916563	0.0141793	0.0105405	0.00762181	0.00554474	0.0082906		192.4	0.258789	0.194787	0.137587	0.101388	0.073096	0.0448351	0.0341272
	192.6	0.0252257	0.00868163	0.0143059	0.010935	0.00768769	0.00549722	0.00830223		192.6	0.258662	0.194692	0.137519	0.101338	0.0730602	0.0448131	0.0341104
	192.8	0.0257949	0.00886252	0.0142266	0.0114106	0.00812831	0.00614509	0.00867627		192.8	0.258535	0.194596	0.137452	0.101288	0.0730243	0.0447911	0.0340937
	193	0.0256125	0.00833415	0.0138318	0.0113219	0.00784041	0.00587033	0.00813783		193	0.258408	0.194501	0.137384	0.101238	0.0729884	0.0447691	0.0340769
	193.2	0.0256757	0.0083401	0.0142912	0.0116433	0.00836761	0.00615178	0.00799944		193.2	0.258281	0.194405	0.137317	0.101189	0.0729526	0.0447472	0.0340602
	193.4	0.0263119	0.00883748	0.0147999	0.011958	0.00888662	0.00630252	0.00847585		193.4	0.258154	0.19431	0.13725	0.101139	0.0729168	0.0447252	0.0340435
	193.6	0.0261742	0.00888656	0.0149627	0.0122147	0.00910661	0.0061077	0.00867739		193.6	0.258027	0.194214	0.137182	0.101089	0.072881	0.0447032	0.0340268
	193.8	0.0259003	0.00860039	0.0144875	0.0115678	0.00829218	0.00532415	0.00824316		193.8	0.257901	0.194119	0.137115	0.10104	0.0728452	0.0446813	0.0340101
	194	0.0255225	0.00857121	0.0141226	0.0113989	0.00823552	0.0050846	0.00794148		194	0.257774	0.194024	0.137048	0.10099	0.0728095	0.0446594	0.0339933
	194.2	0.0252785	0.00803713	0.0138372	0.0110226	0.00812753	0.00511908	0.00801807		194.2	0.257647	0.193928	0.13698	0.100941	0.0727737	0.0446374	0.0339767
	194.4	0.024967	0.00738431	0.0135888	0.0102953	0.00775622	0.00465543	0.00790147		194.4	0.257521	0.193833	0.136913	0.100891	0.072738	0.0446155	0.03396
	194.6	0.0242185	0.00694497	0.0135496	0.00924344	0.00756804	0.00375029	0.00785083		194.6	0.257395	0.193738	0.136846	0.100841	0.0727023	0.0445936	0.0339433
	194.8	0.0235283	0.00655704	0.0132784	0.00856538	0.00781387	0.0037205	0.00760858		194.8	0.257268	0.193643	0.136779	0.100792	0.0726666	0.0445717	0.0339267
	195	0.0228593	0.00595927	0.0131405	0.0076976	0.00777179	0.00336103	0.00727426		195	0.257142	0.193548	0.136711	0.100742	0.0726309	0.0445498	0.03391
	195.2	0.0221496	0.00542402	0.0128431	0.00748832	0.00715146	0.00272166	0.00675881		195.2	0.257016	0.193453	0.136644	0.100693	0.0725953	0.044528	0.0338934
	195.4	0.0222261	0.00525273	0.0131207	0.00764333	0.0073347	0.00284364	0.00679045		195.4	0.25689	0.193358	0.136577	0.100644	0.0725596	0.0445061	0.0338767
	195.6	0.0223	0.00498479	0.0132648	0.00736557	0.00741468	0.00276134	0.00700778		195.6	0.256763	0.193263	0.13651	0.100594	0.072524	0.0444843	0.0338601
	195.8	0.0223986	0.00506246	0.0134867	0.00741557	0.00754064	0.00272346	0.00708653		195.8	0.256637	0.193168	0.136443	0.100545	0.0724884	0.0444624	0.0338435
	196	0.0223898	0.00554184	0.0139813	0.00761053	0.00741428	0.00285879	0.00707472		196	0.256511	0.193073	0.136376	0.100495	0.0724528	0.0444406	0.0338268
	196.2	0.0230851	0.0065846	0.0145311	0.00840918	0.0078824	0.00351182	0.00791574		196.2	0.256385	0.192979	0.136309	0.100446	0.0724173	0.0444188	0.0338102
	196.4	0.0233331	0.00725682	0.0147442	0.00954812	0.00843554	0.00425011	0.00843649		196.4	0.25626	0.192884	0.136242	0.100397	0.0723817	0.044397	0.0337936
	196.6	0.0236052	0.00719577	0.014686	0.00969024	0.00874073	0.00473301	0.00813718		196.6	0.256134	0.192789	0.136175	0.100347	0.0723462	0.0443752	0.0337771
	196.8	0.0243311	0.00807142	0.0149116	0.0100522	0.00922909	0.00531589	0.00848419		196.8	0.256008	0.192694	0.136109	0.100298	0.0723107	0.0443534	0.0337605
	197	0.0241054	0.00796174	0.0146902	0.0100067	0.00890077	0.00548261	0.00804263		197	0.255882	0.1926	0.136042	0.100249	0.0722752	0.0443316	0.0337439
	197.2	0.0242308	0.00862877	0.0145432	0.0106643	0.00915245	0.00581305	0.0085254		197.2	0.255757	0.192505	0.135975	0.1002	0.0722397	0.0443099	0.0337273
	197.4	0.0241329	0.00889203	0.0142374	0.0106359	0.0086921	0.00553507	0.00875683		197.4	0.255631	0.192411	0.135908	0.100151	0.0722042	0.0442881	0.0337108
	197.6	0.024167	0.00906516	0.0140349	0.0111749	0.00847757	0.0057624	0.00872668		197.6	0.255506	0.192316	0.135842	0.100101	0.0721688	0.0442664	0.0336942
	197.8	0.0236617	0.00845153	0.0131689	0.0108491	0.0077753	0.0053057	0.0084285		197.8	0.25538	0.192222	0.135775	0.100052	0.0721334	0.0442446	0.0336777
	198	0.0240413	0.00817272	0.0126922	0.0108879	0.00782665	0.00583214	0.00809087		198	0.255255	0.192128	0.135708	0.100003	0.0720979	0.0442229	0.0336612
	198.2	0.0243155	0.00789906	0.0128651	0.010981	0.00793626	0.00592856	0.0082168		198.2	0.25513	0.192033	0.135642	0.0999541	0.0720626	0.0442012	0.0336446
	198.4	0.024257	0.00775447	0.0128549	0.0106562	0.00815307	0.00587125	0.00825161		198.4	0.255004	0.191939	0.135575	0.099905	0.0720272	0.0441795	0.0336281
	198.6	0.0241791	0.00719114	0.0124432	0.0105852	0.00821807	0.00564617	0.00811477		198.6	0.254879	0.191845	0.135508	0.099856	0.0719918	0.0441578	0.0336116
	198.8	0.024554	0.0068134	0.0127058	0.0113688	0.00864964	0.00594854	0.00800081		198.8	0.254754	0.191751	0.135442	0.0998069	0.0719565	0.0441361	0.0335951
	199	0.0245145	0.00710334	0.01263	0.011117	0.00842742	0.00553426	0.00798487		199	0.254629	0.191657	0.135375	0.0997579	0.0719212	0.0441145	0.0335786
	199.2	0.0241345	0.00713632	0.0126331	0.0110507	0.00800164	0.0051462	0.00796386		199.2	0.254504	0.191562	0.135309	0.099709	0.0718859	0.0440928	0.0335621
	199.4	0.0243097	0.00730722	0.0127148	0.0112163	0.00795075	0.00500345	0.00799624		199.4	0.254379	0.191468	0.135243	0.09966	0.0718506	0.0440712	0.0335457
	199.6	0.0242282	0.00685057	0.0130487	0.0108496	0.0078078	0.00469311	0.00833072		199.6	0.254254	0.191374	0.135176	0.0996111	0.0718153	0.0440495	0.0335292
	199.8	0.0241918	0.00684154	0.0133963	0.0104721	0.00762946	0.00448613	0.00801461		199.8	0.254129	0.19128	0.13511	0.0995622	0.07178	0.0440279	0.0335127
	200	0.0243423	0.00723922	0.0134319	0.0103717	0.00751729	0.00447656	0.00792061		200	0.254005	0.191187	0.135044	0.0995133	0.0717448	0.0440063	0.0334963
	200.2	0.0248721	0.00765648	0.0140576	0.0106908	0.00862605	0.00503027	0.00872059		200.2	0.25388	0.191093	0.134977	0.0994645	0.0717096	0.0439847	0.0334798
	200.4	0.0254817	0.00773158	0.0142035	0.0106159	0.00940091	0.00568344	0.00888543		200.4	0.253755	0.190999	0.134911	0.0994156	0.0716744	0.0439631	0.0334634
	200.6	0.0254218	0.00759322	0.0143561	0.0103187	0.00925592	0.00574529	0.00885978		200.6	0.253631	0.190905	0.134845	0.0993668	0.0716392	0.0439415	0.033447
	200.8	0.0251917	0.00714281	0.0143106	0.0097888	0.00857514	0.00539609	0.00875989		200.8	0.253506	0.190811	0.134779	0.0993181	0.071604	0.04392	0.0334306
	201	0.0246624	0.00687332	0.0141647	0.00971151	0.00854556	0.00591982	0.00869567		201	0.253382	0.190718	0.134712	0.0992693	0.0715689	0.0438984	0.0334141
	201.2	0.024472	0.00673733	0.0139476	0.00950576	0.00812432	0.00576949	0.00870911		201.2	0.253257	0.190624	0.134646	0.0992206	0.0715337	0.0438769	0.0333977
	201.4	0.0240187	0.00641584	0.0136601	0.00924854	0.00734642	0.00535582	0.00796684		201.4	0.253133	0.190531	0.13458	0.0991719	0.0714986	0.0438553	0.0333813
	201.6	0.0239212	0.00648147	0.0140058	0.00989454	0.00733786	0.00568148	0.0076906		201.6	0.253009	0.190437	0.134514	0.0991232	0.0714635	0.0438338	0.0333649
	201.8	0.0234606	0.00597717	0.013911	0.00966011	0.0071994	0.00540193	0.00768044		201.8	0.252885	0.190344	0.134448	0.0990745	0.0714284	0.0438123	0.0333486
	202	0.0236886	0.00611094	0.014329	0.00979636	0.00711637	0.00552751	0.00746489		202	0.25276	0.19025	0.134382	0.0990259	0.0713934	0.0437908	0.0333322
	202.2	0.023439	0.00670585	0.0147759	0.0100945	0.00711053	0.00540922	0.00755042		202.2	0.252636	0.190157	0.134316	0.0989773	0.0713583	0.0437693	0.0333158
	202.4	0.0231091	0.00675155	0.0144829	0.00999789	0.00736213	0.005316	0.00730723		202.4	0.252512	0.190063	0.13425	0.0989287	0.0713233	0.0437478	0.0332995
	202.6	0.0232415	0.00700258	0.0144273	0.0104523	0.00748451	0.00524358	0.0074012		202.6	0.252388	0.18997	0.134184	0.0988801	0.0712883	0.0437263	0.0332831
	202.8	0.0234292	0.00742127	0.0146653	0.0107247	0.00793764	0.00495838	0.00779534		202.8	0.252264	0.189877	0.134118	0.0988316	0.0712533	0.0437048	0.0332668
	203	0.0233019	0.00780746	0.0142835	0.010118	0.00792562	0.00451768	0.00797426		203	0.252141	0.189784	0.134052	0.0987831	0.0712183	0.0436834	0.0332505
	203.2	0.023649	0.00789779	0.0147368	0.010613	0.0079772	0.00464525	0.00802104		203.2	0.252017	0.18969	0.133987	0.0987346	0.0711833	0.0436619	0.0332341
	203.4	0.0239482	0.00794549	0.0149472	0.0104226	0.00764763	0.00465253	0.00841496		203.4	0.251893	0.189597	0.133921	0.0986861	0.0711484	0.0436405	0.0332178
	203.6	0.0243807	0.007469	0.0149514	0.0099898	0.00774849	0.00457757	0.0085355		203.6	0.251769	0.189504	0.133855	0.0986377	0.0711135	0.0436191	0.0332015
	203.8	0.0243608	0.00739188	0.0151038	0.00963211	0.00811668	0.00432621	0.00876552		203.8	0.251646	0.189411	0.133789	0.0985892	0.0710786	0.0435977	0.0331852
	204	0.0244206	0.00692477	0.0147441	0.00939591	0.00810273	0.00398756	0.00919795		204	0.251522	0.189318	0.133724	0.0985408	0.0710437	0.0435763	0.0331689
	204.2	0.0247243	0.00710228	0.0150331	0.00977992	0.0088427	0.00440008	0.00982124		204.2	0.251399	0.189225	0.133658	0.0984925	0.0710088	0.0435549	0.0331526
	204.4	0.0254847	0.00735986	0.0150299	0.010211	0.009173	0.00520681	0.0102624		204.4	0.251275	0.189132	0.133593	0.0984441	0.0709739	0.0435335	0.0331364
	204.6	0.025314	0.0070701	0.0151097	0.0101057	0.0090241	0.00505388	0.0104987		204.6	0.251152	0.189039	0.133527	0.0983958	0.0709391	0.0435121	0.0331201
	204.8	0.0253445	0.0063059	0.0148701	0.00977381	0.00914018	0.00531227	0.0103603		204.8	0.251029	0.188947	0.133461	0.0983475	0.0709043	0.0434908	0.0331038
	205	0.0253582	0.00638997	0.0152243	0.00995648	0.00947038	0.00573204	0.0105703		205	0.250906	0.188854	0.133396	0.0982992	0.0708695	0.0434694	0.0330876
	205.2	0.0257519	0.00669798	0.0152552	0.0101132	0.00921562	0.00538379	0.0105627		205.2	0.250782	0.188761	0.13333	0.098251	0.0708347	0.0434481	0.0330713
	205.4	0.0256658	0.00739347	0.0151738	0.01066	0.00881518	0.00541556	0.0104524		205.4	0.250659	0.188669	0.133265	0.0982027	0.0707999	0.0434267	0.0330551
	205.6	0.0253397	0.00765167	0.0155239	0.0112137	0.00870529	0.00530912	0.0107209		205.6	0.250536	0.188576	0.1332	0.0981545	0.0707651	0.0434054	0.0330389
	205.8	0.025243	0.00765091	0.0155345	0.0112036	0.00849949	0.00533746	0.0109207		205.8	0.250413	0.188483	0.133134	0.0981063	0.0707304	0.0433841	0.0330227
	206	0.0248384	0.00767605	0.0150554	0.0109155	0.00774969	0.00506162	0.0106562		206	0.25029	0.188391	0.133069	0.0980582	0.0706957	0.0433628	0.0330065
	206.2	0.0246322	0.00810437	0.0149991	0.0108136	0.00774906	0.00492668	0.0105514		206.2	0.250167	0.188298	0.133003	0.09801	0.070661	0.0433415	0.0329903
	206.4	0.0249045	0.00859472	0.0152868	0.0111245	0.00813662	0.0053781	0.0109034		206.4	0.250045	0.188206	0.132938	0.0979619	0.0706263	0.0433202	0.0329741
	206.6	0.0251104	0.00858351	0.0154003	0.0109977	0.00814452	0.00514078	0.0107565		206.6	0.249922	0.188114	0.132873	0.0979138	0.0705916	0.043299	0.0329579
	206.8	0.0256594	0.00862608	0.0157726	0.0108981	0.00858408	0.00520201	0.0109487		206.8	0.249799	0.188021	0.132808	0.0978658	0.070557	0.0432777	0.0329417
	207	0.0261123	0.00883342	0.0159446	0.010848	0.00860965	0.00550341	0.0108133		207	0.249677	0.187929	0.132742	0.0978177	0.0705223	0.0432565	0.0329255
	207.2	0.026195	0.00897007	0.016221	0.0105831	0.0084207	0.00555031	0.0105912		207.2	0.249554	0.187837	0.132677	0.0977697	0.0704877	0.0432352	0.0329094
	207.4	0.0262129	0.00886301	0.0162197	0.010463	0.0083035	0.00520753	0.0106337		207.4	0.249432	0.187744	0.132612	0.0977217	0.0704531	0.043214	0.0328932
	207.6	0.026206	0.00838605	0.0155538	0.0101683	0.00818379	0.00506003	0.0100015		207.6	0.249309	0.187652	0.132547	0.0976737	0.0704185	0.0431928	0.0328771
	207.8	0.0258465	0.0080364	0.0153018	0.0099616	0.0080765	0.00469571	0.00981581		207.8	0.249187	0.18756	0.132482	0.0976258	0.070384	0.0431716	0.0328609
	208	0.02576	0.00745597	0.0149265	0.00982076	0.00762791	0.00491064	0.00955168		208	0.249064	0.187468	0.132417	0.0975778	0.0703494	0.0431504	0.0328448
	208.2	0.0260234	0.00795779	0.0147755	0.0103201	0.00802448	0.00538746	0.0095342		208.2	0.248942	0.187376	0.132352	0.09753	0.0703149	0.0431292	0.0328287
	208.4	0.0257851	0.00700482	0.0143879	0.0100083	0.00783999	0.00512169	0.00922819		208.4	0.24882	0.187284	0.132287	0.0974821	0.0702803	0.0431081	0.0328126
	208.6	0.0254504	0.00665021	0.0142939	0.00957718	0.0080354	0.00489843	0.00904637		208.6	0.248698	0.187192	0.132222	0.0974342	0.0702458	0.0430869	0.0327964
	208.8	0.0249317	0.00613053	0.0138616	0.00927336	0.00773698	0.00483382	0.00845538		208.8	0.248576	0.1871	0.132157	0.0973864	0.0702114	0.0430657	0.0327803
	209	0.0247832	0.00644023	0.0136003	0.00913138	0.00747664	0.00460931	0.00843619		209	0.248454	0.187008	0.132092	0.0973386	0.0701769	0.0430446	0.0327643
	209.2	0.0248365	0.00692671	0.0137235	0.00898636	0.00738003	0.00489953	0.00845618		209.2	0.248332	0.186917	0.132027	0.0972908	0.0701424	0.0430235	0.0327482
	209.4	0.0240118	0.00688859	0.0132999	0.00926611	0.00693866	0.00501755	0.00863833		209.4	0.24821	0.186825	0.131963	0.097243	0.070108	0.0430024	0.0327321
	209.6	0.023906	0.00638621	0.0133468	0.00960176	0.00696139	0.00527457	0.0088935		209.6	0.248088	0.186733	0.131898	0.0971953	0.0700736	0.0429812	0.032716
	209.8	0.023944	0.00645525	0.0135086	0.00976177	0.00683727	0.00532817	0.00889035		209.8	0.247966	0.186641	0.131833	0.0971476	0.0700392	0.0429601	0.0327
	210	0.0239809	0.00612863	0.013456	0.00959111	0.00688682	0.00531653	0.0088089		210	0.247844	0.18655	0.131768	0.0970999	0.0700048	0.042939	0.0326839
	210.2	0.0243443	0.006216	0.014047	0.0100685	0.00744706	0.00519941	0.00843467		210.2	0.247723	0.186458	0.131704	0.0970522	0.0699704	0.042918	0.0326679
	210.4	0.0245648	0.00633872	0.0145739	0.0100138	0.00779918	0.00548169	0.00874581		210.4	0.247601	0.186367	0.131639	0.0970046	0.0699361	0.0428969	0.0326518
	210.6	0.0248441	0.006015	0.0143978	0.00959615	0.00765266	0.00506382	0.00840712		210.6	0.24748	0.186275	0.131574	0.096957	0.0699018	0.0428758	0.0326358
	210.8	0.0254187	0.00669041	0.0150557	0.00964676	0.00813931	0.00534146	0.00909798		210.8	0.247358	0.186184	0.13151	0.0969094	0.0698674	0.0428548	0.0326198
	211	0.0250294	0.00649111	0.014843	0.00941181	0.00783869	0.0053287	0.0086124		211	0.247237	0.186092	0.131445	0.0968618	0.0698331	0.0428338	0.0326038
	211.2	0.0248463	0.0065966	0.0145494	0.00883803	0.0076184	0.00507839	0.00806761		211.2	0.247115	0.186001	0.131381	0.0968142	0.0697989	0.0428127	0.0325878
	211.4	0.0252773	0.00695571	0.0147888	0.00931884	0.0078983	0.00526819	0.00797652		211.4	0.246994	0.18591	0.131316	0.0967667	0.0697646	0.0427917	0.0325718
	211.6	0.0251282	0.00681947	0.014141	0.00891279	0.00764214	0.00529409	0.0075845		211.6	0.246873	0.185818	0.131252	0.0967192	0.0697303	0.0427707	0.0325558
	211.8	0.0244291	0.00625365	0.0137013	0.00846943	0.00746845	0.00474917	0.00711842		211.8	0.246752	0.185727	0.131187	0.0966717	0.0696961	0.0427497	0.0325398
	212	0.0237875	0.00605208	0.0136051	0.00846173	0.0071862	0.00458448	0.00680117		212	0.24663	0.185636	0.131123	0.0966243	0.0696619	0.0427287	0.0325238
	212.2	0.0236499	0.00628916	0.0137186	0.00863756	0.00739573	0.00423387	0.00680563		212.2	0.246509	0.185545	0.131059	0.0965768	0.0696277	0.0427078	0.0325078
	212.4	0.0229955	0.00574158	0.0133489	0.00790792	0.00688251	0.003876	0.00633019		212.4	0.246388	0.185454	0.130994	0.0965294	0.0695935	0.0426868	0.0324919
	212.6	0.0226083	0.00586942	0.0129392	0.00768054	0.00694275	0.00381906	0.00639626		212.6	0.246267	0.185363	0.13093	0.096482	0.0695594	0.0426658	0.0324759
	212.8	0.0221953	0.00600339	0.0125936	0.00758047	0.00647631	0.00359356	0.00638809		212.8	0.246146	0.185272	0.130866	0.0964347	0.0695252	0.0426449	0.03246
	213	0.0221865	0.00654203	0.0128965	0.00756029	0.00626691	0.00373301	0.0071468		213	0.246026	0.185181	0.130801	0.0963873	0.0694911	0.042624	0.0324441
	213.2	0.0217714	0.00672944	0.0133826	0.00754098	0.00589393	0.00386525	0.00723027		213.2	0.245905	0.18509	0.130737	0.09634	0.069457	0.042603	0.0324281
	213.4	0.0220968	0.0075207	0.0136775	0.00866799	0.00641862	0.00421004	0.00793033		213.4	0.245784	0.184999	0.130673	0.0962927	0.0694229	0.0425821	0.0324122
	213.6	0.0227771	0.00759218	0.0142489	0.00903819	0.00659632	0.00424972	0.00806446		213.6	0.245663	0.184908	0.130609	0.0962454	0.0693888	0.0425612	0.0323963
	213.8	0.0232448	0.00834031	0.0150958	0.00975277	0.0066704	0.00434782	0.00846071		213.8	0.245543	0.184817	0.130545	0.0961982	0.0693547	0.0425403	0.0323804
	214	0.0238257	0.00837569	0.0159089	0.0100461	0.00700265	0.00475768	0.00870636		214	0.245422	0.184727	0.130481	0.096151	0.0693207	0.0425194	0.0323645
	214.2	0.0242084	0.00819676	0.0163978	0.010679	0.00722911	0.00480392	0.0087022		214.2	0.245302	0.184636	0.130417	0.0961038	0.0692867	0.0424986	0.0323486
	214.4	0.0244841	0.00818221	0.0167899	0.0105441	0.00719164	0.00506063	0.00922125		214.4	0.245181	0.184545	0.130353	0.0960566	0.0692526	0.0424777	0.0323327
	214.6	0.0250422	0.0084824	0.0172117	0.0108929	0.00728498	0.0052683	0.00973484		214.6	0.245061	0.184455	0.130289	0.0960094	0.0692187	0.0424568	0.0323169
	214.8	0.0251617	0.00861997	0.0176122	0.0108124	0.00745863	0.00529889	0.00964888		214.8	0.244941	0.184364	0.130225	0.0959623	0.0691847	0.042436	0.032301
	215	0.0250163	0.00816894	0.0173262	0.0113789	0.00741547	0.00569219	0.00909887		215	0.244821	0.184274	0.130161	0.0959152	0.0691507	0.0424152	0.0322851
	215.2	0.0254518	0.00833882	0.0173099	0.0117034	0.00786317	0.00554322	0.00885666		215.2	0.2447	0.184183	0.130097	0.0958681	0.0691168	0.0423943	0.0322693
	215.4	0.0254081	0.0084066	0.0172254	0.012302	0.00809186	0.00568512	0.00909285		215.4	0.24458	0.184093	0.130033	0.0958211	0.0690828	0.0423735	0.0322535
	215.6	0.0248682	0.00751563	0.0165908	0.0119891	0.00802813	0.00507592	0.00864326		215.6	0.24446	0.184003	0.129969	0.095774	0.0690489	0.0423527	0.0322376
	215.8	0.024195	0.00729172	0.0164085	0.012137	0.00812912	0.00465628	0.00826225		215.8	0.24434	0.183912	0.129905	0.095727	0.069015	0.0423319	0.0322218
	216	0.0238486	0.00713255	0.0161701	0.012375	0.00804526	0.0047797	0.00834178		216	0.24422	0.183822	0.129842	0.09568	0.0689811	0.0423112	0.032206
	216.2	0.0238906	0.0070012	0.016104	0.0123165	0.00831369	0.00490552	0.00851221		216.2	0.2441	0.183732	0.129778	0.095633	0.0689473	0.0422904	0.0321902
	216.4	0.023407	0.00684501	0.0150879	0.0117191	0.00788758	0.00454833	0.00802199		216.4	0.24398	0.183641	0.129714	0.0955861	0.0689134	0.0422696	0.0321744
	216.6	0.0231995	0.00661262	0.0143672	0.0113329	0.00760981	0.00424664	0.00835083		216.6	0.243861	0.183551	0.12965	0.0955392	0.0688796	0.0422489	0.0321586
	216.8	0.0229578	0.00706907	0.0142162	0.0110785	0.00764888	0.00435573	0.00838018		216.8	0.243741	0.183461	0.129587	0.0954923	0.0688458	0.0422281	0.0321428
	217	0.0228274	0.00743467	0.0143781	0.0111191	0.00802284	0.00477822	0.00879102		217	0.243621	0.183371	0.129523	0.0954454	0.068812	0.0422074	0.032127
	217.2	0.0232028	0.00797641	0.0140154	0.0109895	0.00821602	0.00505005	0.00880391		217.2	0.243502	0.183281	0.12946	0.0953985	0.0687782	0.0421867	0.0321112
	217.4	0.0233353	0.00864972	0.0141744	0.0110655	0.00837025	0.00542546	0.00939853		217.4	0.243382	0.183191	0.129396	0.0953517	0.0687444	0.042166	0.0320955
	217.6	0.0233815	0.00871199	0.0144832	0.010954	0.00831863	0.0055422	0.00960812		217.6	0.243263	0.183101	0.129332	0.0953049	0.0687107	0.0421453	0.0320797
	217.8	0.0236993	0.00896942	0.014792	0.0113842	0.00831136	0.00592208	0.0097437		217.8	0.243143	0.183011	0.129269	0.0952581	0.068677	0.0421246	0.032064
	218	0.024105	0.00907119	0.0149817	0.0114185	0.00885847	0.00617355	0.0100406		218	0.243024	0.182922	0.129206	0.0952114	0.0686433	0.0421039	0.0320482
	218.2	0.0242557	0.00936963	0.0147192	0.0112103	0.00899101	0.00586525	0.00986787		218.2	0.242905	0.182832	0.129142	0.0951646	0.0686096	0.0420832	0.0320325
	218.4	0.0246231	0.0096522	0.0149688	0.0110066	0.00883452	0.0059041	0.0099029		218.4	0.242785	0.182742	0.129079	0.0951179	0.0685759	0.0420626	0.0320168
	218.6	0.0249182	0.00983556	0.0151671	0.0110862	0.00909758	0.00589336	0.0100183		218.6	0.242666	0.182652	0.129015	0.0950712	0.0685422	0.0420419	0.0320011
	218.8	0.0249416	0.0100619	0.0150681	0.0114283	0.00909852	0.00573998	0.00973481		218.8	0.242547	0.182563	0.128952	0.0950245	0.0685086	0.0420213	0.0319853
	219	0.0249456	0.0100623	0.0153487	0.0121875	0.0092515	0.00595615	0.00986887		219	0.242428	0.182473	0.128889	0.0949779	0.0684749	0.0420007	0.0319696
	219.2	0.0252967	0.00988473	0.0154891	0.0122437	0.00930949	0.00537908	0.00992641		219.2	0.242309	0.182383	0.128825	0.0949312	0.0684413	0.04198	0.0319539
	219.4	0.0256476	0.0102176	0.015771	0.0126812	0.00956351	0.00599222	0.0106737		219.4	0.24219	0.182294	0.128762	0.0948847	0.0684077	0.0419594	0.0319383
	219.6	0.02564	0.00941935	0.0159769	0.0128134	0.00981699	0.00595754	0.0104296		219.6	0.242071	0.182204	0.128699	0.0948381	0.0683741	0.0419388	0.0319226
	219.8	0.0256419	0.00956594	0.0164336	0.0132304	0.01017	0.00653898	0.0108438		219.8	0.241952	0.182115	0.128636	0.0947915	0.0683406	0.0419182	0.0319069
	220	0.0250842	0.00883315	0.0162053	0.0130092	0.00981508	0.00672891	0.0109264		220	0.241834	0.182026	0.128573	0.094745	0.068307	0.0418977	0.0318912
	220.2	0.0250324	0.00886178	0.0161922	0.0129878	0.00983826	0.00686981	0.010809		220.2	0.241715	0.181936	0.12851	0.0946985	0.0682735	0.0418771	0.0318756
	220.4	0.0247647	0.0090219	0.0160668	0.0125561	0.00997727	0.00698435	0.0110142		220.4	0.241596	0.181847	0.128446	0.094652	0.06824	0.0418565	0.0318599
	220.6	0.0248686	0.00869781	0.0162759	0.0122258	0.0101558	0.00748897	0.0114018		220.6	0.241478	0.181758	0.128383	0.0946055	0.0682065	0.041836	0.0318443
	220.8	0.0247001	0.00827984	0.0164913	0.0120128	0.010867	0.0074444	0.0112036		220.8	0.241359	0.181668	0.12832	0.0945591	0.068173	0.0418155	0.0318287
	221	0.0245033	0.0072915	0.0164805	0.011709	0.0106169	0.00732184	0.0114125		221	0.241241	0.181579	0.128257	0.0945127	0.0681395	0.0417949	0.031813
	221.2	0.0245275	0.00651018	0.0157098	0.0110018	0.00983362	0.00672192	0.0110437		221.2	0.241122	0.18149	0.128194	0.0944663	0.0681061	0.0417744	0.0317974
	221.4	0.0242146	0.00583423	0.0157604	0.0108991	0.00947152	0.00647936	0.0114314		221.4	0.241004	0.181401	0.128131	0.0944199	0.0680726	0.0417539	0.0317818
	221.6	0.0243765	0.00564599	0.0158397	0.0113519	0.00959493	0.00642236	0.0113864		221.6	0.240885	0.181312	0.128069	0.0943735	0.0680392	0.0417334	0.0317662
	221.8	0.0245889	0.00513656	0.0155477	0.0111978	0.00940503	0.00597243	0.011434		221.8	0.240767	0.181223	0.128006	0.0943272	0.0680058	0.0417129	0.0317506
	222	0.0241048	0.00537086	0.0151091	0.0107268	0.00947122	0.00560975	0.0112006		222	0.240649	0.181134	0.127943	0.0942809	0.0679724	0.0416924	0.031735
	222.2	0.024064	0.00510245	0.0149607	0.0106215	0.00886131	0.00534683	0.010684		222.2	0.240531	0.181045	0.12788	0.0942346	0.0679391	0.041672	0.0317195
	222.4	0.0241468	0.00491521	0.0151649	0.0106722	0.00841518	0.00501233	0.0107169		222.4	0.240413	0.180956	0.127817	0.0941884	0.0679057	0.0416515	0.0317039
	222.6	0.024102	0.00489539	0.0150789	0.0106942	0.00817647	0.00435825	0.0105422		222.6	0.240295	0.180867	0.127755	0.0941421	0.0678724	0.0416311	0.0316883
	222.8	0.0244415	0.00528322	0.0154145	0.0112911	0.00816069	0.00446199	0.0108214		222.8	0.240177	0.180779	0.127692	0.0940959	0.0678391	0.0416106	0.0316728
	223	0.0242954	0.00471508	0.0154846	0.0111375	0.00790024	0.00447657	0.0105724		223	0.240059	0.18069	0.127629	0.0940497	0.0678058	0.0415902	0.0316572
	223.2	0.0245926	0.0046365	0.0154112	0.0111863	0.0076402	0.00460874	0.0102377		223.2	0.239941	0.180601	0.127566	0.0940035	0.0677725	0.0415698	0.0316417
	223.4	0.0251107	0.00559391	0.0159215	0.0117814	0.00800295	0.00563716	0.0107153		223.4	0.239823	0.180512	0.127504	0.0939574	0.0677392	0.0415494	0.0316261
	223.6	0.0244903	0.00486458	0.0157411	0.0111486	0.00754637	0.00543987	0.0100073		223.6	0.239706	0.180424	0.127441	0.0939113	0.067706	0.041529	0.0316106
	223.8	0.0242509	0.00539032	0.0156868	0.0110402	0.0073882	0.00564792	0.0101519		223.8	0.239588	0.180335	0.127379	0.0938652	0.0676727	0.0415086	0.0315951
	224	0.0241118	0.00597843	0.0156383	0.0106854	0.00739092	0.00574173	0.00973694		224	0.23947	0.180247	0.127316	0.0938191	0.0676395	0.0414882	0.0315796
	224.2	0.0238854	0.00633974	0.0153574	0.0103192	0.00744444	0.00575767	0.00936694		224.2	0.239353	0.180158	0.127254	0.093773	0.0676063	0.0414679	0.0315641
	224.4	0.0238881	0.00673627	0.0156639	0.0102582	0.00792147	0.0060489	0.00982928		224.4	0.239235	0.18007	0.127191	0.093727	0.0675731	0.0414475	0.0315486
	224.6	0.0240518	0.00612376	0.0157504	0.00979	0.00782401	0.00592119	0.00950026		224.6	0.239118	0.179981	0.127129	0.093681	0.0675399	0.0414272	0.0315331
	224.8	0.02392	0.00575481	0.0155209	0.00943129	0.00788602	0.00522226	0.0095073		224.8	0.239	0.179893	0.127066	0.093635	0.0675068	0.0414068	0.0315176
	225	0.0238642	0.00533028	0.0152668	0.0094969	0.00784965	0.00544949	0.00969057		225	0.238883	0.179805	0.127004	0.093589	0.0674736	0.0413865	0.0315021
	225.2	0.0239532	0.00562106	0.0151143	0.00984617	0.00838599	0.00540383	0.00975781		225.2	0.238766	0.179716	0.126942	0.0935431	0.0674405	0.0413662	0.0314867
	225.4	0.0242099	0.00613123	0.0152658	0.0102748	0.00902828	0.00550946	0.010169		225.4	0.238649	0.179628	0.126879	0.0934972	0.0674074	0.0413459	0.0314712
	225.6	0.0241826	0.00629189	0.0154536	0.010567	0.00957926	0.00591648	0.0102077		225.6	0.238531	0.17954	0.126817	0.0934513	0.0673743	0.0413256	0.0314558
	225.8	0.0247962	0.00691477	0.0156047	0.0108068	0.00986145	0.0059954	0.0105124		225.8	0.238414	0.179452	0.126755	0.0934054	0.0673412	0.0413053	0.0314403
	226	0.0247356	0.00704146	0.0153641	0.0111106	0.0101941	0.00639348	0.0105696		226	0.238297	0.179364	0.126693	0.0933595	0.0673082	0.041285	0.0314249
	226.2	0.0251196	0.00691956	0.0154349	0.0117323	0.0101014	0.00655265	0.0109463		226.2	0.23818	0.179276	0.12663	0.0933137	0.0672751	0.0412647	0.0314095
	226.4	0.02478	0.00654176	0.0153135	0.0118728	0.00967873	0.00616186	0.0108738		226.4	0.238063	0.179188	0.126568	0.0932679	0.0672421	0.0412445	0.0313941
	226.6	0.0244953	0.00630599	0.015365	0.0116691	0.00948912	0.00573224	0.0106607		226.6	0.237947	0.1791	0.126506	0.0932221	0.0672091	0.0412242	0.0313786
	226.8	0.0241366	0.00659512	0.0150699	0.0114248	0.00906138	0.00579769	0.0103262		226.8	0.23783	0.179012	0.126444	0.0931764	0.0671761	0.041204	0.0313632
	227	0.0236744	0.00625012	0.0151392	0.0114375	0.00872654	0.00558268	0.00988612		227	0.237713	0.178924	0.126382	0.0931306	0.0671431	0.0411838	0.0313478
	227.2	0.0236674	0.00631747	0.0153682	0.0117672	0.00847704	0.00566488	0.00986554		227.2	0.237596	0.178836	0.12632	0.0930849	0.0671102	0.0411636	0.0313324
	227.4	0.0239994	0.00685113	0.0159188	0.0117468	0.00881255	0.00600959	0.0102411		227.4	0.23748	0.178748	0.126258	0.0930392	0.0670772	0.0411434	0.0313171
	227.6	0.0233199	0.00586984	0.0156942	0.0109455	0.00835321	0.00536293	0.00999122		227.6	0.237363	0.178661	0.126196	0.0929935	0.0670443	0.0411231	0.0313017
	227.8	0.02326	0.00613715	0.0155966	0.0109619	0.00821546	0.00471233	0.0100941		227.8	0.237246	0.178573	0.126134	0.0929479	0.0670114	0.041103	0.0312863
	228	0.0231271	0.00625601	0.0157694	0.0106412	0.00823496	0.0046725	0.0100606		228	0.23713	0.178485	0.126072	0.0929022	0.0669785	0.0410828	0.031271
	228.2	0.0230271	0.00591482	0.0152368	0.010323	0.00814991	0.0042375	0.0102896		228.2	0.237014	0.178398	0.12601	0.0928566	0.0669456	0.0410626	0.0312556
	228.4	0.0230948	0.00583203	0.0154219	0.0102827	0.00845115	0.00423418	0.0105242		228.4	0.236897	0.17831	0.125948	0.0928111	0.0669127	0.0410425	0.0312403
	228.6	0.0229852	0.00511819	0.0153983	0.00993746	0.00863169	0.00382732	0.0103658		228.6	0.236781	0.178223	0.125886	0.0927655	0.0668799	0.0410223	0.0312249
	228.8	0.0230049	0.00543061	0.0155946	0.0100275	0.00904996	0.00406821	0.010711		228.8	0.236665	0.178135	0.125825	0.0927199	0.0668471	0.0410022	0.0312096
	229	0.0233259	0.00571684	0.0157907	0.0108556	0.00973179	0.00491951	0.0109624		229	0.236549	0.178048	0.125763	0.0926744	0.0668143	0.040982	0.0311943
	229.2	0.02329	0.00586478	0.0156473	0.0110243	0.00992017	0.00470809	0.0106102		229.2	0.236432	0.17796	0.125701	0.0926289	0.0667815	0.0409619	0.031179
	229.4	0.023991	0.00613084	0.0159187	0.0112306	0.0101584	0.0052314	0.010594		229.4	0.236316	0.177873	0.125639	0.0925835	0.0667487	0.0409418	0.0311637
	229.6	0.0249638	0.00678382	0.0163446	0.0118193	0.0103366	0.00589593	0.0111471		229.6	0.2362	0.177785	0.125578	0.092538	0.0667159	0.0409217	0.0311484
	229.8	0.0252735	0.00698364	0.0160818	0.0117781	0.00978698	0.00546708	0.0110115		229.8	0.236084	0.177698	0.125516	0.0924926	0.0666831	0.0409016	0.0311331
	230	0.0252054	0.00664935	0.0157977	0.011551	0.00981574	0.00614439	0.010813		230	0.235969	0.177611	0.125454	0.0924472	0.0666504	0.0408816	0.0311178
	230.2	0.0251442	0.00728948	0.016138	0.011585	0.00954547	0.0062156	0.0107005		230.2	0.235853	0.177524	0.125393	0.0924018	0.0666177	0.0408615	0.0311025
	230.4	0.0248276	0.00693046	0.0162592	0.0114129	0.00926589	0.00625618	0.0104848		230.4	0.235737	0.177437	0.125331	0.0923564	0.066585	0.0408414	0.0310873
	230.6	0.0247143	0.00774013	0.0158673	0.0108569	0.00881858	0.00564494	0.0102222		230.6	0.235621	0.17735	0.12527	0.0923111	0.0665523	0.0408214	0.031072
	230.8	0.0246157	0.00839431	0.0155818	0.0111227	0.00828951	0.00571516	0.00998016		230.8	0.235506	0.177262	0.125208	0.0922658	0.0665196	0.0408013	0.0310567
	231	0.0248485	0.00840092	0.0157497	0.0113922	0.00842367	0.00586347	0.00989529		231	0.23539	0.177175	0.125147	0.0922205	0.066487	0.0407813	0.0310415
	231.2	0.0248491	0.00833195	0.0157113	0.0115948	0.00831499	0.00628512	0.0101383		231.2	0.235274	0.177088	0.125085	0.0921752	0.0664543	0.0407613	0.0310263
	231.4	0.0246337	0.0085219	0.015334	0.0112323	0.00848636	0.00571243	0.0101314		231.4	0.235159	0.177002	0.125024	0.09213	0.0664217	0.0407413	0.031011
	231.6	0.0239371	0.0081822	0.0149249	0.0110318	0.00804725	0.00488921	0.00975553		231.6	0.235043	0.176915	0.124963	0.0920848	0.0663891	0.0407213	0.0309958
	231.8	0.0239329	0.00846038	0.0146356	0.011108	0.00773096	0.00460842	0.00976826		231.8	0.234928	0.176828	0.124901	0.0920395	0.0663565	0.0407013	0.0309806
	232	0.024367	0.00878759	0.0148008	0.0113361	0.00798857	0.00501197	0.0100717		232	0.234813	0.176741	0.12484	0.0919944	0.0663239	0.0406813	0.0309654
	232.2	0.0247849	0.00913257	0.0146837	0.0114758	0.00813061	0.00480831	0.0101669		232.2	0.234697	0.176654	0.124779	0.0919492	0.0662914	0.0406613	0.0309502
	232.4	0.0243089	0.0091331	0.0147269	0.0118184	0.00827285	0.0049616	0.0100195		232.4	0.234582	0.176567	0.124717	0.0919041	0.0662588	0.0406414	0.030935
	232.6	0.0241112	0.0087451	0.0146363	0.0120031	0.00832144	0.00473177	0.0102512		232.6	0.234467	0.176481	0.124656	0.0918589	0.0662263	0.0406214	0.0309198
	232.8	0.0240304	0.00855883	0.0147365	0.0122735	0.00843969	0.00498488	0.0103558		232.8	0.234352	0.176394	0.124595	0.0918139	0.0661938	0.0406015	0.0309046
	233	0.0240909	0.00818796	0.0144898	0.013044	0.00864818	0.00513261	0.0104224		233	0.234237	0.176308	0.124534	0.0917688	0.0661613	0.0405816	0.0308894
	233.2	0.024274	0.00836028	0.0149505	0.0131541	0.00921469	0.00480069	0.0103019		233.2	0.234122	0.176221	0.124473	0.0917237	0.0661288	0.0405616	0.0308743
	233.4	0.0247727	0.00866321	0.01598	0.0135014	0.0100053	0.00518216	0.0107028		233.4	0.234007	0.176135	0.124412	0.0916787	0.0660964	0.0405417	0.0308591
	233.6	0.0250105	0.00872775	0.0159586	0.0136957	0.0105829	0.00521317	0.0113277		233.6	0.233892	0.176048	0.124351	0.0916337	0.0660639	0.0405218	0.030844
	233.8	0.0254211	0.00821057	0.0165642	0.01356	0.0111982	0.00555845	0.011633		233.8	0.233777	0.175962	0.124289	0.0915887	0.0660315	0.0405019	0.0308288
	234	0.0258503	0.00826386	0.0169766	0.0135891	0.0117683	0.00635619	0.0119859		234	0.233663	0.175875	0.124228	0.0915437	0.0659991	0.040482	0.0308137
	234.2	0.0260599	0.00826065	0.01766	0.0132707	0.0116143	0.00630763	0.0120941		234.2	0.233548	0.175789	0.124167	0.0914988	0.0659667	0.0404622	0.0307986
	234.4	0.0260705	0.00788567	0.0173904	0.0129331	0.0116886	0.00646257	0.0122663		234.4	0.233433	0.175703	0.124107	0.0914539	0.0659343	0.0404423	0.0307835
	234.6	0.0261351	0.00824125	0.0170065	0.0125697	0.0114384	0.00611103	0.0120581		234.6	0.233319	0.175616	0.124046	0.091409	0.0659019	0.0404224	0.0307683
	234.8	0.0262549	0.00820905	0.0170143	0.0124688	0.0109218	0.00638775	0.0120965		234.8	0.233204	0.17553	0.123985	0.0913641	0.0658696	0.0404026	0.0307532
	235	0.0262481	0.00803737	0.0167078	0.011809	0.011124	0.0067168	0.0118705		235	0.23309	0.175444	0.123924	0.0913193	0.0658372	0.0403828	0.0307381
	235.2	0.025433	0.00742963	0.0164704	0.0116701	0.0105395	0.00673248	0.011691		235.2	0.232975	0.175358	0.123863	0.0912744	0.0658049	0.040363	0.0307231
	235.4	0.0247657	0.0071788	0.0162254	0.0108601	0.0102749	0.00629214	0.0113383		235.4	0.232861	0.175272	0.123802	0.0912296	0.0657726	0.0403431	0.030708
	235.6	0.0244669	0.00734942	0.0163673	0.0103744	0.00961316	0.00622008	0.0111431		235.6	0.232746	0.175186	0.123741	0.0911848	0.0657403	0.0403233	0.0306929
	235.8	0.0248634	0.00741522	0.0167093	0.0107094	0.00935422	0.00655301	0.0113152		235.8	0.232632	0.1751	0.123681	0.0911401	0.0657081	0.0403035	0.0306778
	236	0.0247338	0.00786994	0.0169826	0.0102361	0.00931259	0.00648068	0.0113637		236	0.232518	0.175014	0.12362	0.0910954	0.0656758	0.0402838	0.0306628
	236.2	0.0241871	0.00822328	0.0167368	0.010206	0.00911727	0.00644112	0.0113028		236.2	0.232404	0.174928	0.123559	0.0910506	0.0656435	0.040264	0.0306477
	236.4	0.0233892	0.00808635	0.0164334	0.0101384	0.00898616	0.00637362	0.0111963		236.4	0.23229	0.174842	0.123499	0.0910059	0.0656113	0.0402442	0.0306327
	236.6	0.0230302	0.00788277	0.0159465	0.0100667	0.00899319	0.00569274	0.0109139		236.6	0.232176	0.174756	0.123438	0.0909612	0.0655791	0.0402245	0.0306176
	236.8	0.0224409	0.00791417	0.0156901	0.00987695	0.00876168	0.00571933	0.0107231		236.8	0.232062	0.17467	0.123377	0.0909166	0.0655469	0.0402047	0.0306026
	237	0.0222235	0.00803218	0.0155161	0.00986726	0.00873634	0.00552944	0.0104403		237	0.231948	0.174585	0.123317	0.090872	0.0655147	0.040185	0.0305876
	237.2	0.022164	0.00842322	0.0158046	0.0098098	0.00919762	0.00518456	0.0103417		237.2	0.231834	0.174499	0.123256	0.0908274	0.0654826	0.0401652	0.0305726
	237.4	0.0219724	0.00829697	0.0154687	0.0101329	0.00911887	0.00503367	0.0106366		237.4	0.23172	0.174413	0.123196	0.0907828	0.0654504	0.0401455	0.0305576
	237.6	0.0223441	0.00845917	0.0155295	0.0110017	0.00940925	0.00528502	0.011278		237.6	0.231606	0.174328	0.123135	0.0907382	0.0654183	0.0401258	0.0305426
	237.8	0.0224869	0.0080992	0.0158217	0.0109706	0.00906972	0.00497216	0.0113777		237.8	0.231493	0.174242	0.123075	0.0906937	0.0653862	0.0401061	0.0305276
	238	0.0216871	0.00789862	0.0152728	0.0108763	0.00816695	0.00451215	0.0108759		238	0.231379	0.174157	0.123014	0.0906491	0.0653541	0.0400864	0.0305126
	238.2	0.0221981	0.00802396	0.0158338	0.0109302	0.00801725	0.00464227	0.0109728		238.2	0.231265	0.174071	0.122954	0.0906046	0.065322	0.0400667	0.0304976
	238.4	0.0225118	0.00830102	0.0157803	0.0115036	0.0084095	0.00474825	0.011517		238.4	0.231152	0.173986	0.122894	0.0905602	0.0652899	0.0400471	0.0304826
	238.6	0.0225987	0.0080261	0.0157141	0.0120268	0.00839725	0.00490467	0.0117173		238.6	0.231038	0.1739	0.122833	0.0905157	0.0652579	0.0400274	0.0304677
	238.8	0.0225532	0.00731741	0.0155523	0.0120957	0.00811508	0.00489457	0.0114128		238.8	0.230925	0.173815	0.122773	0.0904713	0.0652259	0.0400078	0.0304527
	239	0.0226926	0.00689383	0.0157384	0.0120075	0.00834573	0.00523441	0.0112125		239	0.230812	0.173729	0.122713	0.0904269	0.0651938	0.0399881	0.0304378
	239.2	0.022532	0.00648829	0.0159474	0.012262	0.00806822	0.00516923	0.0114539		239.2	0.230698	0.173644	0.122653	0.0903825	0.0651618	0.0399685	0.0304228
	239.4	0.0231115	0.00648021	0.0164085	0.0124668	0.008349	0.0057879	0.0118752		239.4	0.230585	0.173559	0.122592	0.0903381	0.0651299	0.0399489	0.0304079
	239.6	0.0233871	0.00639407	0.0166244	0.0125677	0.00845929	0.00569539	0.0117493		239.6	0.230472	0.173474	0.122532	0.0902938	0.0650979	0.0399293	0.0303929
	239.8	0.0236326	0.00642122	0.0166736	0.0126684	0.00892556	0.00576177	0.0117345		239.8	0.230359	0.173389	0.122472	0.0902494	0.0650659	0.0399097	0.030378
	240	0.023609	0.00715341	0.0165814	0.0126578	0.00927812	0.00594461	0.0119298		240	0.230246	0.173303	0.122412	0.0902051	0.065034	0.0398901	0.0303631
	240.2	0.0239123	0.00722857	0.0161129	0.0128066	0.00982119	0.00607136	0.0119997		240.2	0.230133	0.173218	0.122352	0.0901608	0.0650021	0.0398705	0.0303482
	240.4	0.0242127	0.00752223	0.0163561	0.0127044	0.0100504	0.00609952	0.0119205		240.4	0.23002	0.173133	0.122292	0.0901166	0.0649701	0.0398509	0.0303333
	240.6	0.0241398	0.00748396	0.0158036	0.0117189	0.0098706	0.00560071	0.0113749		240.6	0.229907	0.173048	0.122232	0.0900723	0.0649383	0.0398314	0.0303184
	240.8	0.0239167	0.00768074	0.015352	0.010796	0.00917565	0.00549545	0.0111791		240.8	0.229794	0.172963	0.122172	0.0900281	0.0649064	0.0398118	0.0303035
	241	0.024143	0.00754883	0.0151335	0.0108675	0.00925148	0.0055431	0.011185		241	0.229681	0.172879	0.122112	0.0899839	0.0648745	0.0397923	0.0302887
	241.2	0.0241993	0.00746042	0.0154002	0.0108988	0.00935893	0.00571166	0.0114001		241.2	0.229568	0.172794	0.122052	0.0899397	0.0648427	0.0397727	0.0302738
	241.4	0.0242172	0.00770147	0.0152246	0.011743	0.00945991	0.00611564	0.0120894		241.4	0.229456	0.172709	0.121992	0.0898956	0.0648108	0.0397532	0.0302589
	241.6	0.0241536	0.00722345	0.0157137	0.0114497	0.00942955	0.00627879	0.0118425		241.6	0.229343	0.172624	0.121932	0.0898515	0.064779	0.0397337	0.0302441
	241.8	0.0240184	0.0070271	0.0159366	0.0107768	0.0090863	0.00605839	0.0117302		241.8	0.22923	0.172539	0.121872	0.0898074	0.0647472	0.0397142	0.0302292
	242	0.0241026	0.00678943	0.0161818	0.0110475	0.00930129	0.00653047	0.0112515		242	0.229118	0.172455	0.121812	0.0897633	0.0647154	0.0396947	0.0302144
	242.2	0.0248608	0.00685468	0.0169047	0.0114651	0.00990174	0.00682977	0.0116722		242.2	0.229005	0.17237	0.121752	0.0897192	0.0646837	0.0396752	0.0301996
	242.4	0.0249198	0.00669079	0.0169964	0.0116115	0.0101611	0.00694988	0.0117729		242.4	0.228893	0.172285	0.121693	0.0896752	0.0646519	0.0396557	0.0301847
	242.6	0.0249778	0.00634188	0.0168429	0.0117606	0.0104052	0.00744323	0.0117529		242.6	0.228781	0.172201	0.121633	0.0896311	0.0646202	0.0396362	0.0301699
	242.8	0.0249945	0.00617389	0.0170729	0.0117859	0.0100505	0.00699082	0.0110976		242.8	0.228668	0.172116	0.121573	0.0895871	0.0645884	0.0396168	0.0301551
	243	0.0252198	0.00588709	0.0172652	0.0118703	0.00989864	0.00705419	0.011027		243	0.228556	0.172032	0.121514	0.0895432	0.0645567	0.0395974	0.0301403
	243.2	0.0254351	0.00587367	0.017384	0.0121459	0.00999079	0.00710325	0.0113111		243.2	0.228444	0.171947	0.121454	0.0894992	0.064525	0.0395779	0.0301255
	243.4	0.0254891	0.00592702	0.0174404	0.0122349	0.00993967	0.00731939	0.0109937		243.4	0.228332	0.171863	0.121394	0.0894553	0.0644934	0.0395585	0.0301107
	243.6	0.0253371	0.00656397	0.0170018	0.012291	0.00998773	0.00659318	0.0105445		243.6	0.22822	0.171778	0.121335	0.0894114	0.0644617	0.0395391	0.0300959
	243.8	0.0249933	0.00707154	0.0165694	0.0120223	0.00999553	0.00607977	0.0103747		243.8	0.228108	0.171694	0.121275	0.0893675	0.0644301	0.0395197	0.0300812
	244	0.0249305	0.00712358	0.01649	0.0120899	0.0100266	0.0060431	0.010318		244	0.227996	0.17161	0.121216	0.0893236	0.0643984	0.0395003	0.0300664
	244.2	0.0247619	0.00709286	0.0163779	0.0116729	0.0102017	0.00560732	0.0105074		244.2	0.227884	0.171526	0.121156	0.0892797	0.0643668	0.0394809	0.0300516
	244.4	0.0243983	0.00688565	0.0161216	0.0114855	0.00970425	0.00525146	0.010371		244.4	0.227772	0.171441	0.121097	0.0892359	0.0643352	0.0394615	0.0300369
	244.6	0.0241587	0.00670592	0.0155816	0.0110055	0.00944799	0.00503841	0.0105075		244.6	0.22766	0.171357	0.121037	0.0891921	0.0643036	0.0394421	0.0300221
	244.8	0.0243905	0.00744419	0.0158924	0.0115662	0.0099283	0.00552822	0.0113289		244.8	0.227548	0.171273	0.120978	0.0891483	0.0642721	0.0394227	0.0300074
	245	0.024332	0.00728879	0.0159061	0.0119499	0.00995548	0.00591785	0.0118452		245	0.227437	0.171189	0.120918	0.0891046	0.0642405	0.0394034	0.0299927
	245.2	0.0244225	0.00742334	0.0163577	0.0122252	0.0101705	0.00624692	0.0121332		245.2	0.227325	0.171105	0.120859	0.0890608	0.064209	0.039384	0.0299779
	245.4	0.0242215	0.00716701	0.0163943	0.0125367	0.0101416	0.00608264	0.0121843		245.4	0.227213	0.171021	0.1208	0.0890171	0.0641775	0.0393647	0.0299632
	245.6	0.0242172	0.00620501	0.0165731	0.0119046	0.00999768	0.00592585	0.0114181		245.6	0.227102	0.170937	0.12074	0.0889734	0.064146	0.0393454	0.0299485
	245.8	0.0245376	0.00681665	0.0172051	0.0123544	0.0107754	0.00645115	0.0120193		245.8	0.22699	0.170853	0.120681	0.0889297	0.0641145	0.0393261	0.0299338
	246	0.0248574	0.00679515	0.017635	0.0127163	0.0107562	0.00716729	0.0115183		246	0.226879	0.170769	0.120622	0.0888861	0.064083	0.0393068	0.0299191
	246.2	0.0247774	0.00708157	0.0176579	0.0127889	0.0105368	0.0072824	0.0118725		246.2	0.226767	0.170685	0.120563	0.0888424	0.0640515	0.0392875	0.0299044
	246.4	0.0249394	0.00685061	0.0178127	0.0129654	0.0106766	0.00760838	0.011958		246.4	0.226656	0.170602	0.120503	0.0887988	0.0640201	0.0392682	0.0298898
	246.6	0.0245873	0.0065336	0.0172921	0.0127108	0.0101019	0.00755628	0.0116712		246.6	0.226545	0.170518	0.120444	0.0887552	0.0639887	0.0392489	0.0298751
	246.8	0.0248117	0.00659775	0.0176778	0.012795	0.00987686	0.00731411	0.0113704		246.8	0.226434	0.170434	0.120385	0.0887117	0.0639572	0.0392296	0.0298604
	247	0.0250723	0.00649053	0.0173399	0.0126412	0.00995179	0.00734779	0.0111993		247	0.226323	0.170351	0.120326	0.0886681	0.0639259	0.0392104	0.0298458
	247.2	0.0251833	0.00674555	0.0172571	0.0124169	0.00997519	0.00693263	0.0108251		247.2	0.226211	0.170267	0.120267	0.0886246	0.0638945	0.0391911	0.0298311
	247.4	0.024904	0.00712067	0.016837	0.011895	0.0094155	0.00648067	0.0102409		247.4	0.2261	0.170183	0.120208	0.0885811	0.0638631	0.0391719	0.0298165
	247.6	0.0246388	0.00740649	0.0160712	0.0117453	0.00913733	0.00599446	0.00964706		247.6	0.225989	0.1701	0.120149	0.0885376	0.0638318	0.0391527	0.0298018
	247.8	0.024255	0.00751974	0.0156434	0.0115302	0.00881883	0.00575303	0.00950863		247.8	0.225878	0.170016	0.12009	0.0884941	0.0638004	0.0391335	0.0297872
	248	0.0238458	0.00711814	0.0152884	0.0113853	0.00842755	0.00541586	0.00943758		248	0.225768	0.169933	0.120031	0.0884507	0.0637691	0.0391142	0.0297726
	248.2	0.0240177	0.00799063	0.0154727	0.0117418	0.00858737	0.00562888	0.00985692		248.2	0.225657	0.169849	0.119972	0.0884073	0.0637378	0.039095	0.029758
	248.4	0.023949	0.00812091	0.0153	0.0116264	0.00848016	0.00546099	0.01013		248.4	0.225546	0.169766	0.119913	0.0883639	0.0637065	0.0390758	0.0297434
	248.6	0.0241422	0.00911289	0.0155217	0.0121637	0.00878285	0.00585091	0.0108782		248.6	0.225435	0.169683	0.119854	0.0883205	0.0636752	0.0390567	0.0297288
	248.8	0.02412	0.00960004	0.0157417	0.0124609	0.00932492	0.00597313	0.0114991		248.8	0.225325	0.169599	0.119796	0.0882771	0.063644	0.0390375	0.0297142
	249	0.0240174	0.00928577	0.015981	0.0123993	0.0089014	0.00584719	0.0114593		249	0.225214	0.169516	0.119737	0.0882338	0.0636127	0.0390183	0.0296996
	249.2	0.0236713	0.00878354	0.0164572	0.0125246	0.0091958	0.00567058	0.0118089		249.2	0.225103	0.169433	0.119678	0.0881905	0.0635815	0.0389992	0.029685
	249.4	0.0233617	0.00789753	0.0163503	0.0124801	0.00935929	0.00537876	0.0119761		249.4	0.224993	0.16935	0.119619	0.0881472	0.0635503	0.03898	0.0296704
	249.6	0.0233882	0.00758735	0.015952	0.012255	0.00967527	0.00592573	0.011965		249.6	0.224882	0.169267	0.11956	0.0881039	0.0635191	0.0389609	0.0296559
	249.8	0.0230685	0.00807124	0.0165739	0.0123222	0.0101179	0.00631202	0.012281		249.8	0.224772	0.169183	0.119502	0.0880607	0.0634879	0.0389418	0.0296413
	250	0.0231565	0.00752749	0.0169832	0.0121415	0.0101123	0.00652349	0.0121394		250	0.224662	0.1691	0.119443	0.0880174	0.0634568	0.0389226	0.0296267
	250.2	0.0227358	0.00699568	0.0169681	0.0120519	0.0104337	0.00639174	0.0121756		250.2	0.224551	0.169017	0.119384	0.0879742	0.0634256	0.0389035	0.0296122
	250.4	0.0228263	0.00699819	0.0175288	0.0124062	0.0110245	0.00680245	0.0125803		250.4	0.224441	0.168934	0.119326	0.087931	0.0633945	0.0388844	0.0295977
	250.6	0.0230435	0.00743051	0.0171855	0.0126129	0.0111454	0.00709933	0.0127872		250.6	0.224331	0.168852	0.119267	0.0878879	0.0633633	0.0388653	0.0295831
	250.8	0.0235457	0.00778339	0.0175581	0.0133207	0.0117749	0.00730282	0.0127815		250.8	0.224221	0.168769	0.119209	0.0878447	0.0633322	0.0388463	0.0295686
	251	0.0233194	0.00786208	0.0175367	0.0132571	0.0119633	0.00685972	0.0125038		251	0.224111	0.168686	0.11915	0.0878016	0.0633011	0.0388272	0.0295541
	251.2	0.0227098	0.00776996	0.017718	0.0130237	0.011702	0.00639769	0.0120719		251.2	0.224001	0.168603	0.119092	0.0877585	0.0632701	0.0388081	0.0295396
	251.4	0.022593	0.00782897	0.0172399	0.0126243	0.0110012	0.00633398	0.0118996		251.4	0.223891	0.16852	0.119033	0.0877154	0.063239	0.0387891	0.0295251
	251.6	0.0222261	0.00771199	0.0168203	0.0124932	0.0107749	0.00582759	0.0117755		251.6	0.223781	0.168437	0.118975	0.0876723	0.063208	0.0387701	0.0295106
	251.8	0.0222231	0.00803369	0.0164209	0.0120269	0.0103033	0.00579791	0.0117805		251.8	0.223671	0.168355	0.118916	0.0876293	0.0631769	0.038751	0.0294961
	252	0.0219902	0.00778742	0.0165696	0.01145	0.00996855	0.00531471	0.0113434		252	0.223561	0.168272	0.118858	0.0875863	0.0631459	0.038732	0.0294816
	252.2	0.0224212	0.00839108	0.017047	0.0112441	0.00984287	0.0056575	0.0116002		252.2	0.223451	0.16819	0.1188	0.0875433	0.0631149	0.038713	0.0294672
	252.4	0.0223063	0.00789237	0.0167117	0.0112146	0.00930973	0.00537966	0.0116248		252.4	0.223342	0.168107	0.118741	0.0875003	0.0630839	0.038694	0.0294527
	252.6	0.0220358	0.00765817	0.016294	0.0109344	0.00872976	0.00522203	0.0114626		252.6	0.223232	0.168024	0.118683	0.0874574	0.063053	0.038675	0.0294382
	252.8	0.0214991	0.00649421	0.0159713	0.0101271	0.00823945	0.0048094	0.0109293		252.8	0.223123	0.167942	0.118625	0.0874144	0.063022	0.038656	0.0294238
	253	0.0216063	0.00596063	0.0158889	0.00958789	0.00747588	0.00463138	0.0107043		253	0.223013	0.16786	0.118567	0.0873715	0.0629911	0.038637	0.0294093
	253.2	0.0214457	0.00522299	0.0152951	0.00902535	0.00744488	0.00471288	0.0108959		253.2	0.222904	0.167777	0.118508	0.0873286	0.0629602	0.0386181	0.0293949
	253.4	0.0221029	0.00501565	0.0150168	0.00904746	0.00751137	0.00499395	0.0111949		253.4	0.222794	0.167695	0.11845	0.0872858	0.0629293	0.0385991	0.0293805
	253.6	0.0222383	0.00481713	0.0147495	0.00889646	0.00731229	0.00528928	0.0107782		253.6	0.222685	0.167612	0.118392	0.0872429	0.0628984	0.0385801	0.029366
	253.8	0.0224627	0.00458284	0.0151603	0.00878248	0.0076177	0.00536717	0.0108469		253.8	0.222575	0.16753	0.118334	0.0872001	0.0628675	0.0385612	0.0293516
	254	0.0233371	0.00474295	0.0154669	0.00898848	0.00799847	0.00601703	0.0113062		254	0.222466	0.167448	0.118276	0.0871573	0.0628366	0.0385423	0.0293372
	254.2	0.0235943	0.00534194	0.0158561	0.0100353	0.00817846	0.00662373	0.0114353		254.2	0.222357	0.167366	0.118218	0.0871145	0.0628058	0.0385233	0.0293228
	254.4	0.0241322	0.00632296	0.0162225	0.0110073	0.00853785	0.00710012	0.0116715		254.4	0.222248	0.167284	0.11816	0.0870717	0.0627749	0.0385044	0.0293084
	254.6	0.0244007	0.00671861	0.0162576	0.0117559	0.00886364	0.00733976	0.0118966		254.6	0.222139	0.167201	0.118102	0.087029	0.0627441	0.0384855	0.029294
	254.8	0.0244742	0.00717064	0.0167707	0.0120741	0.00916965	0.00720066	0.0118086		254.8	0.22203	0.167119	0.118044	0.0869863	0.0627133	0.0384666	0.0292797
	255	0.0241839	0.00689714	0.0171235	0.0119758	0.00926394	0.00677811	0.011741		255	0.221921	0.167037	0.117986	0.0869436	0.0626825	0.0384478	0.0292653
	255.2	0.0238693	0.0072856	0.0169049	0.0119907	0.0091759	0.00664075	0.0117169		255.2	0.221812	0.166955	0.117928	0.0869009	0.0626518	0.0384289	0.0292509
	255.4	0.0239261	0.00738079	0.0165017	0.0119006	0.00920226	0.00620326	0.0115235		255.4	0.221703	0.166873	0.11787	0.0868582	0.062621	0.03841	0.0292366
	255.6	0.0242218	0.00767672	0.0166228	0.0120894	0.00946562	0.00604134	0.0117596		255.6	0.221594	0.166791	0.117812	0.0868156	0.0625903	0.0383912	0.0292222
	255.8	0.0243462	0.00807793	0.0166568	0.0120788	0.00970238	0.00623459	0.0118769		255.8	0.221485	0.16671	0.117754	0.086773	0.0625595	0.0383723	0.0292079
	256	0.0245059	0.00810778	0.0173612	0.0123142	0.010176	0.00642922	0.0119084		256	0.221377	0.166628	0.117697	0.0867304	0.0625288	0.0383535	0.0291935
	256.2	0.0243593	0.00805332	0.0173096	0.0122374	0.01009	0.00655559	0.0117392		256.2	0.221268	0.166546	0.117639	0.0866878	0.0624981	0.0383347	0.0291792
	256.4	0.0240782	0.00754828	0.016756	0.012229	0.0100424	0.0063603	0.0115996		256.4	0.221159	0.166464	0.117581	0.0866452	0.0624675	0.0383158	0.0291649
	256.6	0.0237035	0.0077501	0.0164859	0.0118442	0.010028	0.00620805	0.0115754		256.6	0.221051	0.166382	0.117523	0.0866027	0.0624368	0.038297	0.0291505
	256.8	0.0239944	0.00757639	0.0163713	0.0119957	0.0101624	0.00640739	0.0118906		256.8	0.220942	0.166301	0.117466	0.0865602	0.0624061	0.0382782	0.0291362
	257	0.0245041	0.00759275	0.0163596	0.0123264	0.0106043	0.00680972	0.0123495		257	0.220834	0.166219	0.117408	0.0865177	0.0623755	0.0382594	0.0291219
	257.2	0.0251088	0.00764755	0.0166562	0.0126483	0.0109	0.00719606	0.0124668		257.2	0.220725	0.166138	0.11735	0.0864752	0.0623449	0.0382407	0.0291076
	257.4	0.0260293	0.00768962	0.0173135	0.0131793	0.0115052	0.00749248	0.0130849		257.4	0.220617	0.166056	0.117293	0.0864328	0.0623143	0.0382219	0.0290933
	257.6	0.0259972	0.00728768	0.0168862	0.0132595	0.0113313	0.00794934	0.0130975		257.6	0.220509	0.165974	0.117235	0.0863903	0.0622837	0.0382031	0.0290791
	257.8	0.026076	0.00728164	0.0171454	0.0130371	0.0114467	0.00825764	0.0135323		257.8	0.2204	0.165893	0.117178	0.0863479	0.0622531	0.0381844	0.0290648
	258	0.0262165	0.00757552	0.0173416	0.0132412	0.0115803	0.00877522	0.0137922		258	0.220292	0.165812	0.11712	0.0863055	0.0622226	0.0381656	0.0290505
	258.2	0.0257001	0.00746292	0.0174229	0.013405	0.0112772	0.00835273	0.0135074		258.2	0.220184	0.16573	0.117063	0.0862632	0.062192	0.0381469	0.0290363
	258.4	0.0253824	0.00764031	0.0172803	0.0128608	0.0112465	0.00808468	0.0130995		258.4	0.220076	0.165649	0.117005	0.0862208	0.0621615	0.0381282	0.029022
	258.6	0.0250079	0.00739582	0.0170954	0.0126028	0.0113241	0.00800502	0.013298		258.6	0.219968	0.165567	0.116948	0.0861785	0.062131	0.0381094	0.0290078
	258.8	0.0245032	0.00688	0.0168003	0.012189	0.0105643	0.00748508	0.0124008		258.8	0.21986	0.165486	0.11689	0.0861362	0.0621005	0.0380907	0.0289935
	259	0.0240487	0.00629633	0.0160797	0.0116945	0.00996961	0.00701426	0.0120439		259	0.219752	0.165405	0.116833	0.0860939	0.06207	0.038072	0.0289793
	259.2	0.0237561	0.00654336	0.0161316	0.0115679	0.00979136	0.00704684	0.0117884		259.2	0.219644	0.165324	0.116775	0.0860516	0.0620395	0.0380533	0.0289651
	259.4	0.0236545	0.00574833	0.0158563	0.0115133	0.0093282	0.00683757	0.0114356		259.4	0.219536	0.165243	0.116718	0.0860094	0.062009	0.0380347	0.0289508
	259.6	0.0239409	0.00572239	0.0160864	0.0117231	0.00927369	0.00740777	0.0119444		259.6	0.219428	0.165161	0.116661	0.0859672	0.0619786	0.038016	0.0289366
	259.8	0.0231918	0.00548865	0.0161186	0.0115975	0.00931405	0.00711173	0.0119164		259.8	0.219321	0.16508	0.116604	0.085925	0.0619482	0.0379973	0.0289224
	260	0.0226555	0.0042752	0.0158176	0.0110811	0.00907359	0.00647873	0.0111544		260	0.219213	0.164999	0.116546	0.0858828	0.0619178	0.0379787	0.0289082
	260.2	0.0219372	0.00364866	0.0151525	0.0106784	0.00875324	0.00578157	0.0107083		260.2	0.219105	0.164918	0.116489	0.0858406	0.0618874	0.03796	0.028894
	260.4	0.0219241	0.00366884	0.0154479	0.0106211	0.00878518	0.0057413	0.0107601		260.4	0.218998	0.164837	0.116432	0.0857985	0.061857	0.0379414	0.0288798
	260.6	0.0219734	0.0037987	0.0159191	0.0109858	0.00903191	0.00587518	0.0108375		260.6	0.21889	0.164756	0.116375	0.0857564	0.0618266	0.0379228	0.0288657
	260.8	0.0221162	0.00363428	0.0161412	0.0111634	0.00916747	0.00589926	0.0113008		260.8	0.218783	0.164676	0.116318	0.0857143	0.0617963	0.0379042	0.0288515
	261	0.0222237	0.00320614	0.0163118	0.0114452	0.00967727	0.00594077	0.0112473		261	0.218676	0.164595	0.116261	0.0856722	0.0617659	0.0378855	0.0288373
	261.2	0.0229549	0.00325287	0.0169309	0.0122315	0.00954725	0.00582825	0.0113288		261.2	0.218568	0.164514	0.116203	0.0856301	0.0617356	0.037867	0.0288232
	261.4	0.0232511	0.00295346	0.016956	0.012242	0.00976299	0.0060016	0.0115803		261.4	0.218461	0.164433	0.116146	0.0855881	0.0617053	0.0378484	0.028809
	261.6	0.0232506	0.00323429	0.0169461	0.0126292	0.00951671	0.00661148	0.0118121		261.6	0.218354	0.164352	0.116089	0.0855461	0.061675	0.0378298	0.0287949
	261.8	0.0237501	0.00391294	0.0177774	0.0131855	0.0101489	0.00707185	0.0124889		261.8	0.218246	0.164272	0.116032	0.0855041	0.0616447	0.0378112	0.0287808
	262	0.0241551	0.004319	0.0181797	0.0136563	0.0104089	0.0072048	0.0127097		262	0.218139	0.164191	0.115975	0.0854621	0.0616145	0.0377926	0.0287666
	262.2	0.0244903	0.00473645	0.0185911	0.0140257	0.0104641	0.0071059	0.0129029		262.2	0.218032	0.164111	0.115919	0.0854202	0.0615842	0.0377741	0.0287525
	262.4	0.0250492	0.00614203	0.0191776	0.0145346	0.011208	0.0080121	0.0132732		262.4	0.217925	0.16403	0.115862	0.0853782	0.061554	0.0377555	0.0287384
	262.6	0.0255315	0.0067255	0.0193596	0.0152728	0.0115036	0.00850905	0.0132921		262.6	0.217818	0.163949	0.115805	0.0853363	0.0615238	0.037737	0.0287243
	262.8	0.0258543	0.00706997	0.0194926	0.0156395	0.0111694	0.00881428	0.0131542		262.8	0.217711	0.163869	0.115748	0.0852944	0.0614936	0.0377185	0.0287102
	263	0.0264235	0.00779021	0.0194506	0.0155774	0.0116171	0.00916332	0.0136088		263	0.217604	0.163789	0.115691	0.0852525	0.0614634	0.0377	0.0286961
	263.2	0.0267568	0.00814413	0.0201739	0.0158778	0.0118987	0.00959889	0.0134391		263.2	0.217498	0.163708	0.115634	0.0852107	0.0614332	0.0376815	0.028682
	263.4	0.0270978	0.00841929	0.0198832	0.0161613	0.0121066	0.0100061	0.0139058		263.4	0.217391	0.163628	0.115577	0.0851689	0.0614031	0.037663	0.0286679
	263.6	0.0272318	0.00880282	0.0200461	0.0163816	0.0123076	0.0104286	0.0143617		263.6	0.217284	0.163547	0.115521	0.0851271	0.0613729	0.0376445	0.0286538
	263.8	0.0262859	0.00872058	0.0196907	0.0158887	0.0123111	0.00955148	0.0139555		263.8	0.217177	0.163467	0.115464	0.0850853	0.0613428	0.037626	0.0286398
	264	0.0260811	0.00878256	0.0193566	0.0154518	0.0125197	0.00943752	0.0135042		264	0.217071	0.163387	0.115407	0.0850435	0.0613127	0.0376075	0.0286257
	264.2	0.0259181	0.00923247	0.0193001	0.0150334	0.0127376	0.00986262	0.013792		264.2	0.216964	0.163307	0.115351	0.0850018	0.0612826	0.0375891	0.0286117
	264.4	0.0251349	0.00931335	0.0191513	0.0146209	0.0126093	0.00953621	0.0131646		264.4	0.216858	0.163227	0.115294	0.08496	0.0612525	0.0375706	0.0285976
	264.6	0.0245653	0.00879494	0.0186088	0.0146084	0.0126935	0.00936311	0.0132595		264.6	0.216751	0.163146	0.115238	0.0849183	0.0612224	0.0375522	0.0285836
	264.8	0.0238062	0.00829596	0.0179788	0.0139785	0.0124034	0.0086432	0.0127113		264.8	0.216645	0.163066	0.115181	0.0848766	0.0611924	0.0375337	0.0285695
	265	0.0232508	0.0075934	0.0173687	0.0131704	0.0122802	0.00798189	0.0118728		265	0.216539	0.162986	0.115124	0.084835	0.0611623	0.0375153	0.0285555
	265.2	0.0230505	0.00723144	0.0170168	0.0129073	0.0115833	0.00735726	0.0114625		265.2	0.216432	0.162906	0.115068	0.0847933	0.0611323	0.0374969	0.0285415
	265.4	0.0225716	0.00684652	0.0166993	0.0121909	0.0112987	0.00715114	0.0115195		265.4	0.216326	0.162826	0.115011	0.0847517	0.0611023	0.0374785	0.0285275
	265.6	0.0225915	0.00670549	0.0170827	0.0121304	0.011258	0.00701286	0.0115811		265.6	0.21622	0.162746	0.114955	0.0847101	0.0610723	0.0374601	0.0285135
	265.8	0.022605	0.00652138	0.0171712	0.0119307	0.011307	0.00671139	0.0117519		265.8	0.216114	0.162666	0.114898	0.0846685	0.0610423	0.0374417	0.0284995
	266	0.022283	0.00597544	0.0173586	0.0116206	0.0106409	0.0058465	0.0115479		266	0.216008	0.162587	0.114842	0.0846269	0.0610123	0.0374233	0.0284855
	266.2	0.0223203	0.00663151	0.0174069	0.0118431	0.0107003	0.00551315	0.0121334		266.2	0.215902	0.162507	0.114786	0.0845854	0.0609824	0.0374049	0.0284715
	266.4	0.0219664	0.00700774	0.0173727	0.0119028	0.0104648	0.00546212	0.0120878		266.4	0.215796	0.162427	0.114729	0.0845439	0.0609525	0.0373866	0.0284575
	266.6	0.0222811	0.00646924	0.0170588	0.0119446	0.0101993	0.00532474	0.0119244		266.6	0.21569	0.162347	0.114673	0.0845024	0.0609225	0.0373682	0.0284436
	266.8	0.0221628	0.00627344	0.0170773	0.0115827	0.00991358	0.00514669	0.0120229		266.8	0.215584	0.162268	0.114617	0.0844609	0.0608926	0.0373499	0.0284296
	267	0.0225502	0.00613195	0.0171391	0.0117132	0.0104101	0.00524618	0.0119966		267	0.215478	0.162188	0.11456	0.0844194	0.0608627	0.0373315	0.0284157
	267.2	0.0231151	0.00598382	0.0175985	0.0122415	0.0104243	0.0055747	0.0122292		267.2	0.215372	0.162108	0.114504	0.084378	0.0608329	0.0373132	0.0284017
	267.4	0.0237676	0.00649887	0.0176853	0.0127526	0.0108474	0.00603143	0.0128996		267.4	0.215266	0.162029	0.114448	0.0843366	0.060803	0.0372949	0.0283878
	267.6	0.0235409	0.00643408	0.0176067	0.0127625	0.0109018	0.0062398	0.0129426		267.6	0.215161	0.161949	0.114392	0.0842952	0.0607731	0.0372766	0.0283738
	267.8	0.0240919	0.00688158	0.0179789	0.0130338	0.0114001	0.0066314	0.013063		267.8	0.215055	0.16187	0.114336	0.0842538	0.0607433	0.0372583	0.0283599
	268	0.0245222	0.00751201	0.0180221	0.0134982	0.0114206	0.00737457	0.0130665		268	0.21495	0.16179	0.11428	0.0842124	0.0607135	0.03724	0.028346
	268.2	0.0241902	0.00694377	0.0175061	0.0136716	0.0110603	0.0070023	0.0130694		268.2	0.214844	0.161711	0.114223	0.0841711	0.0606837	0.0372217	0.0283321
	268.4	0.023947	0.00709847	0.0174484	0.0138593	0.0109561	0.00707472	0.0127204		268.4	0.214739	0.161631	0.114167	0.0841298	0.0606539	0.0372035	0.0283182
	268.6	0.0242807	0.00752568	0.0177499	0.0141793	0.011314	0.00743929	0.0131383		268.6	0.214633	0.161552	0.114111	0.0840885	0.0606241	0.0371852	0.0283042
	268.8	0.0238509	0.00744328	0.0177309	0.0138452	0.0110839	0.00706002	0.0126003		268.8	0.214528	0.161473	0.114055	0.0840472	0.0605944	0.0371669	0.0282903
	269	0.0245093	0.00787337	0.0180898	0.0142768	0.0114135	0.00719633	0.0125994		269	0.214422	0.161393	0.113999	0.0840059	0.0605646	0.0371487	0.0282765
	269.2	0.0248357	0.00832366	0.0185136	0.0149117	0.0116183	0.00768864	0.0131632		269.2	0.214317	0.161314	0.113943	0.0839647	0.0605349	0.0371305	0.0282626
	269.4	0.0250648	0.00854677	0.0190822	0.0152173	0.0118955	0.00797013	0.0133674		269.4	0.214212	0.161235	0.113887	0.0839235	0.0605052	0.0371122	0.0282487
	269.6	0.0250141	0.00832223	0.0190412	0.0147682	0.0117266	0.00751703	0.0128522		269.6	0.214107	0.161156	0.113832	0.0838823	0.0604755	0.037094	0.0282348
	269.8	0.0246928	0.00801923	0.0187338	0.0139854	0.0111156	0.00713627	0.0124705		269.8	0.214002	0.161077	0.113776	0.0838411	0.0604458	0.0370758	0.028221
	270	0.0245807	0.00759995	0.0184703	0.0136787	0.0104168	0.00631454	0.0123167		270	0.213897	0.160998	0.11372	0.0837999	0.0604161	0.0370576	0.0282071
	270.2	0.0242438	0.00769969	0.0179619	0.0131248	0.0102132	0.00600532	0.0119186		270.2	0.213792	0.160919	0.113664	0.0837588	0.0603865	0.0370394	0.0281933
	270.4	0.0239457	0.00698162	0.0174605	0.0123236	0.00952835	0.00565613	0.0109493		270.4	0.213687	0.16084	0.113608	0.0837177	0.0603568	0.0370212	0.0281794
	270.6	0.0241676	0.00648299	0.016991	0.0117017	0.00954024	0.00544175	0.0107724		270.6	0.213582	0.160761	0.113552	0.0836766	0.0603272	0.0370031	0.0281656
	270.8	0.0234582	0.00576984	0.016519	0.0108921	0.0094107	0.00472722	0.0102358		270.8	0.213477	0.160682	0.113497	0.0836355	0.0602976	0.0369849	0.0281518
	271	0.023424	0.00534972	0.0158524	0.0106579	0.00947097	0.00473318	0.0100745		271	0.213372	0.160603	0.113441	0.0835944	0.060268	0.0369667	0.028138
	271.2	0.0230367	0.00468406	0.0153653	0.0100169	0.00918139	0.00413667	0.00934795		271.2	0.213267	0.160524	0.113385	0.0835534	0.0602384	0.0369486	0.0281242
	271.4	0.0229767	0.00494056	0.0151273	0.00982781	0.00956538	0.00393782	0.00899533		271.4	0.213163	0.160445	0.11333	0.0835124	0.0602088	0.0369304	0.0281103
	271.6	0.0226192	0.00475253	0.0148828	0.00960555	0.00964483	0.00412364	0.00906812		271.6	0.213058	0.160367	0.113274	0.0834714	0.0601792	0.0369123	0.0280965
	271.8	0.0229549	0.00510128	0.0148581	0.0096175	0.00966173	0.00404421	0.00882776		271.8	0.212953	0.160288	0.113218	0.0834304	0.0601497	0.0368942	0.0280828
	272	0.0224302	0.00509854	0.0145742	0.00968704	0.00916433	0.00407573	0.00898943		272	0.212849	0.160209	0.113163	0.0833895	0.0601202	0.0368761	0.028069
	272.2	0.0219658	0.00558634	0.0148534	0.0101471	0.00948151	0.00426838	0.009447		272.2	0.212744	0.16013	0.113107	0.0833485	0.0600907	0.036858	0.0280552
	272.4	0.022247	0.00650969	0.0155297	0.0104417	0.0100719	0.00503119	0.0101064		272.4	0.21264	0.160052	0.113052	0.0833076	0.0600612	0.0368399	0.0280414
	272.6	0.0224544	0.00717388	0.0159566	0.0114949	0.0105342	0.00531979	0.0106768		272.6	0.212536	0.159973	0.112996	0.0832667	0.0600317	0.0368218	0.0280276
	272.8	0.0223776	0.00673171	0.0163008	0.0122244	0.0108298	0.00549229	0.0111503		272.8	0.212431	0.159895	0.112941	0.0832258	0.0600022	0.0368037	0.0280139
	273	0.0229553	0.00726796	0.0170464	0.0132741	0.0112286	0.00629501	0.0117158		273	0.212327	0.159816	0.112885	0.083185	0.0599728	0.0367857	0.0280001
	273.2	0.022973	0.00771789	0.0177713	0.0137039	0.0116043	0.00753365	0.0125106		273.2	0.212223	0.159738	0.11283	0.0831441	0.0599433	0.0367676	0.0279864
	273.4	0.0232306	0.00756663	0.0182748	0.0138656	0.0120304	0.00793205	0.0127797		273.4	0.212119	0.159659	0.112774	0.0831033	0.0599139	0.0367495	0.0279727
	273.6	0.0234727	0.00701335	0.0181688	0.0134098	0.0121726	0.00810173	0.012777		273.6	0.212014	0.159581	0.112719	0.0830625	0.0598845	0.0367315	0.0279589
	273.8	0.0242647	0.0067261	0.0186279	0.0133289	0.0120378	0.00818045	0.0128341		273.8	0.21191	0.159503	0.112664	0.0830218	0.0598551	0.0367135	0.0279452
	274	0.0246043	0.00665938	0.0183562	0.0133742	0.0118168	0.00806882	0.0128075		274	0.211806	0.159424	0.112608	0.082981	0.0598257	0.0366955	0.0279315
	274.2	0.024614	0.00672966	0.0183579	0.012999	0.0118884	0.00831525	0.0127241		274.2	0.211702	0.159346	0.112553	0.0829403	0.0597963	0.0366774	0.0279178
	274.4	0.0249707	0.00660896	0.0182051	0.0127281	0.0117573	0.00778309	0.0126944		274.4	0.211598	0.159268	0.112498	0.0828995	0.059767	0.0366594	0.0279041
	274.6	0.0249882	0.00661503	0.0178135	0.0127983	0.0120883	0.00775149	0.0130888		274.6	0.211495	0.15919	0.112443	0.0828588	0.0597376	0.0366414	0.0278904
	274.8	0.0246344	0.00621583	0.0172175	0.0123255	0.0117126	0.00744886	0.0126178		274.8	0.211391	0.159112	0.112388	0.0828182	0.0597083	0.0366235	0.0278767
	275	0.0242248	0.00617029	0.0162367	0.0115668	0.0111522	0.00717588	0.0118981		275	0.211287	0.159033	0.112332	0.0827775	0.059679	0.0366055	0.027863
	275.2	0.024319	0.00637769	0.0162815	0.0114017	0.0113198	0.00700616	0.0115177		275.2	0.211183	0.158955	0.112277	0.0827369	0.0596497	0.0365875	0.0278493
	275.4	0.0242204	0.00621951	0.0166451	0.0114122	0.0113056	0.00706734	0.0118385		275.4	0.21108	0.158877	0.112222	0.0826963	0.0596204	0.0365695	0.0278356
	275.6	0.0241138	0.00637754	0.016885	0.0112951	0.0111377	0.00710843	0.0123545		275.6	0.210976	0.158799	0.112167	0.0826557	0.0595912	0.0365516	0.027822
	275.8	0.0241457	0.00655353	0.0170003	0.0110618	0.011179	0.00689218	0.0120681		275.8	0.210872	0.158721	0.112112	0.0826151	0.0595619	0.0365337	0.0278083
	276	0.0237751	0.00623628	0.0169108	0.0108096	0.0110104	0.00675877	0.0122108		276	0.210769	0.158643	0.112057	0.0825745	0.0595327	0.0365157	0.0277947
	276.2	0.0234486	0.0066465	0.0170618	0.0114119	0.0111467	0.00651248	0.0121128		276.2	0.210665	0.158566	0.112002	0.082534	0.0595034	0.0364978	0.027781
	276.4	0.0233923	0.00666482	0.0171266	0.0113898	0.0113134	0.00658394	0.0123573		276.4	0.210562	0.158488	0.111947	0.0824935	0.0594742	0.0364799	0.0277674
	276.6	0.0234012	0.00710855	0.0171477	0.0118194	0.0114393	0.00659879	0.0123596		276.6	0.210459	0.15841	0.111892	0.082453	0.059445	0.036462	0.0277537
	276.8	0.0231799	0.00673223	0.017257	0.0121839	0.0114052	0.00678946	0.0126656		276.8	0.210355	0.158332	0.111837	0.0824125	0.0594158	0.0364441	0.0277401
	277	0.0231769	0.00713533	0.0178445	0.0123157	0.0112498	0.00723909	0.0126992		277	0.210252	0.158254	0.111782	0.0823721	0.0593867	0.0364262	0.0277265
	277.2	0.0234734	0.00777748	0.0185058	0.0126866	0.0121577	0.00810689	0.0133581		277.2	0.210149	0.158177	0.111727	0.0823316	0.0593575	0.0364083	0.0277129
	277.4	0.0234057	0.00755865	0.0188545	0.0127013	0.0126083	0.00809664	0.0129569		277.4	0.210046	0.158099	0.111672	0.0822912	0.0593284	0.0363904	0.0276993
	277.6	0.0241638	0.00810341	0.0193742	0.0133679	0.0130449	0.00834661	0.0131478		277.6	0.209943	0.158022	0.111618	0.0822508	0.0592993	0.0363725	0.0276857
	277.8	0.0244268	0.00866502	0.0198469	0.0137111	0.0132055	0.00804946	0.0131474		277.8	0.209839	0.157944	0.111563	0.0822104	0.0592702	0.0363547	0.0276721
	278	0.0240991	0.00907812	0.0194952	0.0139799	0.0130268	0.00773999	0.012836		278	0.209736	0.157866	0.111508	0.0821701	0.0592411	0.0363368	0.0276585
	278.2	0.0244291	0.00939337	0.0196902	0.0140001	0.0135168	0.00766373	0.012988		278.2	0.209634	0.157789	0.111453	0.0821297	0.059212	0.036319	0.0276449
	278.4	0.0247115	0.00959894	0.0195605	0.0144829	0.0133132	0.00722647	0.0127579		278.4	0.209531	0.157711	0.111399	0.0820894	0.0591829	0.0363012	0.0276314
	278.6	0.024809	0.0100145	0.0191314	0.0149104	0.0130808	0.00753664	0.0126042		278.6	0.209428	0.157634	0.111344	0.0820491	0.0591539	0.0362834	0.0276178
	278.8	0.0247775	0.00982239	0.0189053	0.0145931	0.0125879	0.0074808	0.0121863		278.8	0.209325	0.157557	0.111289	0.0820088	0.0591248	0.0362656	0.0276042
	279	0.0245524	0.00968015	0.0186342	0.0143721	0.0122355	0.00703184	0.011992		279	0.209222	0.157479	0.111235	0.0819686	0.0590958	0.0362478	0.0275907
	279.2	0.0251108	0.00974599	0.0193363	0.0146877	0.0126444	0.00735398	0.0129398		279.2	0.209119	0.157402	0.11118	0.0819283	0.0590668	0.0362299	0.0275772
	279.4	0.0247935	0.00878333	0.0192672	0.0145758	0.0120077	0.00712125	0.0130574		279.4	0.209017	0.157325	0.111125	0.0818881	0.0590378	0.0362122	0.0275636
	279.6	0.0250363	0.009069	0.0193087	0.0144515	0.0121031	0.00708133	0.0135768		279.6	0.208914	0.157247	0.111071	0.0818479	0.0590088	0.0361944	0.0275501
	279.8	0.0251323	0.00813536	0.0186827	0.0139219	0.0120213	0.00694548	0.0132164		279.8	0.208812	0.15717	0.111016	0.0818077	0.0589798	0.0361766	0.0275365
	280	0.0246186	0.00765037	0.0184609	0.0136689	0.0118416	0.00650527	0.0131795		280	0.208709	0.157093	0.110962	0.0817676	0.0589509	0.0361589	0.027523
	280.2	0.0245503	0.00770324	0.0188507	0.014135	0.012254	0.00685836	0.0135001		280.2	0.208607	0.157016	0.110907	0.0817274	0.0589219	0.0361411	0.0275095
	280.4	0.024519	0.00800053	0.0189706	0.0138227	0.0125085	0.00735132	0.0136892		280.4	0.208504	0.156939	0.110853	0.0816873	0.058893	0.0361234	0.027496
	280.6	0.0246197	0.0078657	0.0190408	0.0141515	0.0128829	0.00772698	0.0138601		280.6	0.208402	0.156862	0.110798	0.0816472	0.0588641	0.0361056	0.0274825
	280.8	0.0244696	0.00761659	0.0193782	0.0145303	0.0128104	0.00821469	0.014098		280.8	0.2083	0.156785	0.110744	0.0816071	0.0588352	0.0360879	0.027469
	281	0.0241972	0.0073581	0.0197181	0.0142455	0.0129043	0.00830863	0.014071		281	0.208197	0.156708	0.11069	0.0815671	0.0588063	0.0360702	0.0274555
	281.2	0.0242461	0.00747407	0.0198284	0.0145936	0.0133269	0.00874847	0.0143641		281.2	0.208095	0.156631	0.110635	0.081527	0.0587775	0.0360525	0.0274421
	281.4	0.0241655	0.00747081	0.0200608	0.0146324	0.0135642	0.0090271	0.0138399		281.4	0.207993	0.156554	0.110581	0.081487	0.0587486	0.0360348	0.0274286
	281.6	0.0248446	0.00790932	0.0201967	0.0150699	0.0136918	0.0091825	0.0143577		281.6	0.207891	0.156477	0.110527	0.081447	0.0587198	0.0360171	0.0274151
	281.8	0.0244946	0.00795584	0.0202063	0.015019	0.0138376	0.00921828	0.0141557		281.8	0.207789	0.1564	0.110473	0.081407	0.0586909	0.0359994	0.0274017
	282	0.0244099	0.00768685	0.0201711	0.0154552	0.0135326	0.0091646	0.0142748		282	0.207687	0.156324	0.110418	0.0813671	0.0586621	0.0359817	0.0273882
	282.2	0.024643	0.00773148	0.0201509	0.0153654	0.0133936	0.00932124	0.0146412		282.2	0.207585	0.156247	0.110364	0.0813271	0.0586333	0.0359641	0.0273748
	282.4	0.0248601	0.0076542	0.0199366	0.0155887	0.0134177	0.00954903	0.0147165		282.4	0.207483	0.15617	0.11031	0.0812872	0.0586045	0.0359464	0.0273613
	282.6	0.0250355	0.0075728	0.0195525	0.0156511	0.0134842	0.00961078	0.0148692		282.6	0.207381	0.156094	0.110256	0.0812473	0.0585758	0.0359288	0.0273479
	282.8	0.0251402	0.00753804	0.0197262	0.0156835	0.0137241	0.00983564	0.0149766		282.8	0.207279	0.156017	0.110202	0.0812074	0.058547	0.0359112	0.0273345
	283	0.0250592	0.0074536	0.0192861	0.0152789	0.0134145	0.00942442	0.0148332		283	0.207178	0.15594	0.110148	0.0811675	0.0585183	0.0358935	0.0273211
	283.2	0.0250981	0.00754488	0.0188811	0.0147537	0.0136371	0.00950307	0.015207		283.2	0.207076	0.155864	0.110093	0.0811277	0.0584896	0.0358759	0.0273076
	283.4	0.0247283	0.00720814	0.0183706	0.0145986	0.0131448	0.00904638	0.0146634		283.4	0.206974	0.155787	0.110039	0.0810879	0.0584608	0.0358583	0.0272942
	283.6	0.0247547	0.0072069	0.0183881	0.0144729	0.0131476	0.00893336	0.0147583		283.6	0.206873	0.155711	0.109985	0.0810481	0.0584321	0.0358407	0.0272808
	283.8	0.0245795	0.00717676	0.0184553	0.0142147	0.012906	0.00878744	0.0141768		283.8	0.206771	0.155634	0.109931	0.0810083	0.0584035	0.0358231	0.0272674
	284	0.0241876	0.00740924	0.0189129	0.0140021	0.0128251	0.00819929	0.0134529		284	0.20667	0.155558	0.109877	0.0809685	0.0583748	0.0358055	0.0272541
	284.2	0.0238511	0.00715954	0.018739	0.0132527	0.0126559	0.00780844	0.0127354		284.2	0.206568	0.155482	0.109824	0.0809287	0.0583461	0.0357879	0.0272407
	284.4	0.0236514	0.00681284	0.0184246	0.0128659	0.0121788	0.00763647	0.012047		284.4	0.206467	0.155405	0.10977	0.080889	0.0583175	0.0357704	0.0272273
	284.6	0.0234473	0.00628079	0.0181168	0.0126138	0.012173	0.0075778	0.0115506		284.6	0.206365	0.155329	0.109716	0.0808493	0.0582889	0.0357528	0.027214
	284.8	0.0232942	0.00622778	0.0180959	0.012449	0.0116237	0.00744298	0.0109134		284.8	0.206264	0.155253	0.109662	0.0808096	0.0582602	0.0357353	0.0272006
	285	0.0231631	0.00536147	0.017877	0.0126567	0.0112027	0.00719414	0.0105065		285	0.206163	0.155176	0.109608	0.08077	0.0582316	0.0357177	0.0271872
	285.2	0.0230721	0.00492971	0.0175695	0.0123814	0.0111015	0.00705868	0.0104733		285.2	0.206062	0.1551	0.109554	0.0807303	0.058203	0.0357002	0.0271739
	285.4	0.0230006	0.00463897	0.0174117	0.0122434	0.0110348	0.00728768	0.0103562		285.4	0.20596	0.155024	0.1095	0.0806907	0.0581745	0.0356826	0.0271605
	285.6	0.0232977	0.00449873	0.0176206	0.0124833	0.0110473	0.00716211	0.0109554		285.6	0.205859	0.154948	0.109447	0.0806511	0.0581459	0.0356651	0.0271472
	285.8	0.023132	0.00501642	0.0178665	0.0126365	0.011218	0.00722033	0.0110528		285.8	0.205758	0.154872	0.109393	0.0806115	0.0581174	0.0356476	0.0271339
	286	0.0232054	0.00473907	0.0175878	0.0126601	0.0109932	0.00681996	0.0113776		286	0.205657	0.154796	0.109339	0.0805719	0.0580888	0.0356301	0.0271206
	286.2	0.023353	0.00507667	0.0177477	0.0126268	0.0109972	0.00682218	0.0117142		286.2	0.205556	0.15472	0.109286	0.0805324	0.0580603	0.0356126	0.0271073
	286.4	0.0235581	0.00462306	0.0175819	0.0125801	0.0112664	0.00678993	0.0120143		286.4	0.205455	0.154644	0.109232	0.0804928	0.0580318	0.0355951	0.0270939
	286.6	0.0234913	0.00432669	0.0167732	0.0122211	0.0107181	0.00639375	0.0118921		286.6	0.205354	0.154568	0.109178	0.0804533	0.0580033	0.0355777	0.0270807
	286.8	0.023339	0.00460784	0.0166615	0.0120264	0.0105888	0.0064758	0.0121624		286.8	0.205254	0.154492	0.109125	0.0804138	0.0579749	0.0355602	0.0270674
	287	0.0235531	0.00459708	0.0163758	0.0119464	0.0104134	0.00627392	0.0123278		287	0.205153	0.154416	0.109071	0.0803743	0.0579464	0.0355427	0.0270541
	287.2	0.0235739	0.00509016	0.0164889	0.0118198	0.0106531	0.00650467	0.0129111		287.2	0.205052	0.154341	0.109018	0.0803349	0.057918	0.0355253	0.0270408
	287.4	0.0237441	0.00529486	0.0167669	0.0122188	0.0107182	0.00634612	0.0130823		287.4	0.204952	0.154265	0.108964	0.0802954	0.0578895	0.0355079	0.0270275
	287.6	0.0241252	0.00555643	0.0171783	0.0124713	0.0107074	0.00671729	0.013587		287.6	0.204851	0.154189	0.108911	0.080256	0.0578611	0.0354904	0.0270142
	287.8	0.0243531	0.00591268	0.0174748	0.0123169	0.0111793	0.00703381	0.0134084		287.8	0.20475	0.154113	0.108857	0.0802166	0.0578327	0.035473	0.027001
	288	0.024173	0.00530088	0.0175315	0.0121971	0.0116664	0.00709392	0.0133111		288	0.20465	0.154038	0.108804	0.0801772	0.0578043	0.0354556	0.0269877
	288.2	0.0239484	0.00501932	0.0172692	0.0122131	0.0121924	0.00734838	0.013368		288.2	0.204549	0.153962	0.10875	0.0801379	0.0577759	0.0354382	0.0269745
	288.4	0.0243069	0.00514143	0.0174104	0.0130449	0.0130907	0.00805757	0.0137729		288.4	0.204449	0.153887	0.108697	0.0800985	0.0577476	0.0354208	0.0269612
	288.6	0.024625	0.00533173	0.0177577	0.0135531	0.0135535	0.00836207	0.0138771		288.6	0.204349	0.153811	0.108644	0.0800592	0.0577192	0.0354034	0.026948
	288.8	0.0251365	0.00565654	0.0182502	0.0142586	0.0140331	0.00881659	0.0145478		288.8	0.204248	0.153735	0.10859	0.0800199	0.0576909	0.035386	0.0269348
	289	0.0246728	0.00507107	0.0178353	0.0139977	0.0137793	0.00837333	0.0143333		289	0.204148	0.15366	0.108537	0.0799806	0.0576626	0.0353687	0.0269215
	289.2	0.0244555	0.00505068	0.0180815	0.0137431	0.014055	0.00803767	0.0143357		289.2	0.204048	0.153585	0.108484	0.0799414	0.0576343	0.0353513	0.0269083
	289.4	0.02466	0.00591834	0.0182823	0.0140781	0.014121	0.00784278	0.0143657		289.4	0.203948	0.153509	0.10843	0.0799021	0.057606	0.0353339	0.0268951
	289.6	0.0244212	0.00663344	0.0186581	0.0142198	0.0142944	0.00777384	0.0142217		289.6	0.203848	0.153434	0.108377	0.0798629	0.0575777	0.0353166	0.0268819
	289.8	0.0244597	0.00733079	0.0184922	0.0141698	0.0137839	0.00747964	0.0138686		289.8	0.203747	0.153359	0.108324	0.0798237	0.0575494	0.0352992	0.0268687
	290	0.0242347	0.00734206	0.0183302	0.0141762	0.013455	0.00722417	0.0135465		290	0.203647	0.153283	0.108271	0.0797845	0.0575212	0.0352819	0.0268555
	290.2	0.0241949	0.0074921	0.0191239	0.014373	0.0129025	0.00738771	0.0135574		290.2	0.203547	0.153208	0.108218	0.0797454	0.0574929	0.0352646	0.0268424
	290.4	0.0242658	0.00749488	0.0188995	0.0144296	0.0126434	0.00741527	0.013592		290.4	0.203448	0.153133	0.108164	0.0797062	0.0574647	0.0352473	0.0268292
	290.6	0.024076	0.007828	0.0184606	0.0142749	0.0118315	0.00690042	0.0132143		290.6	0.203348	0.153058	0.108111	0.0796671	0.0574365	0.03523	0.026816
	290.8	0.0238909	0.00827674	0.0186044	0.014291	0.0114667	0.0071884	0.0132371		290.8	0.203248	0.152982	0.108058	0.079628	0.0574083	0.0352127	0.0268028
	291	0.0239792	0.00828172	0.0190814	0.01443	0.0114816	0.00735795	0.0130593		291	0.203148	0.152907	0.108005	0.0795889	0.0573801	0.0351954	0.0267897
	291.2	0.0234529	0.00823065	0.0188263	0.0138003	0.0112206	0.00701345	0.0127531		291.2	0.203048	0.152832	0.107952	0.0795498	0.057352	0.0351781	0.0267765
	291.4	0.0234727	0.00739631	0.018505	0.0138362	0.0109024	0.00667084	0.0126705		291.4	0.202949	0.152757	0.107899	0.0795108	0.0573238	0.0351609	0.0267634
	291.6	0.0237367	0.00682559	0.0184032	0.0139712	0.0106756	0.0072584	0.0124467		291.6	0.202849	0.152682	0.107846	0.0794717	0.0572957	0.0351436	0.0267502
	291.8	0.0234521	0.00651595	0.0183674	0.0138783	0.011163	0.00785804	0.0125142		291.8	0.202749	0.152607	0.107793	0.0794327	0.0572675	0.0351264	0.0267371
	292	0.0229779	0.0060588	0.0179771	0.014168	0.0116317	0.00825059	0.01258		292	0.20265	0.152532	0.10774	0.0793937	0.0572394	0.0351091	0.026724
	292.2	0.0231452	0.00644234	0.0180408	0.0143541	0.012084	0.00880935	0.0128428		292.2	0.20255	0.152458	0.107687	0.0793547	0.0572113	0.0350919	0.0267109
	292.4	0.0236494	0.0067854	0.0180378	0.0148154	0.0126664	0.00948521	0.0134315		292.4	0.202451	0.152383	0.107635	0.0793158	0.0571832	0.0350746	0.0266978
	292.6	0.0237189	0.00707784	0.0182929	0.01482	0.0125882	0.00981623	0.0138345		292.6	0.202352	0.152308	0.107582	0.0792768	0.0571552	0.0350574	0.0266847
	292.8	0.0238377	0.0068462	0.0178181	0.0143242	0.0128849	0.00947319	0.0140084		292.8	0.202252	0.152233	0.107529	0.0792379	0.0571271	0.0350402	0.0266715
	293	0.0236076	0.0066897	0.017642	0.0138691	0.013053	0.00941733	0.0137515		293	0.202153	0.152158	0.107476	0.079199	0.0570991	0.035023	0.0266585
	293.2	0.0234894	0.00665945	0.0179114	0.0142743	0.0132602	0.00916709	0.0136919		293.2	0.202054	0.152084	0.107423	0.0791601	0.057071	0.0350058	0.0266454
	293.4	0.0241097	0.0074211	0.0183313	0.0144867	0.0137665	0.0091317	0.0139891		293.4	0.201955	0.152009	0.107371	0.0791213	0.057043	0.0349886	0.0266323
	293.6	0.024441	0.00729572	0.0183293	0.01494	0.0141066	0.00948835	0.01401		293.6	0.201855	0.151934	0.107318	0.0790824	0.057015	0.0349715	0.0266192
	293.8	0.0251788	0.00764259	0.0188718	0.0154905	0.0142875	0.00971044	0.0147619		293.8	0.201756	0.15186	0.107265	0.0790436	0.056987	0.0349543	0.0266061
	294	0.0259127	0.00783939	0.019674	0.0155207	0.0148315	0.00969417	0.0150501		294	0.201657	0.151785	0.107213	0.0790048	0.056959	0.0349371	0.0265931
	294.2	0.0263338	0.00798825	0.0202742	0.0159641	0.0149027	0.00954293	0.0154497		294.2	0.201558	0.151711	0.10716	0.078966	0.0569311	0.03492	0.02658
	294.4	0.026877	0.00858478	0.0207191	0.0163244	0.0152196	0.00953477	0.0154143		294.4	0.201459	0.151636	0.107107	0.0789273	0.0569031	0.0349028	0.026567
	294.6	0.0260923	0.00846335	0.0198319	0.0158622	0.0141814	0.00861221	0.0145916		294.6	0.20136	0.151562	0.107055	0.0788885	0.0568752	0.0348857	0.0265539
	294.8	0.0262099	0.0081137	0.0200769	0.0154198	0.0142411	0.00867781	0.0144188		294.8	0.201262	0.151487	0.107002	0.0788498	0.0568473	0.0348686	0.0265409
	295	0.0261945	0.00796833	0.0203514	0.0154082	0.0143668	0.00843303	0.0144594		295	0.201163	0.151413	0.10695	0.0788111	0.0568194	0.0348515	0.0265279
	295.2	0.0259126	0.00766218	0.0200233	0.0146586	0.0134529	0.00761315	0.0140932		295.2	0.201064	0.151339	0.106897	0.0787724	0.0567915	0.0348344	0.0265149
	295.4	0.0257384	0.00738606	0.0195763	0.0144319	0.0129955	0.00787019	0.0137012		295.4	0.200965	0.151264	0.106845	0.0787337	0.0567636	0.0348173	0.0265018
	295.6	0.0258891	0.00798342	0.0196405	0.014435	0.0128145	0.00824212	0.0136499		295.6	0.200867	0.15119	0.106792	0.0786951	0.0567357	0.0348002	0.0264888
	295.8	0.0255972	0.00811745	0.0199173	0.0144935	0.0125915	0.00815393	0.0136322		295.8	0.200768	0.151116	0.10674	0.0786565	0.0567079	0.0347831	0.0264758
	296	0.0258236	0.0088055	0.0198224	0.0148238	0.0124669	0.00871293	0.0138477		296	0.20067	0.151042	0.106687	0.0786178	0.0566801	0.034766	0.0264628
	296.2	0.0262577	0.00961463	0.0204392	0.0152589	0.0129673	0.00944917	0.0144864		296.2	0.200571	0.150968	0.106635	0.0785792	0.0566522	0.0347489	0.0264498
	296.4	0.0258834	0.00984122	0.0200736	0.0154276	0.0127142	0.00968713	0.0144527		296.4	0.200473	0.150894	0.106583	0.0785407	0.0566244	0.0347319	0.0264369
	296.6	0.025947	0.00941756	0.0199672	0.0156028	0.0123293	0.00986746	0.0142295		296.6	0.200374	0.150819	0.10653	0.0785021	0.0565966	0.0347148	0.0264239
	296.8	0.0258241	0.0086248	0.0191977	0.0153629	0.0123666	0.0099542	0.0139936		296.8	0.200276	0.150745	0.106478	0.0784636	0.0565688	0.0346978	0.0264109
	297	0.0255272	0.00817494	0.0194032	0.0154772	0.0124624	0.0105995	0.0141998		297	0.200177	0.150671	0.106426	0.0784251	0.0565411	0.0346808	0.0263979
	297.2	0.0247193	0.00767484	0.0193435	0.0154064	0.0120402	0.0103038	0.0137857		297.2	0.200079	0.150597	0.106374	0.0783866	0.0565133	0.0346637	0.026385
	297.4	0.0248591	0.00766332	0.0196772	0.0155865	0.012353	0.0105094	0.013908		297.4	0.199981	0.150524	0.106321	0.0783481	0.0564856	0.0346467	0.026372
	297.6	0.0247704	0.00760385	0.0196713	0.0159731	0.012505	0.0105529	0.0141867		297.6	0.199883	0.15045	0.106269	0.0783096	0.0564578	0.0346297	0.0263591
	297.8	0.0246931	0.00758102	0.0201881	0.0157201	0.0126468	0.0105849	0.0143458		297.8	0.199785	0.150376	0.106217	0.0782712	0.0564301	0.0346127	0.0263461
	298	0.0246614	0.00721323	0.0200706	0.0152157	0.0127792	0.0104473	0.0140585		298	0.199687	0.150302	0.106165	0.0782328	0.0564024	0.0345957	0.0263332
	298.2	0.0242813	0.00688085	0.0197983	0.0155207	0.0126144	0.0102305	0.0142008		298.2	0.199589	0.150228	0.106113	0.0781943	0.0563747	0.0345787	0.0263203
	298.4	0.0241745	0.0070316	0.0196917	0.0152763	0.0129716	0.0103092	0.0140678		298.4	0.199491	0.150154	0.106061	0.078156	0.0563471	0.0345618	0.0263074
	298.6	0.0231122	0.00656383	0.0186155	0.0148483	0.0124501	0.00935204	0.013731		298.6	0.199393	0.150081	0.106009	0.0781176	0.0563194	0.0345448	0.0262945
	298.8	0.0230942	0.00626945	0.0187841	0.0145439	0.0127913	0.0093737	0.0141414		298.8	0.199295	0.150007	0.105957	0.0780792	0.0562918	0.0345278	0.0262815
	299	0.0230956	0.00705629	0.0184711	0.0145282	0.0127539	0.00910905	0.0142702		299	0.199197	0.149933	0.105905	0.0780409	0.0562641	0.0345109	0.0262686
	299.2	0.0233294	0.00736435	0.0186751	0.0143272	0.0129044	0.00918351	0.0144761		299.2	0.199099	0.14986	0.105853	0.0780026	0.0562365	0.0344939	0.0262557
	299.4	0.0236901	0.00799549	0.0182974	0.0143776	0.0131286	0.00920765	0.0144113		299.4	0.199001	0.149786	0.105801	0.0779643	0.0562089	0.034477	0.0262429
	299.6	0.0242613	0.00861739	0.0186376	0.0146944	0.0131302	0.00892604	0.015034		299.6	0.198904	0.149713	0.105749	0.077926	0.0561813	0.0344601	0.02623
	299.8	0.0244065	0.00858495	0.018713	0.01472	0.013308	0.0086791	0.0148557		299.8	0.198806	0.149639	0.105697	0.0778878	0.0561537	0.0344432	0.0262171
	300	0.0247855	0.00918092	0.0189457	0.0150481	0.0136806	0.00918459	0.0155183		300	0.198709	0.149566	0.105645	0.0778496	0.0561261	0.0344262	0.0262042
	300.2	0.0252043	0.00951819	0.0190958	0.0154265	0.0141449	0.00937715	0.0155021		300.2	0.198611	0.149492	0.105593	0.0778113	0.0560986	0.0344093	0.0261914
	300.4	0.0252607	0.00928867	0.0185256	0.0153816	0.0134665	0.0093136	0.0149886		300.4	0.198513	0.149419	0.105541	0.0777731	0.056071	0.0343925	0.0261785
	300.6	0.0255801	0.00845768	0.0186032	0.0153785	0.013058	0.00967319	0.0149079		300.6	0.198416	0.149346	0.105489	0.0777349	0.0560435	0.0343756	0.0261656
	300.8	0.0255387	0.00791357	0.0189223	0.0151314	0.0131044	0.0100118	0.0151405		300.8	0.198319	0.149272	0.105438	0.0776968	0.056016	0.0343587	0.0261528
	301	0.0251878	0.00775288	0.0195385	0.0148494	0.0130078	0.0100324	0.0151005		301	0.198221	0.149199	0.105386	0.0776586	0.0559885	0.0343418	0.02614
	301.2	0.0251725	0.00764288	0.0196561	0.0147607	0.0128205	0.00966727	0.0146386		301.2	0.198124	0.149126	0.105334	0.0776205	0.055961	0.034325	0.0261271
	301.4	0.0252961	0.00718153	0.0198854	0.0145818	0.012542	0.00945929	0.0144919		301.4	0.198027	0.149053	0.105282	0.0775824	0.0559336	0.0343081	0.0261143
	301.6	0.0259604	0.00708268	0.0200661	0.0145654	0.0124465	0.00963941	0.014329		301.6	0.197929	0.148979	0.105231	0.0775443	0.0559061	0.0342913	0.0261015
	301.8	0.0259815	0.00635534	0.0201555	0.0142322	0.0121116	0.00946249	0.0137673		301.8	0.197832	0.148906	0.105179	0.0775063	0.0558787	0.0342744	0.0260887
	302	0.0261978	0.00573344	0.0200045	0.0141963	0.0118185	0.00943441	0.0135678		302	0.197735	0.148833	0.105127	0.0774682	0.0558512	0.0342576	0.0260759
	302.2	0.0260314	0.00537486	0.0201246	0.0141844	0.0116402	0.00915776	0.0136602		302.2	0.197638	0.14876	0.105076	0.0774302	0.0558238	0.0342408	0.0260631
	302.4	0.025863	0.00569845	0.0198483	0.0140003	0.0116136	0.00884992	0.0132897		302.4	0.197541	0.148687	0.105024	0.0773922	0.0557964	0.034224	0.0260503
	302.6	0.0253888	0.00508369	0.0195173	0.0136776	0.0111173	0.00799143	0.01302		302.6	0.197444	0.148614	0.104973	0.0773542	0.055769	0.0342072	0.0260375
	302.8	0.025207	0.00482325	0.0190096	0.0134523	0.0109411	0.00738995	0.0125489		302.8	0.197347	0.148541	0.104921	0.0773162	0.0557416	0.0341904	0.0260247
	303	0.0253898	0.00543845	0.0193697	0.0137792	0.0113075	0.00767496	0.0125192		303	0.19725	0.148468	0.10487	0.0772783	0.0557143	0.0341736	0.0260119
	303.2	0.0254412	0.0057445	0.0197603	0.0141079	0.0117024	0.00771837	0.0128216		303.2	0.197153	0.148395	0.104818	0.0772403	0.0556869	0.0341569	0.0259992
	303.4	0.0250469	0.00643874	0.0193541	0.0138813	0.0119231	0.00705189	0.0127097		303.4	0.197057	0.148322	0.104767	0.0772024	0.0556596	0.0341401	0.0259864
	303.6	0.0246999	0.00634665	0.0193699	0.0140028	0.0124455	0.00727774	0.0129671		303.6	0.19696	0.14825	0.104715	0.0771645	0.0556323	0.0341233	0.0259736
	303.8	0.0243444	0.00648401	0.0190581	0.0140652	0.0125883	0.00690004	0.0126495		303.8	0.196863	0.148177	0.104664	0.0771266	0.055605	0.0341066	0.0259609
	304	0.0243585	0.00664611	0.0188656	0.0142953	0.0126776	0.00687129	0.0125951		304	0.196767	0.148104	0.104612	0.0770888	0.0555776	0.0340898	0.0259481
	304.2	0.0248281	0.007017	0.0187138	0.0146614	0.0128629	0.00718466	0.0126554		304.2	0.19667	0.148031	0.104561	0.0770509	0.0555504	0.0340731	0.0259354
	304.4	0.0246717	0.00683832	0.0183818	0.0145833	0.0128051	0.00721061	0.0124098		304.4	0.196573	0.147959	0.10451	0.0770131	0.0555231	0.0340564	0.0259227
	304.6	0.0245371	0.00689568	0.0183397	0.0141885	0.0126512	0.00664539	0.0124634		304.6	0.196477	0.147886	0.104458	0.0769753	0.0554958	0.0340396	0.02591
	304.8	0.0247814	0.00693893	0.0181941	0.0140649	0.0128751	0.00641706	0.012697		304.8	0.196381	0.147814	0.104407	0.0769375	0.0554686	0.0340229	0.0258972
	305	0.0249085	0.00722216	0.0179944	0.0140982	0.0131439	0.00645504	0.0127708		305	0.196284	0.147741	0.104356	0.0768997	0.0554414	0.0340062	0.0258845
	305.2	0.0252875	0.00692657	0.0175759	0.014085	0.0126926	0.0064904	0.0129088		305.2	0.196188	0.147668	0.104305	0.076862	0.0554142	0.0339895	0.0258718
	305.4	0.0256408	0.00698921	0.0175075	0.0140723	0.0124547	0.00699946	0.0133472		305.4	0.196091	0.147596	0.104254	0.0768242	0.0553869	0.0339728	0.0258591
	305.6	0.026117	0.00724493	0.0176474	0.0139655	0.0124282	0.00723165	0.0133641		305.6	0.195995	0.147523	0.104202	0.0767865	0.0553598	0.0339562	0.0258464
	305.8	0.0254692	0.00656505	0.0175713	0.0138863	0.0122544	0.00702731	0.0133304		305.8	0.195899	0.147451	0.104151	0.0767488	0.0553326	0.0339395	0.0258337
	306	0.0256905	0.00625775	0.0176376	0.0137997	0.0123118	0.00759174	0.013434		306	0.195803	0.147379	0.1041	0.0767112	0.0553054	0.0339228	0.025821
	306.2	0.0253375	0.00627542	0.0178088	0.0135918	0.012421	0.00779966	0.0134727		306.2	0.195707	0.147306	0.104049	0.0766735	0.0552783	0.0339062	0.0258084
	306.4	0.0254321	0.00599021	0.0178519	0.0136771	0.0124765	0.00801947	0.0133594		306.4	0.195611	0.147234	0.103998	0.0766359	0.0552511	0.0338895	0.0257957
	306.6	0.0251736	0.00557563	0.0183372	0.0134618	0.0126438	0.00819791	0.0136057		306.6	0.195515	0.147162	0.103947	0.0765983	0.055224	0.0338729	0.025783
	306.8	0.024973	0.00569845	0.0186006	0.013847	0.0128533	0.00859758	0.0135658		306.8	0.195419	0.147089	0.103896	0.0765606	0.0551969	0.0338563	0.0257704
	307	0.0249625	0.00622232	0.0195246	0.0143771	0.012955	0.00926261	0.0138576		307	0.195323	0.147017	0.103845	0.0765231	0.0551698	0.0338397	0.0257577
	307.2	0.0251718	0.00684691	0.0201026	0.0144579	0.0133491	0.00938532	0.0144376		307.2	0.195227	0.146945	0.103794	0.0764855	0.0551427	0.0338231	0.0257451
	307.4	0.0246218	0.00658351	0.0200352	0.0139117	0.0133596	0.00926499	0.0141442		307.4	0.195131	0.146873	0.103743	0.076448	0.0551157	0.0338064	0.0257324
	307.6	0.0244672	0.00643332	0.0201571	0.014119	0.013477	0.00932828	0.014364		307.6	0.195035	0.146801	0.103692	0.0764104	0.0550886	0.0337899	0.0257198
	307.8	0.0248186	0.00667034	0.0203357	0.0146576	0.0135957	0.00885677	0.0144341		307.8	0.194939	0.146729	0.103641	0.0763729	0.0550616	0.0337733	0.0257072
	308	0.0245854	0.00618029	0.0196608	0.0137941	0.0134688	0.00847945	0.0138506		308	0.194844	0.146657	0.10359	0.0763354	0.0550345	0.0337567	0.0256946
	308.2	0.0242655	0.00599127	0.0194188	0.0134471	0.0130585	0.00819458	0.0138714		308.2	0.194748	0.146585	0.103539	0.0762979	0.0550075	0.0337401	0.0256819
	308.4	0.0240129	0.00584464	0.0188636	0.0129236	0.012549	0.00757778	0.0131845		308.4	0.194652	0.146513	0.103488	0.0762605	0.0549805	0.0337235	0.0256694
	308.6	0.0240065	0.00578531	0.0182944	0.0128108	0.0122816	0.006773	0.0127296		308.6	0.194557	0.146441	0.103438	0.0762231	0.0549535	0.033707	0.0256567
	308.8	0.0242368	0.00558497	0.0181796	0.0129135	0.0124269	0.0070158	0.0127389		308.8	0.194461	0.146369	0.103387	0.0761856	0.0549265	0.0336904	0.0256442
	309	0.0240618	0.00563752	0.017977	0.0131591	0.0121653	0.00685451	0.0129986		309	0.194366	0.146297	0.103336	0.0761482	0.0548996	0.0336739	0.0256316
	309.2	0.0236803	0.00515434	0.0176722	0.0130447	0.0115237	0.00675405	0.0130168		309.2	0.194271	0.146225	0.103285	0.0761108	0.0548726	0.0336574	0.025619
	309.4	0.0240166	0.00583642	0.0178201	0.0135262	0.0118808	0.00706767	0.0134902		309.4	0.194175	0.146154	0.103235	0.0760735	0.0548457	0.0336408	0.0256064
	309.6	0.023918	0.00596453	0.0179002	0.0138342	0.0120773	0.00721259	0.0134925		309.6	0.19408	0.146082	0.103184	0.0760361	0.0548188	0.0336243	0.0255938
	309.8	0.0234234	0.00543105	0.0174149	0.0139679	0.012103	0.00742087	0.0138142		309.8	0.193985	0.14601	0.103133	0.0759988	0.0547919	0.0336078	0.0255813
	310	0.0239151	0.00522387	0.0174137	0.0139625	0.012101	0.00793999	0.0136696		310	0.193889	0.145938	0.103083	0.0759615	0.0547649	0.0335913	0.0255687
	310.2	0.0240086	0.00525262	0.0175292	0.0142506	0.0123089	0.00828752	0.014129		310.2	0.193794	0.145867	0.103032	0.0759242	0.0547381	0.0335748	0.0255562
	310.4	0.0241268	0.00565358	0.0181509	0.0145711	0.0126347	0.00915999	0.0146272		310.4	0.193699	0.145795	0.102982	0.0758869	0.0547112	0.0335584	0.0255436
	310.6	0.0243937	0.00660329	0.0186532	0.0148277	0.0129836	0.00961022	0.0152469		310.6	0.193604	0.145724	0.102931	0.0758497	0.0546843	0.0335419	0.0255311
	310.8	0.0244453	0.00647407	0.0188916	0.015131	0.012792	0.00966548	0.0151082		310.8	0.193509	0.145652	0.10288	0.0758125	0.0546575	0.0335254	0.0255185
	311	0.0244051	0.00682252	0.0191488	0.0153404	0.0125522	0.00944902	0.0152125		311	0.193414	0.145581	0.10283	0.0757752	0.0546307	0.033509	0.025506
	311.2	0.0245055	0.00697154	0.019167	0.015193	0.0128622	0.00963625	0.0154092		311.2	0.193319	0.145509	0.102779	0.075738	0.0546038	0.0334925	0.0254935
	311.4	0.0242387	0.00691039	0.0189474	0.0148784	0.0125915	0.00893573	0.0146841		311.4	0.193224	0.145438	0.102729	0.0757009	0.054577	0.0334761	0.025481
	311.6	0.0245225	0.00728622	0.0189546	0.0149811	0.0125615	0.00862765	0.0145579		311.6	0.193129	0.145366	0.102679	0.0756637	0.0545502	0.0334596	0.0254685
	311.8	0.0245821	0.00717873	0.0186856	0.0148592	0.0123716	0.00822096	0.0141153		311.8	0.193034	0.145295	0.102628	0.0756266	0.0545235	0.0334432	0.025456
	312	0.0238341	0.00719803	0.0176482	0.0139791	0.0116973	0.00748995	0.01372		312	0.19294	0.145224	0.102578	0.0755894	0.0544967	0.0334268	0.0254435
	312.2	0.0237733	0.00725206	0.0177543	0.0142936	0.0117595	0.0079	0.0138577		312.2	0.192845	0.145152	0.102527	0.0755523	0.05447	0.0334104	0.025431
	312.4	0.0234866	0.00693357	0.0174347	0.0141023	0.011682	0.00751957	0.013191		312.4	0.19275	0.145081	0.102477	0.0755152	0.0544432	0.033394	0.0254185
	312.6	0.0235438	0.0064564	0.0173994	0.0140714	0.0122817	0.00713475	0.0131261		312.6	0.192656	0.14501	0.102427	0.0754782	0.0544165	0.0333776	0.025406
	312.8	0.0234433	0.00636236	0.0175496	0.0142091	0.0124493	0.00673501	0.0132747		312.8	0.192561	0.144939	0.102377	0.0754411	0.0543898	0.0333612	0.0253935
	313	0.0228513	0.00614504	0.0172763	0.0143315	0.0119319	0.00618112	0.0134024		313	0.192467	0.144867	0.102326	0.0754041	0.0543631	0.0333448	0.0253811
	313.2	0.0229831	0.00589457	0.0173722	0.0145815	0.0118975	0.0064324	0.0133003		313.2	0.192372	0.144796	0.102276	0.0753671	0.0543364	0.0333285	0.0253686
	313.4	0.0239095	0.00637427	0.0179009	0.0153659	0.012396	0.00696011	0.0140248		313.4	0.192278	0.144725	0.102226	0.0753301	0.0543097	0.0333121	0.0253562
	313.6	0.0234016	0.00564009	0.0174936	0.0152466	0.0123328	0.0067783	0.0137311		313.6	0.192183	0.144654	0.102176	0.0752931	0.054283	0.0332957	0.0253437
	313.8	0.0235311	0.00513405	0.0172369	0.0147005	0.0123847	0.00678101	0.0140349		313.8	0.192089	0.144583	0.102126	0.0752561	0.0542564	0.0332794	0.0253313
	314	0.0237284	0.00485215	0.0174771	0.014769	0.0125884	0.00700444	0.0136288		314	0.191995	0.144512	0.102075	0.0752192	0.0542298	0.0332631	0.0253188
	314.2	0.0237148	0.00517796	0.017794	0.0149166	0.012783	0.00721856	0.0138957		314.2	0.1919	0.144441	0.102025	0.0751823	0.0542031	0.0332467	0.0253064
	314.4	0.0241527	0.00632294	0.0186293	0.0155707	0.0134738	0.00776602	0.0140187		314.4	0.191806	0.14437	0.101975	0.0751453	0.0541765	0.0332304	0.025294
	314.6	0.0247387	0.00635714	0.0189164	0.0160188	0.0136811	0.00800091	0.013961		314.6	0.191712	0.1443	0.101925	0.0751084	0.0541499	0.0332141	0.0252816
	314.8	0.02482	0.00564137	0.0195953	0.0159818	0.0136226	0.00804769	0.0140167		314.8	0.191618	0.144229	0.101875	0.0750716	0.0541234	0.0331978	0.0252692
	315	0.0249011	0.00566055	0.0194674	0.0157404	0.0137771	0.00819302	0.0138709		315	0.191524	0.144158	0.101825	0.0750347	0.0540968	0.0331815	0.0252568
	315.2	0.0252187	0.00603394	0.0200141	0.0155895	0.0139491	0.00852339	0.0136338		315.2	0.19143	0.144087	0.101775	0.0749979	0.0540702	0.0331652	0.0252443
	315.4	0.0250359	0.00631983	0.0199759	0.015033	0.0137391	0.00820975	0.0132328		315.4	0.191336	0.144016	0.101725	0.0749611	0.0540437	0.0331489	0.025232
	315.6	0.0246079	0.00577417	0.0196742	0.0147066	0.0133804	0.00785513	0.0130369		315.6	0.191242	0.143946	0.101675	0.0749243	0.0540171	0.0331326	0.0252196
	315.8	0.0240916	0.00539555	0.0190758	0.014083	0.0128738	0.00741716	0.0128429		315.8	0.191148	0.143875	0.101625	0.0748875	0.0539906	0.0331164	0.0252072
	316	0.0238778	0.00576775	0.0189784	0.0139099	0.0131888	0.00721424	0.0131961		316	0.191054	0.143804	0.101575	0.0748507	0.0539641	0.0331001	0.0251948
	316.2	0.0236804	0.0055405	0.0192194	0.0139273	0.0133014	0.00757893	0.0134157		316.2	0.19096	0.143734	0.101526	0.074814	0.0539376	0.0330839	0.0251824
	316.4	0.0235937	0.00523884	0.0191781	0.0133852	0.0131734	0.00697446	0.0134993		316.4	0.190867	0.143663	0.101476	0.0747773	0.0539112	0.0330676	0.0251701
	316.6	0.0236266	0.00562425	0.0192196	0.0135734	0.0134613	0.0066287	0.013816		316.6	0.190773	0.143593	0.101426	0.0747406	0.0538847	0.0330514	0.0251577
	316.8	0.0233849	0.00560885	0.0194293	0.0139915	0.0132774	0.00615402	0.0137956		316.8	0.190679	0.143522	0.101376	0.0747039	0.0538582	0.0330352	0.0251454
	317	0.0229148	0.00540751	0.0187704	0.0136586	0.0127101	0.00600409	0.0134497		317	0.190586	0.143452	0.101326	0.0746672	0.0538318	0.033019	0.025133
	317.2	0.0225981	0.00485815	0.0184759	0.0134191	0.0124128	0.00546593	0.0130144		317.2	0.190492	0.143381	0.101277	0.0746305	0.0538054	0.0330028	0.0251207
	317.4	0.0232982	0.00508375	0.0186782	0.013856	0.0130125	0.0052926	0.0134611		317.4	0.190399	0.143311	0.101227	0.0745939	0.053779	0.0329866	0.0251084
	317.6	0.0231833	0.00498609	0.0182651	0.013477	0.0127899	0.00531329	0.0131939		317.6	0.190305	0.143241	0.101177	0.0745573	0.0537526	0.0329704	0.025096
	317.8	0.0236227	0.00555226	0.0184328	0.0134359	0.0130616	0.00580467	0.0134079		317.8	0.190212	0.14317	0.101127	0.0745207	0.0537262	0.0329542	0.0250837
	318	0.0235368	0.00567694	0.0185079	0.0138541	0.012956	0.00592918	0.0131922		318	0.190118	0.1431	0.101078	0.0744841	0.0536998	0.032938	0.0250714
	318.2	0.0241151	0.0065361	0.0183942	0.0143716	0.012895	0.00601283	0.0133452		318.2	0.190025	0.14303	0.101028	0.0744475	0.0536734	0.0329218	0.0250591
	318.4	0.0249628	0.00754422	0.0187922	0.0150911	0.0134481	0.00648955	0.0138254		318.4	0.189932	0.14296	0.100979	0.074411	0.0536471	0.0329057	0.0250468
	318.6	0.0256073	0.00719161	0.0188547	0.0151657	0.0137832	0.00666977	0.0141942		318.6	0.189838	0.142889	0.100929	0.0743745	0.0536208	0.0328895	0.0250345
	318.8	0.0256687	0.00722672	0.0189413	0.0150924	0.0138876	0.00699711	0.0147499		318.8	0.189745	0.142819	0.10088	0.0743379	0.0535944	0.0328734	0.0250222
	319	0.0254293	0.00723382	0.0185161	0.0148451	0.0138032	0.00708002	0.0145232		319	0.189652	0.142749	0.10083	0.0743015	0.0535681	0.0328572	0.0250099
	319.2	0.0254368	0.00701388	0.0187524	0.0147083	0.0138333	0.00738241	0.0146594		319.2	0.189559	0.142679	0.10078	0.074265	0.0535418	0.0328411	0.0249976
	319.4	0.0246398	0.00643291	0.0179085	0.0141094	0.0133239	0.00725683	0.01414		319.4	0.189466	0.142609	0.100731	0.0742285	0.0535155	0.032825	0.0249854
	319.6	0.0242931	0.00561715	0.0180298	0.0137921	0.0130851	0.00714869	0.0140124		319.6	0.189373	0.142539	0.100682	0.0741921	0.0534893	0.0328089	0.0249731
	319.8	0.0243204	0.00576832	0.0178037	0.0139725	0.0128008	0.00721521	0.0138828		319.8	0.18928	0.142469	0.100632	0.0741557	0.053463	0.0327928	0.0249609
	320	0.0245058	0.00585009	0.0181496	0.0144027	0.0130368	0.00758682	0.0141004		320	0.189187	0.142399	0.100583	0.0741193	0.0534368	0.0327767	0.0249486
	320.2	0.024465	0.00608788	0.0186372	0.014729	0.012816	0.0081989	0.0146673		320.2	0.189094	0.142329	0.100533	0.0740829	0.0534105	0.0327606	0.0249364
	320.4	0.0244372	0.00599651	0.0187531	0.0144288	0.0129546	0.00834583	0.0145137		320.4	0.189001	0.142259	0.100484	0.0740465	0.0533843	0.0327445	0.0249241
	320.6	0.0241016	0.00598522	0.018839	0.0145425	0.0128697	0.00787773	0.0141807		320.6	0.188909	0.142189	0.100435	0.0740101	0.0533581	0.0327284	0.0249119
	320.8	0.0236037	0.00532441	0.0188688	0.0143268	0.0122802	0.00756821	0.0136687		320.8	0.188816	0.14212	0.100385	0.0739738	0.0533319	0.0327124	0.0248996
	321	0.0232572	0.00507625	0.0186621	0.0141813	0.0117956	0.00768814	0.0132774		321	0.188723	0.14205	0.100336	0.0739375	0.0533057	0.0326963	0.0248874
	321.2	0.0232923	0.00514475	0.0185744	0.0139092	0.0117395	0.00752166	0.0129046		321.2	0.188631	0.14198	0.100287	0.0739012	0.0532796	0.0326802	0.0248752
	321.4	0.0240267	0.0055484	0.0191246	0.0140474	0.012217	0.00796219	0.0130954		321.4	0.188538	0.14191	0.100238	0.0738649	0.0532534	0.0326642	0.024863
	321.6	0.0241709	0.00563458	0.0197749	0.0141767	0.0124792	0.00842037	0.0130557		321.6	0.188445	0.141841	0.100188	0.0738287	0.0532273	0.0326482	0.0248508
	321.8	0.0236528	0.00612782	0.0198092	0.0144776	0.012837	0.00855702	0.012694		321.8	0.188353	0.141771	0.100139	0.0737924	0.0532011	0.0326321	0.0248386
	322	0.0238361	0.00667222	0.0199398	0.0146985	0.0125983	0.00837262	0.0126469		322	0.18826	0.141702	0.10009	0.0737562	0.053175	0.0326161	0.0248264
	322.2	0.0243007	0.00701821	0.0197886	0.0148767	0.0131659	0.00868711	0.0128772		322.2	0.188168	0.141632	0.100041	0.07372	0.0531489	0.0326001	0.0248142
	322.4	0.0241897	0.00687602	0.0199132	0.0147919	0.0133004	0.00873926	0.0133078		322.4	0.188076	0.141562	0.0999918	0.0736838	0.0531228	0.0325841	0.024802
	322.6	0.0241291	0.00660257	0.0197417	0.014967	0.0136093	0.0089871	0.0135648		322.6	0.187983	0.141493	0.0999427	0.0736476	0.0530967	0.0325681	0.0247899
	322.8	0.0237293	0.00694253	0.0196472	0.0151576	0.0133017	0.00911289	0.0137952		322.8	0.187891	0.141424	0.0998937	0.0736115	0.0530707	0.0325521	0.0247777
	323	0.0236432	0.00683287	0.019691	0.014915	0.013187	0.00901831	0.0137967		323	0.187799	0.141354	0.0998446	0.0735753	0.0530446	0.0325361	0.0247655
	323.2	0.0236438	0.00634558	0.0194851	0.014652	0.013233	0.00901389	0.0139332		323.2	0.187707	0.141285	0.0997956	0.0735392	0.0530186	0.0325202	0.0247534
	323.4	0.0234499	0.00684666	0.0193385	0.0151918	0.0132131	0.00919398	0.0138916		323.4	0.187614	0.141215	0.0997466	0.0735031	0.0529926	0.0325042	0.0247412
	323.6	0.0233791	0.00694085	0.0193593	0.0152987	0.0130854	0.00903447	0.0141595		323.6	0.187522	0.141146	0.0996977	0.073467	0.0529666	0.0324882	0.0247291
	323.8	0.023584	0.00691337	0.018601	0.01546	0.0130067	0.00908991	0.013967		323.8	0.18743	0.141077	0.0996487	0.073431	0.0529406	0.0324723	0.0247169
	324	0.0235639	0.00668157	0.0187689	0.0150895	0.0128998	0.00910921	0.0140073		324	0.187338	0.141007	0.0995998	0.0733949	0.0529146	0.0324564	0.0247048
	324.2	0.0239152	0.00667304	0.0191332	0.0150736	0.0128374	0.00926171	0.0141381		324.2	0.187246	0.140938	0.0995509	0.0733589	0.0528886	0.0324404	0.0246927
	324.4	0.0242222	0.00660142	0.0190391	0.0148861	0.0129227	0.00910911	0.0140889		324.4	0.187154	0.140869	0.099502	0.0733229	0.0528626	0.0324245	0.0246805
	324.6	0.0242341	0.00635903	0.0187321	0.0146362	0.012353	0.00869915	0.0139376		324.6	0.187062	0.1408	0.0994532	0.0732869	0.0528367	0.0324086	0.0246684
	324.8	0.023906	0.00610939	0.0183626	0.0139602	0.0116256	0.00839086	0.013225		324.8	0.186971	0.140731	0.0994044	0.0732509	0.0528107	0.0323927	0.0246563
	325	0.0241909	0.00605626	0.018216	0.0136165	0.0117049	0.00875705	0.0129871		325	0.186879	0.140662	0.0993556	0.073215	0.0527848	0.0323768	0.0246442
	325.2	0.0243841	0.00596538	0.0180099	0.0131002	0.0118506	0.00848972	0.0125983		325.2	0.186787	0.140593	0.0993068	0.073179	0.0527589	0.0323609	0.0246321
	325.4	0.0242312	0.00569324	0.0185209	0.013426	0.0122862	0.00796643	0.0126659		325.4	0.186695	0.140524	0.099258	0.0731431	0.052733	0.032345	0.02462
	325.6	0.0247262	0.00603545	0.0190307	0.0140188	0.0128845	0.00806721	0.0129798		325.6	0.186604	0.140455	0.0992093	0.0731072	0.0527071	0.0323291	0.0246079
	325.8	0.0247814	0.00626753	0.0188101	0.0141143	0.0128836	0.00835984	0.0125833		325.8	0.186512	0.140386	0.0991606	0.0730713	0.0526812	0.0323132	0.0245959
	326	0.0251021	0.00636562	0.0190578	0.0138454	0.0128751	0.00798024	0.0132842		326	0.186421	0.140317	0.0991119	0.0730354	0.0526554	0.0322974	0.0245838
	326.2	0.0255986	0.00652852	0.0193819	0.0138361	0.0134248	0.00849262	0.0138955		326.2	0.186329	0.140248	0.0990633	0.0729996	0.0526295	0.0322815	0.0245717
	326.4	0.0254472	0.00637693	0.0195833	0.0138341	0.0130296	0.00833229	0.0141005		326.4	0.186238	0.140179	0.0990146	0.0729637	0.0526037	0.0322657	0.0245596
	326.6	0.0252618	0.00662213	0.0196288	0.0140685	0.0128661	0.00815403	0.0144454		326.6	0.186146	0.14011	0.098966	0.0729279	0.0525779	0.0322498	0.0245476
	326.8	0.0255041	0.00667604	0.0197274	0.014142	0.0127572	0.0080439	0.0148887		326.8	0.186055	0.140041	0.0989175	0.0728921	0.0525521	0.032234	0.0245355
	327	0.025681	0.00642697	0.0198192	0.0138475	0.0130775	0.00803176	0.0149328		327	0.185963	0.139973	0.0988689	0.0728563	0.0525262	0.0322182	0.0245235
	327.2	0.0252944	0.00573844	0.0195004	0.0141145	0.0130311	0.00780171	0.0148089		327.2	0.185872	0.139904	0.0988204	0.0728206	0.0525005	0.0322024	0.0245115
	327.4	0.0250384	0.00573863	0.0195127	0.0141679	0.0125464	0.00777434	0.0146986		327.4	0.185781	0.139835	0.0987718	0.0727848	0.0524747	0.0321866	0.0244994
	327.6	0.0247204	0.00528849	0.0190328	0.0135415	0.0124762	0.00742866	0.014488		327.6	0.18569	0.139767	0.0987234	0.0727491	0.0524489	0.0321707	0.0244874
	327.8	0.0248638	0.00495519	0.0187724	0.0133064	0.0125036	0.00773901	0.0141485		327.8	0.185599	0.139698	0.0986749	0.0727134	0.0524232	0.032155	0.0244754
	328	0.0249225	0.00429973	0.0186866	0.0132151	0.0122267	0.00773406	0.0137064		328	0.185507	0.139629	0.0986265	0.0726777	0.0523974	0.0321392	0.0244634
	328.2	0.0252753	0.00416168	0.018633	0.0135642	0.0120644	0.0078479	0.0134416		328.2	0.185416	0.139561	0.0985781	0.072642	0.0523717	0.0321234	0.0244514
	328.4	0.0252913	0.00400122	0.0182359	0.0135428	0.0120428	0.00803128	0.0132643		328.4	0.185325	0.139492	0.0985296	0.0726063	0.052346	0.0321076	0.0244394
	328.6	0.0248446	0.00381909	0.017623	0.0132166	0.0115405	0.00805542	0.012807		328.6	0.185234	0.139424	0.0984813	0.0725707	0.0523203	0.0320919	0.0244274
	328.8	0.0245174	0.00359198	0.0175933	0.0130854	0.0113128	0.00786758	0.012092		328.8	0.185143	0.139355	0.0984329	0.0725351	0.0522946	0.0320761	0.0244154
	329	0.0244849	0.00402976	0.0176948	0.0134311	0.0114133	0.00826708	0.0122547		329	0.185053	0.139287	0.0983846	0.0724995	0.052269	0.0320604	0.0244034
	329.2	0.0242953	0.00432132	0.018049	0.0138905	0.0115734	0.00804123	0.0123888		329.2	0.184962	0.139219	0.0983363	0.0724639	0.0522433	0.0320446	0.0243914
	329.4	0.024044	0.00479726	0.018286	0.0142681	0.0119629	0.0079683	0.0124206		329.4	0.184871	0.13915	0.0982881	0.0724283	0.0522177	0.0320289	0.0243794
	329.6	0.0246707	0.00522291	0.0185719	0.0146881	0.0122502	0.00851536	0.0128653		329.6	0.18478	0.139082	0.0982398	0.0723927	0.052192	0.0320132	0.0243675
	329.8	0.0242969	0.00591908	0.0185746	0.0148265	0.0120925	0.00864693	0.0132351		329.8	0.184689	0.139014	0.0981916	0.0723572	0.0521664	0.0319975	0.0243555
	330	0.0243045	0.00677931	0.0192905	0.0147256	0.0120343	0.00818176	0.0142544		330	0.184599	0.138946	0.0981434	0.0723217	0.0521408	0.0319818	0.0243435
	330.2	0.024497	0.00761456	0.0200173	0.0149187	0.0119006	0.00838815	0.0148007		330.2	0.184508	0.138877	0.0980952	0.0722862	0.0521152	0.0319661	0.0243316
	330.4	0.0240838	0.00771549	0.0198203	0.0151423	0.0120383	0.00816642	0.0151856		330.4	0.184418	0.138809	0.098047	0.0722507	0.0520896	0.0319504	0.0243197
	330.6	0.0239545	0.00824277	0.0201672	0.0155919	0.0124703	0.00815745	0.0159194		330.6	0.184327	0.138741	0.0979989	0.0722152	0.0520641	0.0319347	0.0243077
	330.8	0.0239973	0.00818034	0.0200315	0.0154329	0.0127644	0.00825053	0.0159341		330.8	0.184237	0.138673	0.0979508	0.0721798	0.0520385	0.031919	0.0242958
	331	0.0235592	0.00829132	0.0199913	0.0150005	0.0128607	0.00799557	0.0157036		331	0.184146	0.138605	0.0979027	0.0721443	0.0520129	0.0319033	0.0242838
	331.2	0.0235636	0.00838468	0.0200025	0.0153456	0.0127819	0.00808375	0.0160121		331.2	0.184056	0.138537	0.0978547	0.0721089	0.0519874	0.0318877	0.0242719
	331.4	0.0234493	0.00812348	0.0194284	0.0148473	0.012537	0.00759714	0.0158792		331.4	0.183965	0.138469	0.0978066	0.0720735	0.0519619	0.031872	0.02426
	331.6	0.0232606	0.00813129	0.0188504	0.0148405	0.0129397	0.00757141	0.0155628		331.6	0.183875	0.138401	0.0977586	0.0720381	0.0519364	0.0318564	0.0242481
	331.8	0.0233018	0.00811089	0.0185412	0.0147855	0.0126911	0.00764653	0.0151553		331.8	0.183785	0.138333	0.0977106	0.0720028	0.0519109	0.0318407	0.0242362
	332	0.023617	0.00788226	0.0181992	0.0149027	0.013007	0.00784082	0.0152225		332	0.183695	0.138265	0.0976626	0.0719674	0.0518854	0.0318251	0.0242243
	332.2	0.0234712	0.0078582	0.018011	0.0150203	0.0129547	0.00755681	0.0147219		332.2	0.183604	0.138197	0.0976147	0.0719321	0.0518599	0.0318095	0.0242124
	332.4	0.023668	0.00772039	0.0176285	0.0145804	0.0129343	0.00785815	0.0143554		332.4	0.183514	0.138129	0.0975668	0.0718968	0.0518345	0.0317939	0.0242005
	332.6	0.0234882	0.00729849	0.0169169	0.0137619	0.0127537	0.00772553	0.0139276		332.6	0.183424	0.138061	0.0975189	0.0718615	0.051809	0.0317783	0.0241886
	332.8	0.0234155	0.00678569	0.0168305	0.0129945	0.0126978	0.00755148	0.0132978		332.8	0.183334	0.137994	0.097471	0.0718262	0.0517836	0.0317627	0.0241768
	333	0.0234211	0.00715072	0.0167978	0.0125359	0.0121202	0.00740926	0.0129796		333	0.183244	0.137926	0.0974232	0.071791	0.0517582	0.0317471	0.0241649
	333.2	0.0231465	0.00675642	0.0166726	0.0123482	0.0120873	0.00737638	0.0128531		333.2	0.183154	0.137858	0.0973753	0.0717557	0.0517328	0.0317315	0.024153
	333.4	0.0236184	0.00684613	0.0169963	0.0126788	0.0121851	0.00800026	0.0129203		333.4	0.183064	0.137791	0.0973275	0.0717205	0.0517074	0.0317159	0.0241412
	333.6	0.0236916	0.00661285	0.0167942	0.0125889	0.0117071	0.00761655	0.0128137		333.6	0.182974	0.137723	0.0972797	0.0716853	0.051682	0.0317003	0.0241293
	333.8	0.0237581	0.00684264	0.01704	0.0124189	0.0116626	0.00793123	0.0129878		333.8	0.182885	0.137655	0.097232	0.0716501	0.0516566	0.0316848	0.0241175
	334	0.0240054	0.00654564	0.0176665	0.0128895	0.0117724	0.00790554	0.0132362		334	0.182795	0.137588	0.0971843	0.0716149	0.0516312	0.0316692	0.0241056
	334.2	0.0237112	0.00598022	0.017685	0.0126294	0.011783	0.00794308	0.0133235		334.2	0.182705	0.13752	0.0971366	0.0715798	0.0516059	0.0316537	0.0240938
	334.4	0.0236017	0.00556545	0.0175889	0.0128783	0.012095	0.00799826	0.0131285		334.4	0.182615	0.137453	0.0970889	0.0715446	0.0515806	0.0316381	0.024082
	334.6	0.023395	0.00507514	0.0179287	0.0127379	0.0120296	0.00792957	0.01311		334.6	0.182526	0.137385	0.0970412	0.0715095	0.0515552	0.0316226	0.0240702
	334.8	0.0230123	0.00481067	0.0178634	0.0122985	0.0116662	0.00771787	0.0129919		334.8	0.182436	0.137318	0.0969936	0.0714744	0.0515299	0.0316071	0.0240583
	335	0.0230522	0.0050693	0.0180555	0.0126026	0.0118179	0.00792638	0.0131892		335	0.182347	0.13725	0.096946	0.0714393	0.0515046	0.0315916	0.0240465
	335.2	0.0233011	0.00508612	0.0181962	0.0130954	0.0121259	0.00789533	0.0135707		335.2	0.182257	0.137183	0.0968984	0.0714042	0.0514794	0.031576	0.0240347
	335.4	0.0230823	0.0050921	0.0183752	0.0131558	0.0120856	0.0075621	0.0134308		335.4	0.182168	0.137116	0.0968508	0.0713692	0.0514541	0.0315605	0.0240229
	335.6	0.0230671	0.00515535	0.0186905	0.0133198	0.0123206	0.00756456	0.0134378		335.6	0.182078	0.137048	0.0968032	0.0713342	0.0514288	0.031545	0.0240111
	335.8	0.0233398	0.00534438	0.01914	0.0137336	0.0124859	0.00782239	0.0135244		335.8	0.181989	0.136981	0.0967557	0.0712991	0.0514036	0.0315296	0.0239993
	336	0.0234598	0.00498415	0.0191768	0.0135004	0.0123548	0.00811602	0.0136461		336	0.181899	0.136914	0.0967082	0.0712641	0.0513784	0.0315141	0.0239876
	336.2	0.0232889	0.00421086	0.0189345	0.0133695	0.0121243	0.00772268	0.0130256		336.2	0.18181	0.136847	0.0966608	0.0712292	0.0513531	0.0314986	0.0239758
	336.4	0.0240869	0.00460243	0.0189825	0.0131809	0.0124719	0.00757694	0.0133872		336.4	0.181721	0.136779	0.0966133	0.0711942	0.0513279	0.0314832	0.023964
	336.6	0.0242884	0.00443672	0.0187076	0.0129133	0.0125409	0.00714683	0.0138026		336.6	0.181632	0.136712	0.0965659	0.0711592	0.0513027	0.0314677	0.0239523
	336.8	0.0240038	0.00452475	0.0188714	0.0126097	0.0123473	0.00672667	0.0138292		336.8	0.181543	0.136645	0.0965185	0.0711243	0.0512775	0.0314523	0.0239405
	337	0.024229	0.00526358	0.0191255	0.0133746	0.0124788	0.00694629	0.0143912		337	0.181453	0.136578	0.0964711	0.0710894	0.0512524	0.0314368	0.0239287
	337.2	0.0243551	0.0054291	0.0189743	0.0145063	0.0130916	0.00751812	0.0148699		337.2	0.181364	0.136511	0.0964237	0.0710545	0.0512272	0.0314214	0.023917
	337.4	0.0246661	0.00559198	0.0191126	0.0152323	0.0131305	0.00745844	0.0146019		337.4	0.181275	0.136444	0.0963764	0.0710196	0.0512021	0.031406	0.0239053
	337.6	0.024608	0.00543839	0.0184425	0.0153651	0.0135016	0.0068424	0.0143987		337.6	0.181186	0.136377	0.0963291	0.0709847	0.0511769	0.0313905	0.0238935
	337.8	0.0251366	0.00570568	0.0189587	0.01616	0.0142301	0.00748225	0.015106		337.8	0.181097	0.13631	0.0962818	0.0709499	0.0511518	0.0313751	0.0238818
	338	0.0248564	0.00544931	0.0188752	0.0164623	0.0141161	0.00703678	0.0151031		338	0.181008	0.136243	0.0962345	0.0709151	0.0511267	0.0313597	0.0238701
	338.2	0.0246028	0.00537597	0.0188351	0.0159992	0.0143653	0.00724239	0.0152601		338.2	0.18092	0.136176	0.0961873	0.0708803	0.0511016	0.0313443	0.0238584
	338.4	0.0245426	0.00546723	0.0189253	0.0166277	0.0147192	0.00701142	0.0154716		338.4	0.180831	0.136109	0.0961401	0.0708455	0.0510765	0.0313289	0.0238466
	338.6	0.0243717	0.00574087	0.0189149	0.0163826	0.0146337	0.00694868	0.0156259		338.6	0.180742	0.136043	0.0960929	0.0708107	0.0510514	0.0313136	0.0238349
	338.8	0.0244065	0.0063901	0.0190253	0.0166076	0.0147067	0.00759498	0.0159578		338.8	0.180653	0.135976	0.0960457	0.0707759	0.0510264	0.0312982	0.0238232
	339	0.0246041	0.00717107	0.0190542	0.0165268	0.0148791	0.00808631	0.0161931		339	0.180565	0.135909	0.0959986	0.0707412	0.0510013	0.0312828	0.0238115
	339.2	0.0245157	0.00741396	0.0191571	0.0164094	0.0148205	0.00786046	0.0162218		339.2	0.180476	0.135842	0.0959514	0.0707065	0.0509763	0.0312675	0.0237999
	339.4	0.0245189	0.00742506	0.0195147	0.0164705	0.014462	0.00807848	0.0159961		339.4	0.180387	0.135776	0.0959043	0.0706717	0.0509513	0.0312521	0.0237882
	339.6	0.0246773	0.00725908	0.0195183	0.0166302	0.014433	0.00826251	0.0160649		339.6	0.180299	0.135709	0.0958572	0.070637	0.0509262	0.0312368	0.0237765
	339.8	0.0245986	0.0073852	0.0196945	0.0168113	0.0142334	0.0085047	0.015876		339.8	0.18021	0.135642	0.0958102	0.0706024	0.0509012	0.0312214	0.0237648
	340	0.0249987	0.00738339	0.0200119	0.0163726	0.0141253	0.00848037	0.0156904		340	0.180122	0.135576	0.0957632	0.0705677	0.0508763	0.0312061	0.0237532
	340.2	0.0245989	0.00732619	0.0194998	0.0158746	0.013889	0.00820963	0.0152963		340.2	0.180033	0.135509	0.0957161	0.0705331	0.0508513	0.0311908	0.0237415
	340.4	0.0250531	0.00842988	0.0198614	0.0157579	0.0140578	0.00830949	0.015525		340.4	0.179945	0.135443	0.0956691	0.0704984	0.0508263	0.0311755	0.0237298
	340.6	0.0245059	0.00827817	0.019474	0.01523	0.0137224	0.00812655	0.0154786		340.6	0.179857	0.135376	0.0956222	0.0704638	0.0508014	0.0311602	0.0237182
	340.8	0.0238593	0.00818219	0.0194693	0.0145525	0.0136576	0.00807555	0.0149458		340.8	0.179768	0.13531	0.0955753	0.0704292	0.0507764	0.0311449	0.0237065
	341	0.0242247	0.00871277	0.0196685	0.0151673	0.0140377	0.00883484	0.0149986		341	0.17968	0.135243	0.0955283	0.0703947	0.0507515	0.0311296	0.0236949
	341.2	0.0237213	0.00840053	0.0193594	0.0151331	0.0135072	0.00821514	0.0144227		341.2	0.179592	0.135177	0.0954814	0.0703601	0.0507266	0.0311143	0.0236833
	341.4	0.0236286	0.00836088	0.0198073	0.0152302	0.0135262	0.00818441	0.0143595		341.4	0.179504	0.135111	0.0954346	0.0703256	0.0507017	0.031099	0.0236716
	341.6	0.0239528	0.00839767	0.0197694	0.0155003	0.013875	0.00807033	0.0146853		341.6	0.179416	0.135044	0.0953877	0.070291	0.0506768	0.0310838	0.02366
	341.8	0.0236982	0.00796961	0.0200845	0.0152994	0.0136409	0.00767498	0.0148005		341.8	0.179328	0.134978	0.0953409	0.0702565	0.0506519	0.0310685	0.0236484
	342	0.0236714	0.00723937	0.0200971	0.0154215	0.0134821	0.00774353	0.0148382		342	0.17924	0.134912	0.0952941	0.070222	0.050627	0.0310533	0.0236368
	342.2	0.0241391	0.00702069	0.0205875	0.0159549	0.0140187	0.00830128	0.0154869		342.2	0.179152	0.134845	0.0952473	0.0701876	0.0506022	0.031038	0.0236252
	342.4	0.024017	0.00627581	0.0203306	0.0157143	0.0138227	0.00791298	0.0156579		342.4	0.179064	0.134779	0.0952005	0.0701531	0.0505774	0.0310228	0.0236136
	342.6	0.0237361	0.00581396	0.0200638	0.0151989	0.0132819	0.00789603	0.0156334		342.6	0.178976	0.134713	0.0951538	0.0701187	0.0505525	0.0310075	0.023602
	342.8	0.0241183	0.00590097	0.0200873	0.0153595	0.0136927	0.00844654	0.015892		342.8	0.178888	0.134647	0.0951071	0.0700843	0.0505277	0.0309923	0.0235904
	343	0.0238071	0.00534942	0.0198854	0.0148788	0.0134883	0.00798323	0.015768		343	0.1788	0.134581	0.0950604	0.0700499	0.0505029	0.0309771	0.0235788
	343.2	0.0238608	0.00562901	0.0199197	0.0154691	0.0136059	0.00761866	0.0159711		343.2	0.178712	0.134515	0.0950137	0.0700155	0.0504781	0.0309619	0.0235673
	343.4	0.0237964	0.00492605	0.0199296	0.0158178	0.0133991	0.0074199	0.0158547		343.4	0.178625	0.134449	0.0949671	0.0699811	0.0504533	0.0309467	0.0235557
	343.6	0.0245099	0.00500121	0.0202773	0.0162056	0.0139844	0.00798768	0.0163289		343.6	0.178537	0.134383	0.0949205	0.0699467	0.0504286	0.0309315	0.0235441
	343.8	0.0241468	0.00479612	0.020306	0.0161631	0.0135245	0.00816209	0.0159829		343.8	0.178449	0.134317	0.0948739	0.0699124	0.0504038	0.0309163	0.0235326
	344	0.0243551	0.0048113	0.020319	0.0157408	0.0130638	0.0080787	0.0154646		344	0.178362	0.134251	0.0948273	0.0698781	0.0503791	0.0309011	0.023521
	344.2	0.0241167	0.00491163	0.0195769	0.0154286	0.0125976	0.00811179	0.0151972		344.2	0.178274	0.134185	0.0947808	0.0698438	0.0503543	0.030886	0.0235095
	344.4	0.0246629	0.00537545	0.0198742	0.0157239	0.0131658	0.00855928	0.0153816		344.4	0.178187	0.134119	0.0947342	0.0698095	0.0503296	0.0308708	0.0234979
	344.6	0.0249129	0.00544785	0.0197215	0.0154588	0.0133957	0.00821663	0.0153309		344.6	0.178099	0.134053	0.0946877	0.0697752	0.0503049	0.0308557	0.0234864
	344.8	0.0249571	0.00521849	0.0197558	0.0149887	0.013474	0.00832813	0.0150091		344.8	0.178012	0.133987	0.0946412	0.069741	0.0502802	0.0308405	0.0234749
	345	0.0255086	0.00575506	0.0198817	0.0152623	0.0137194	0.00884324	0.0147473		345	0.177924	0.133922	0.0945948	0.0697067	0.0502555	0.0308254	0.0234634
	345.2	0.0253385	0.00539242	0.0197471	0.0147012	0.0133259	0.00867104	0.0147674		345.2	0.177837	0.133856	0.0945483	0.0696725	0.0502309	0.0308103	0.0234518
	345.4	0.0253734	0.00576254	0.0199523	0.0148693	0.0135416	0.00867399	0.0151525		345.4	0.17775	0.13379	0.0945019	0.0696383	0.0502062	0.0307951	0.0234403
	345.6	0.0256005	0.00590103	0.0196832	0.0143134	0.0136017	0.00815703	0.0150943		345.6	0.177662	0.133725	0.0944555	0.0696041	0.0501816	0.03078	0.0234288
	345.8	0.0260575	0.00564718	0.0201299	0.0142238	0.0139494	0.00839907	0.0151002		345.8	0.177575	0.133659	0.0944092	0.06957	0.0501569	0.0307649	0.0234173
	346	0.0265933	0.0057952	0.0202761	0.0146155	0.013817	0.00878214	0.0153966		346	0.177488	0.133593	0.0943628	0.0695358	0.0501323	0.0307498	0.0234058
	346.2	0.0269603	0.00574644	0.0203598	0.014329	0.014005	0.00892285	0.0152661		346.2	0.177401	0.133528	0.0943165	0.0695017	0.0501077	0.0307347	0.0233943
	346.4	0.0263438	0.00551348	0.0195199	0.013673	0.0135872	0.0085198	0.0146281		346.4	0.177314	0.133462	0.0942702	0.0694676	0.0500831	0.0307196	0.0233828
	346.6	0.0258727	0.0058413	0.0190195	0.0136511	0.0133501	0.00802434	0.0143827		346.6	0.177227	0.133397	0.0942239	0.0694334	0.0500585	0.0307045	0.0233714
	346.8	0.0259132	0.00649648	0.0189999	0.013852	0.0138267	0.00825609	0.0144446		346.8	0.17714	0.133331	0.0941777	0.0693994	0.0500339	0.0306895	0.0233599
	347	0.0253935	0.00641686	0.0191703	0.0134198	0.0137073	0.00777724	0.0143451		347	0.177053	0.133266	0.0941314	0.0693653	0.0500094	0.0306744	0.0233484
	347.2	0.0254082	0.00673483	0.0193816	0.0138535	0.0135292	0.00758529	0.0146891		347.2	0.176966	0.1332	0.0940852	0.0693312	0.0499848	0.0306593	0.023337
	347.4	0.0254847	0.00645067	0.019639	0.014123	0.0134608	0.00783076	0.0148849		347.4	0.176879	0.133135	0.094039	0.0692972	0.0499603	0.0306443	0.0233255
	347.6	0.0255194	0.00669647	0.0199018	0.0140952	0.0136039	0.00843834	0.0151153		347.6	0.176792	0.13307	0.0939929	0.0692632	0.0499358	0.0306292	0.023314
	347.8	0.0248747	0.00718387	0.0202118	0.0143921	0.0130231	0.00863925	0.014942		347.8	0.176705	0.133004	0.0939467	0.0692292	0.0499112	0.0306142	0.0233026
	348	0.0252048	0.0072222	0.0202326	0.01502	0.0133629	0.00848683	0.0150691		348	0.176619	0.132939	0.0939006	0.0691952	0.0498867	0.0305992	0.0232912
	348.2	0.0251827	0.00714645	0.0203174	0.0155047	0.0135031	0.00872791	0.015516		348.2	0.176532	0.132874	0.0938545	0.0691612	0.0498622	0.0305842	0.0232797
	348.4	0.0250123	0.00631015	0.0204931	0.0157835	0.0134291	0.00859944	0.0154351		348.4	0.176445	0.132808	0.0938084	0.0691273	0.0498378	0.0305691	0.0232683
	348.6	0.0251131	0.00650335	0.0210369	0.0157743	0.0136813	0.0087117	0.0157807		348.6	0.176359	0.132743	0.0937624	0.0690933	0.0498133	0.0305541	0.0232569
	348.8	0.0251247	0.00606248	0.0208635	0.0156598	0.013669	0.00898497	0.015337		348.8	0.176272	0.132678	0.0937164	0.0690594	0.0497889	0.0305391	0.0232455
	349	0.0252728	0.00619169	0.0209486	0.0158993	0.0135359	0.00910383	0.0151427		349	0.176185	0.132613	0.0936704	0.0690255	0.0497644	0.0305241	0.023234
	349.2	0.0253916	0.00601159	0.0212168	0.0156596	0.0133985	0.00935788	0.0155915		349.2	0.176099	0.132548	0.0936244	0.0689916	0.04974	0.0305091	0.0232227
	349.4	0.0254824	0.00638442	0.021444	0.0163493	0.013837	0.00933921	0.0161207		349.4	0.176013	0.132483	0.0935784	0.0689578	0.0497156	0.0304942	0.0232112
	349.6	0.0260546	0.00660118	0.0216413	0.0167162	0.0141095	0.0099581	0.0158912		349.6	0.175926	0.132418	0.0935325	0.0689239	0.0496912	0.0304792	0.0231999
	349.8	0.0265144	0.0063891	0.0217957	0.017032	0.0143221	0.010213	0.0159901		349.8	0.17584	0.132353	0.0934866	0.0688901	0.0496668	0.0304642	0.0231885
	350	0.0262453	0.00642383	0.0215304	0.017049	0.0140517	0.0104815	0.0160636		350	0.175753	0.132288	0.0934407	0.0688563	0.0496424	0.0304493	0.0231771
	350.2	0.0267745	0.0067705	0.0217483	0.0170413	0.0144073	0.0105923	0.0158884		350.2	0.175667	0.132223	0.0933948	0.0688225	0.049618	0.0304343	0.0231657
	350.4	0.026816	0.00700788	0.0211284	0.0167986	0.0143216	0.010165	0.0157355		350.4	0.175581	0.132158	0.0933489	0.0687887	0.0495937	0.0304194	0.0231543
	350.6	0.0265406	0.00679966	0.0209221	0.016657	0.0143348	0.00944412	0.0164239		350.6	0.175495	0.132093	0.0933031	0.0687549	0.0495693	0.0304045	0.023143
	350.8	0.0265687	0.00716764	0.0211391	0.0161233	0.0143924	0.00938362	0.0167229		350.8	0.175409	0.132028	0.0932573	0.0687212	0.049545	0.0303895	0.0231316
	351	0.0265468	0.00691659	0.0214196	0.0157168	0.014073	0.00899113	0.0167846		351	0.175322	0.131963	0.0932115	0.0686874	0.0495207	0.0303746	0.0231202
	351.2	0.0267041	0.00697838	0.0211856	0.0160093	0.013957	0.00930079	0.0169166		351.2	0.175236	0.131899	0.0931658	0.0686537	0.0494964	0.0303597	0.0231089
	351.4	0.0267413	0.00717674	0.0209611	0.0158487	0.0138515	0.0096299	0.0168123		351.4	0.17515	0.131834	0.09312	0.06862	0.049472	0.0303448	0.0230976
	351.6	0.0262927	0.00713964	0.0208944	0.0159252	0.0135295	0.00956595	0.0164748		351.6	0.175064	0.131769	0.0930743	0.0685863	0.0494478	0.0303299	0.0230862
	351.8	0.0261501	0.00762385	0.0209948	0.0164724	0.0135734	0.00962717	0.0167618		351.8	0.174978	0.131704	0.0930286	0.0685527	0.0494235	0.030315	0.0230749
	352	0.0259234	0.00677106	0.0209318	0.0164394	0.013472	0.0091159	0.016919		352	0.174893	0.13164	0.092983	0.068519	0.0493992	0.0303001	0.0230635
	352.2	0.0256508	0.00632993	0.0207921	0.0164694	0.0130443	0.00915264	0.0168594		352.2	0.174807	0.131575	0.0929373	0.0684854	0.049375	0.0302853	0.0230522
	352.4	0.0251744	0.00614842	0.0206146	0.0165102	0.012725	0.0087301	0.0163592		352.4	0.174721	0.131511	0.0928917	0.0684517	0.0493507	0.0302704	0.0230409
	352.6	0.02515	0.0066481	0.0205813	0.0165987	0.0130272	0.00904457	0.0165857		352.6	0.174635	0.131446	0.0928461	0.0684181	0.0493265	0.0302555	0.0230296
	352.8	0.0249738	0.00610882	0.0199488	0.0164557	0.0126161	0.00865021	0.0159327		352.8	0.174549	0.131381	0.0928005	0.0683846	0.0493023	0.0302407	0.0230183
	353	0.0244055	0.00540671	0.019594	0.0164289	0.0120225	0.00838211	0.0153708		353	0.174464	0.131317	0.092755	0.068351	0.0492781	0.0302258	0.023007
	353.2	0.0244548	0.00567439	0.0197714	0.0165985	0.0124974	0.00896032	0.0156077		353.2	0.174378	0.131252	0.0927094	0.0683174	0.0492539	0.030211	0.0229957
	353.4	0.0242954	0.00528614	0.0193402	0.0168267	0.0125813	0.00895776	0.0158144		353.4	0.174292	0.131188	0.0926639	0.0682839	0.0492297	0.0301962	0.0229844
	353.6	0.0242003	0.00530311	0.0192132	0.0166733	0.0126875	0.00898143	0.0155967		353.6	0.174207	0.131124	0.0926184	0.0682504	0.0492056	0.0301813	0.0229731
	353.8	0.0246212	0.00534258	0.0193556	0.0163254	0.0128641	0.0091708	0.0156136		353.8	0.174121	0.131059	0.092573	0.0682169	0.0491814	0.0301665	0.0229618
	354	0.0246641	0.00567502	0.0196505	0.0161247	0.013295	0.00952811	0.0154362		354	0.174036	0.130995	0.0925275	0.0681834	0.0491573	0.0301517	0.0229506
	354.2	0.0247278	0.00583186	0.0198323	0.0156467	0.0134956	0.00911214	0.0149061		354.2	0.17395	0.130931	0.0924821	0.0681499	0.0491331	0.0301369	0.0229393
	354.4	0.0245008	0.00544336	0.0197504	0.0156493	0.0138853	0.00908998	0.0150928		354.4	0.173865	0.130866	0.0924367	0.0681164	0.049109	0.0301221	0.022928
	354.6	0.0242844	0.00607875	0.020445	0.0159929	0.014216	0.00922667	0.0154688		354.6	0.17378	0.130802	0.0923913	0.068083	0.0490849	0.0301073	0.0229168
	354.8	0.0244726	0.0067725	0.0207225	0.0158596	0.0140622	0.00955107	0.015108		354.8	0.173694	0.130738	0.092346	0.0680496	0.0490608	0.0300926	0.0229056
	355	0.0248474	0.00713035	0.0211289	0.0162153	0.0145375	0.0096997	0.0151101		355	0.173609	0.130674	0.0923006	0.0680162	0.0490367	0.0300778	0.0228943
	355.2	0.024987	0.00789476	0.0210863	0.016413	0.0149758	0.0104824	0.0148863		355.2	0.173524	0.13061	0.0922553	0.0679828	0.0490126	0.030063	0.0228831
	355.4	0.0250128	0.00816978	0.0212959	0.0162117	0.0150545	0.0101952	0.0148329		355.4	0.173439	0.130545	0.09221	0.0679494	0.0489886	0.0300483	0.0228718
	355.6	0.0249132	0.00891982	0.0216686	0.0166397	0.0153389	0.0103763	0.0150756		355.6	0.173354	0.130481	0.0921648	0.0679161	0.0489645	0.0300335	0.0228606
	355.8	0.0254184	0.00910148	0.0216771	0.0170154	0.0154539	0.0102801	0.0155509		355.8	0.173268	0.130417	0.0921195	0.0678827	0.0489405	0.0300188	0.0228494
	356	0.0254642	0.0087277	0.0216277	0.0168693	0.0154922	0.0100284	0.0153805		356	0.173183	0.130353	0.0920743	0.0678494	0.0489165	0.030004	0.0228382
	356.2	0.025662	0.00890708	0.0213467	0.017359	0.0152883	0.0102994	0.0155135		356.2	0.173098	0.130289	0.0920291	0.0678161	0.0488925	0.0299893	0.0228269
	356.4	0.0253095	0.00873879	0.0209539	0.0168806	0.015057	0.00988495	0.0153699		356.4	0.173013	0.130225	0.0919839	0.0677828	0.0488685	0.0299746	0.0228157
	356.6	0.0253886	0.00793511	0.0204744	0.0168043	0.0152423	0.00959612	0.0157313		356.6	0.172929	0.130161	0.0919388	0.0677495	0.0488445	0.0299599	0.0228045
	356.8	0.0256077	0.00723873	0.0202628	0.0164286	0.0152398	0.00937317	0.0155928		356.8	0.172844	0.130098	0.0918936	0.0677163	0.0488205	0.0299452	0.0227934
	357	0.0251934	0.00642614	0.0197628	0.016098	0.015093	0.00924069	0.015635		357	0.172759	0.130034	0.0918485	0.067683	0.0487965	0.0299305	0.0227822
	357.2	0.0254233	0.00643367	0.0196988	0.0160306	0.0156007	0.00966142	0.01626		357.2	0.172674	0.12997	0.0918034	0.0676498	0.0487726	0.0299158	0.022771
	357.4	0.0251204	0.00611023	0.0191291	0.0158065	0.015413	0.00934176	0.0164098		357.4	0.172589	0.129906	0.0917584	0.0676166	0.0487486	0.0299011	0.0227598
	357.6	0.0248912	0.00617841	0.0195539	0.0155125	0.0154883	0.00905845	0.0162043		357.6	0.172504	0.129842	0.0917133	0.0675834	0.0487247	0.0298864	0.0227486
	357.8	0.0250895	0.00641211	0.0198875	0.01549	0.0158361	0.00955092	0.0161244		357.8	0.17242	0.129779	0.0916683	0.0675502	0.0487008	0.0298717	0.0227375
	358	0.0242204	0.00620807	0.0200542	0.0151007	0.0156721	0.00900892	0.0158717		358	0.172335	0.129715	0.0916233	0.067517	0.0486769	0.0298571	0.0227263
	358.2	0.0241467	0.00571186	0.0200591	0.0148968	0.0151876	0.00881871	0.0155379		358.2	0.172251	0.129651	0.0915783	0.0674839	0.048653	0.0298424	0.0227151
	358.4	0.0243235	0.00583804	0.0205626	0.0155344	0.0155952	0.00901605	0.0161858		358.4	0.172166	0.129587	0.0915334	0.0674508	0.0486291	0.0298278	0.022704
	358.6	0.0242961	0.00574359	0.0207032	0.0152226	0.0151053	0.00870149	0.0157267		358.6	0.172081	0.129524	0.0914884	0.0674177	0.0486052	0.0298131	0.0226929
	358.8	0.0241069	0.00561732	0.0204367	0.0149129	0.0146689	0.00816113	0.0155341		358.8	0.171997	0.12946	0.0914435	0.0673846	0.0485814	0.0297985	0.0226817
	359	0.0238173	0.00551477	0.0201548	0.0142934	0.0144044	0.00742071	0.0152729		359	0.171913	0.129397	0.0913986	0.0673515	0.0485575	0.0297839	0.0226706
	359.2	0.0240499	0.00567603	0.0201193	0.0141794	0.0142636	0.00783394	0.0150771		359.2	0.171828	0.129333	0.0913538	0.0673184	0.0485337	0.0297692	0.0226594
	359.4	0.0239688	0.0051305	0.0200475	0.0136886	0.0135745	0.00694539	0.0145884		359.4	0.171744	0.12927	0.0913089	0.0672854	0.0485098	0.0297546	0.0226483
	359.6	0.024341	0.00494944	0.0200203	0.0140009	0.0135306	0.00730509	0.0145499		359.6	0.171659	0.129206	0.0912641	0.0672524	0.048486	0.02974	0.0226372
	359.8	0.0245078	0.00458127	0.0200412	0.0140418	0.0130308	0.00693829	0.0144551		359.8	0.171575	0.129143	0.0912193	0.0672193	0.0484622	0.0297254	0.0226261
	360	0.0242708	0.00479807	0.0200846	0.0138837	0.0129628	0.00692315	0.0144888		360	0.171491	0.129079	0.0911745	0.0671863	0.0484384	0.0297108	0.022615
	360.2	0.0247528	0.00446113	0.0200415	0.0140646	0.0129375	0.00762216	0.0147401		360.2	0.171407	0.129016	0.0911297	0.0671534	0.0484147	0.0296962	0.0226039
	360.4	0.0249879	0.00346991	0.019881	0.01397	0.0133744	0.00773762	0.0146925		360.4	0.171323	0.128953	0.091085	0.0671204	0.0483909	0.0296817	0.0225928
	360.6	0.0251398	0.00311662	0.0197591	0.0145289	0.0137539	0.00759686	0.0150976		360.6	0.171239	0.128889	0.0910403	0.0670874	0.0483671	0.0296671	0.0225817
	360.8	0.0256338	0.0032399	0.0201282	0.0148273	0.0144187	0.00801394	0.0156751		360.8	0.171155	0.128826	0.0909956	0.0670545	0.0483434	0.0296525	0.0225706
	361	0.0251459	0.0031594	0.0197413	0.0147284	0.0144647	0.0080946	0.0156466		361	0.17107	0.128763	0.0909509	0.0670216	0.0483197	0.029638	0.0225595
	361.2	0.0253092	0.00341636	0.0196989	0.0150737	0.0149551	0.00827017	0.0157028		361.2	0.170987	0.1287	0.0909063	0.0669887	0.0482959	0.0296234	0.0225485
	361.4	0.0255304	0.00442899	0.020181	0.0157569	0.015008	0.00883582	0.0161455		361.4	0.170903	0.128637	0.0908617	0.0669558	0.0482722	0.0296089	0.0225374
	361.6	0.0253558	0.00437075	0.0204831	0.0154033	0.0150183	0.00884946	0.0163155		361.6	0.170819	0.128573	0.090817	0.0669229	0.0482485	0.0295943	0.0225263
	361.8	0.0254292	0.00453812	0.0205686	0.0158122	0.0152813	0.00893634	0.0163831		361.8	0.170735	0.12851	0.0907725	0.0668901	0.0482248	0.0295798	0.0225153
	362	0.0254941	0.00454532	0.0205668	0.0163262	0.0148493	0.00878056	0.0164677		362	0.170651	0.128447	0.0907279	0.0668572	0.0482012	0.0295653	0.0225042
	362.2	0.0257302	0.00475814	0.0205841	0.0168596	0.0147604	0.00898258	0.016778		362.2	0.170567	0.128384	0.0906834	0.0668244	0.0481775	0.0295508	0.0224932
	362.4	0.0257884	0.00474424	0.0207953	0.0172418	0.015188	0.00934159	0.0171641		362.4	0.170483	0.128321	0.0906389	0.0667916	0.0481539	0.0295363	0.0224821
	362.6	0.0257818	0.00509092	0.0202	0.0169001	0.0143827	0.00903889	0.0165808		362.6	0.1704	0.128258	0.0905944	0.0667588	0.0481302	0.0295218	0.0224711
	362.8	0.025936	0.00593456	0.0203975	0.017378	0.0143136	0.00925652	0.0169291		362.8	0.170316	0.128195	0.0905499	0.0667261	0.0481066	0.0295073	0.02246
	363	0.0258645	0.00566113	0.0200991	0.0169809	0.0140188	0.00873568	0.0165712		363	0.170233	0.128132	0.0905054	0.0666933	0.048083	0.0294928	0.022449
	363.2	0.0265738	0.00614598	0.0208855	0.0173762	0.0144884	0.00928808	0.0172222		363.2	0.170149	0.128069	0.090461	0.0666606	0.0480594	0.0294783	0.022438
	363.4	0.0264377	0.00642213	0.0212564	0.0173223	0.0144664	0.00927036	0.0171198		363.4	0.170065	0.128006	0.0904166	0.0666278	0.0480358	0.0294638	0.022427
	363.6	0.0272489	0.00696769	0.0218778	0.0176955	0.0152587	0.0101421	0.0177367		363.6	0.169982	0.127944	0.0903722	0.0665951	0.0480122	0.0294494	0.022416
	363.8	0.026865	0.00666048	0.0218668	0.0176675	0.0147986	0.00996881	0.0173774		363.8	0.169899	0.127881	0.0903278	0.0665624	0.0479886	0.0294349	0.022405
	364	0.0272815	0.00621973	0.0216552	0.0177645	0.0150946	0.0104431	0.017311		364	0.169815	0.127818	0.0902835	0.0665298	0.0479651	0.0294205	0.022394
	364.2	0.0276082	0.00555941	0.0214745	0.0176433	0.0156766	0.0109835	0.0174244		364.2	0.169732	0.127755	0.0902392	0.0664971	0.0479415	0.029406	0.022383
	364.4	0.0278155	0.00537313	0.021361	0.017704	0.015966	0.0107578	0.0173585		364.4	0.169648	0.127693	0.0901949	0.0664645	0.047918	0.0293916	0.022372
	364.6	0.0277499	0.00550839	0.0216594	0.0177056	0.0160515	0.0103048	0.0173829		364.6	0.169565	0.12763	0.0901506	0.0664318	0.0478945	0.0293772	0.022361
	364.8	0.0278298	0.00542718	0.0214777	0.0172474	0.015953	0.0102539	0.0173958		364.8	0.169482	0.127567	0.0901064	0.0663992	0.047871	0.0293627	0.02235
	365	0.0271409	0.00493201	0.0202853	0.0165164	0.0150489	0.00986251	0.0166544		365	0.169399	0.127505	0.0900621	0.0663666	0.0478475	0.0293483	0.0223391
	365.2	0.0270072	0.00537312	0.0196155	0.0165214	0.0150726	0.009652	0.0164181		365.2	0.169316	0.127442	0.0900179	0.066334	0.047824	0.0293339	0.0223281
	365.4	0.0269667	0.00604385	0.0192101	0.0168263	0.014861	0.00978858	0.016736		365.4	0.169232	0.127379	0.0899737	0.0663015	0.0478005	0.0293195	0.0223171
	365.6	0.0263397	0.00532002	0.0187021	0.0162815	0.0144809	0.00901439	0.0165384		365.6	0.169149	0.127317	0.0899295	0.0662689	0.047777	0.0293051	0.0223062
	365.8	0.0260393	0.00492404	0.0185973	0.0166903	0.0143889	0.00859625	0.01628		365.8	0.169066	0.127254	0.0898854	0.0662364	0.0477536	0.0292907	0.0222952
	366	0.0259639	0.00505111	0.0182318	0.0172154	0.0143796	0.00876735	0.0166041		366	0.168983	0.127192	0.0898413	0.0662039	0.0477301	0.0292764	0.0222843
	366.2	0.0255205	0.00536614	0.0184954	0.0176422	0.0142792	0.00893769	0.0169838		366.2	0.1689	0.127129	0.0897972	0.0661714	0.0477067	0.029262	0.0222733
	366.4	0.0251049	0.00487318	0.018252	0.017118	0.0138792	0.00886872	0.0166548		366.4	0.168817	0.127067	0.0897531	0.0661389	0.0476833	0.0292476	0.0222624
	366.6	0.0247747	0.00489723	0.0178175	0.0170914	0.0132464	0.00864303	0.01656		366.6	0.168735	0.127005	0.089709	0.0661064	0.0476599	0.0292333	0.0222515
	366.8	0.0248227	0.00510137	0.0185752	0.0171607	0.0135584	0.00878291	0.0167832		366.8	0.168652	0.126942	0.089665	0.066074	0.0476365	0.0292189	0.0222406
	367	0.0244829	0.0048943	0.018717	0.017326	0.0139535	0.00865008	0.0168139		367	0.168569	0.12688	0.089621	0.0660415	0.0476131	0.0292046	0.0222296
	367.2	0.0246561	0.00511162	0.0192644	0.0175168	0.0143152	0.00905264	0.0173064		367.2	0.168486	0.126818	0.089577	0.0660091	0.0475897	0.0291902	0.0222187
	367.4	0.02456	0.00499681	0.019481	0.0179113	0.0143551	0.00908907	0.0170568		367.4	0.168403	0.126755	0.089533	0.0659767	0.0475664	0.0291759	0.0222078
	367.6	0.0249283	0.00448732	0.0195206	0.0174627	0.0143509	0.00905423	0.0170131		367.6	0.168321	0.126693	0.0894891	0.0659443	0.047543	0.0291616	0.0221969
	367.8	0.0244228	0.00328717	0.0190892	0.0172135	0.0140939	0.00908589	0.0167408		367.8	0.168238	0.126631	0.0894451	0.065912	0.0475197	0.0291473	0.022186
	368	0.0250439	0.00352906	0.0195898	0.0172763	0.0147897	0.00942784	0.017268		368	0.168156	0.126569	0.0894012	0.0658796	0.0474963	0.029133	0.0221751
	368.2	0.0255031	0.00426153	0.0203147	0.0172059	0.0154145	0.00968322	0.0175618		368.2	0.168073	0.126507	0.0893573	0.0658473	0.047473	0.0291187	0.0221642
	368.4	0.0258642	0.00484423	0.0208448	0.0174214	0.0155453	0.00969278	0.0174632		368.4	0.167991	0.126445	0.0893135	0.0658149	0.0474497	0.0291044	0.0221534
	368.6	0.0258814	0.0049262	0.0212401	0.0170762	0.0154014	0.00942459	0.0173086		368.6	0.167908	0.126383	0.0892696	0.0657826	0.0474264	0.0290901	0.0221425
	368.8	0.0260051	0.00577078	0.0207094	0.0167152	0.0153989	0.0093365	0.0174823		368.8	0.167826	0.126321	0.0892258	0.0657503	0.0474031	0.0290758	0.0221316
	369	0.0257814	0.00555939	0.0200614	0.0167559	0.0155557	0.00898257	0.0170861		369	0.167743	0.126259	0.089182	0.0657181	0.0473799	0.0290615	0.0221208
	369.2	0.0260042	0.00657366	0.0199551	0.017244	0.0159824	0.00882579	0.0168961		369.2	0.167661	0.126197	0.0891382	0.0656858	0.0473566	0.0290473	0.0221099
	369.4	0.0266047	0.00657636	0.0202811	0.0177167	0.0160737	0.00890896	0.0172253		369.4	0.167579	0.126135	0.0890945	0.0656536	0.0473334	0.029033	0.022099
	369.6	0.026766	0.0064317	0.0207627	0.0177669	0.0161608	0.00902625	0.0172812		369.6	0.167496	0.126073	0.0890507	0.0656213	0.0473101	0.0290187	0.0220882
	369.8	0.0264646	0.00612717	0.0207007	0.0179787	0.0162897	0.00872043	0.0172259		369.8	0.167414	0.126011	0.089007	0.0655891	0.0472869	0.0290045	0.0220773
	370	0.0269257	0.00725822	0.0211615	0.0190249	0.0168825	0.00938001	0.0182432		370	0.167332	0.125949	0.0889633	0.0655569	0.0472637	0.0289903	0.0220665
	370.2	0.0268481	0.00728006	0.0215791	0.0195204	0.0165585	0.00994334	0.0188952		370.2	0.16725	0.125887	0.0889196	0.0655247	0.0472405	0.028976	0.0220557
	370.4	0.0265542	0.00657039	0.0213095	0.0189246	0.0159681	0.00968152	0.0185469		370.4	0.167168	0.125825	0.088876	0.0654926	0.0472173	0.0289618	0.0220449
	370.6	0.026615	0.00669757	0.0213071	0.0191876	0.0162243	0.0100008	0.0185942		370.6	0.167086	0.125764	0.0888324	0.0654604	0.0471941	0.0289476	0.022034
	370.8	0.0268402	0.00689116	0.0216322	0.0193216	0.0166719	0.0105811	0.0185388		370.8	0.167004	0.125702	0.0887887	0.0654283	0.047171	0.0289334	0.0220232
	371	0.0266039	0.00657324	0.0211409	0.0196632	0.0166398	0.0109935	0.018188		371	0.166922	0.12564	0.0887451	0.0653962	0.0471478	0.0289192	0.0220124
	371.2	0.0263877	0.00616988	0.0211314	0.0192908	0.0164302	0.0111452	0.0178237		371.2	0.16684	0.125578	0.0887016	0.0653641	0.0471246	0.028905	0.0220016
	371.4	0.0262538	0.00602678	0.0211281	0.019427	0.0164506	0.0114675	0.0177229		371.4	0.166758	0.125517	0.088658	0.065332	0.0471015	0.0288908	0.0219908
	371.6	0.0261322	0.00563449	0.0209333	0.0187099	0.0164349	0.0119574	0.0176252		371.6	0.166676	0.125455	0.0886145	0.0652999	0.0470784	0.0288766	0.02198
	371.8	0.0253851	0.00485406	0.0208495	0.0184372	0.0162041	0.0121882	0.0172584		371.8	0.166594	0.125394	0.088571	0.0652678	0.0470553	0.0288624	0.0219692
	372	0.0257799	0.00530308	0.0212771	0.0182881	0.0164291	0.0124829	0.0172267		372	0.166512	0.125332	0.0885275	0.0652358	0.0470322	0.0288483	0.0219584
	372.2	0.0259549	0.00522125	0.0212615	0.0177638	0.0163837	0.0127142	0.0165856		372.2	0.166431	0.12527	0.0884841	0.0652038	0.0470091	0.0288341	0.0219476
	372.4	0.0253541	0.00526789	0.0206902	0.0173386	0.0160143	0.0124365	0.016065		372.4	0.166349	0.125209	0.0884406	0.0651718	0.046986	0.0288199	0.0219369
	372.6	0.0254875	0.00551807	0.0206046	0.016812	0.0160252	0.0119776	0.0158197		372.6	0.166267	0.125148	0.0883972	0.0651398	0.046963	0.0288058	0.0219261
	372.8	0.0254422	0.0056188	0.020343	0.0166464	0.0162848	0.0119924	0.0157588		372.8	0.166186	0.125086	0.0883538	0.0651078	0.0469399	0.0287917	0.0219153
	373	0.0251422	0.00525592	0.0199553	0.0164238	0.015895	0.0112784	0.0155056		373	0.166104	0.125025	0.0883105	0.0650758	0.0469169	0.0287775	0.0219046
	373.2	0.0248519	0.00579242	0.0200259	0.0159609	0.0154135	0.0107721	0.0153053		373.2	0.166022	0.124963	0.0882671	0.0650439	0.0468938	0.0287634	0.0218938
	373.4	0.0252327	0.00594425	0.0201175	0.0156343	0.0156081	0.0102685	0.0152373		373.4	0.165941	0.124902	0.0882238	0.0650119	0.0468708	0.0287493	0.0218831
	373.6	0.0246722	0.00637677	0.019826	0.0154782	0.0156924	0.00977607	0.0153203		373.6	0.165859	0.124841	0.0881805	0.06498	0.0468478	0.0287352	0.0218723
	373.8	0.0244161	0.00650307	0.0197897	0.015365	0.0153404	0.0093348	0.0154603		373.8	0.165778	0.124779	0.0881372	0.0649481	0.0468248	0.0287211	0.0218616
	374	0.0250219	0.00711061	0.0202181	0.0158064	0.0154518	0.00942663	0.0164061		374	0.165697	0.124718	0.0880939	0.0649163	0.0468018	0.028707	0.0218509
	374.2	0.0246277	0.00679613	0.0200617	0.0151273	0.0149456	0.00907672	0.0163276		374.2	0.165615	0.124657	0.0880507	0.0648844	0.0467788	0.0286929	0.0218401
	374.4	0.0246824	0.00676812	0.0205425	0.0149799	0.015055	0.00881749	0.0161354		374.4	0.165534	0.124596	0.0880074	0.0648525	0.0467559	0.0286788	0.0218294
	374.6	0.0245056	0.00682764	0.0203446	0.0152678	0.0149363	0.00882615	0.0161997		374.6	0.165453	0.124535	0.0879642	0.0648207	0.0467329	0.0286647	0.0218187
	374.8	0.0254881	0.00725303	0.0209023	0.0162101	0.0153235	0.00953455	0.0169934		374.8	0.165372	0.124473	0.0879211	0.0647889	0.04671	0.0286506	0.021808
	375	0.0251876	0.0067957	0.0206642	0.0163048	0.0150139	0.00924792	0.0167924		375	0.16529	0.124412	0.0878779	0.0647571	0.046687	0.0286366	0.0217973
	375.2	0.0250799	0.00614814	0.0210636	0.0164819	0.0149706	0.00896998	0.0169515		375.2	0.165209	0.124351	0.0878348	0.0647253	0.0466641	0.0286225	0.0217866
	375.4	0.0252838	0.0058887	0.0210463	0.0167662	0.0150858	0.00933741	0.0172147		375.4	0.165128	0.12429	0.0877916	0.0646935	0.0466412	0.0286085	0.0217759
	375.6	0.025189	0.00486171	0.020577	0.0167787	0.0146627	0.00873323	0.0168188		375.6	0.165047	0.124229	0.0877485	0.0646618	0.0466183	0.0285944	0.0217652
	375.8	0.0249931	0.00389607	0.0204319	0.016654	0.0143905	0.00840847	0.0164868		375.8	0.164966	0.124168	0.0877055	0.06463	0.0465954	0.0285804	0.0217545
	376	0.0254838	0.0038967	0.0205722	0.0170149	0.0148612	0.00897087	0.0167395		376	0.164885	0.124107	0.0876624	0.0645983	0.0465726	0.0285663	0.0217438
	376.2	0.0253535	0.00311984	0.020073	0.0169881	0.0144564	0.00862266	0.0163861		376.2	0.164804	0.124046	0.0876194	0.0645666	0.0465497	0.0285523	0.0217332
	376.4	0.0252811	0.00304439	0.019771	0.0174761	0.0145251	0.0084585	0.0165886		376.4	0.164723	0.123985	0.0875764	0.0645349	0.0465268	0.0285383	0.0217225
	376.6	0.0255005	0.00269884	0.0195889	0.0175121	0.0145335	0.00857145	0.0169922		376.6	0.164642	0.123925	0.0875334	0.0645032	0.046504	0.0285243	0.0217118
	376.8	0.0254891	0.00220007	0.0194339	0.0177402	0.0145372	0.00871693	0.0172555		376.8	0.164562	0.123864	0.0874904	0.0644715	0.0464812	0.0285103	0.0217012
	377	0.0251551	0.00200109	0.0191234	0.0173032	0.01411	0.00798426	0.0171741		377	0.164481	0.123803	0.0874474	0.0644399	0.0464584	0.0284963	0.0216905
	377.2	0.0250216	0.00222691	0.0187597	0.0170244	0.0142801	0.00792311	0.0166815		377.2	0.1644	0.123742	0.0874045	0.0644082	0.0464355	0.0284823	0.0216799
	377.4	0.0255618	0.00270127	0.0185263	0.0167561	0.0148191	0.00795658	0.016137		377.4	0.164319	0.123681	0.0873616	0.0643766	0.0464128	0.0284683	0.0216692
	377.6	0.025289	0.003528	0.0186812	0.0169912	0.0149727	0.00851678	0.0161089		377.6	0.164239	0.123621	0.0873187	0.064345	0.04639	0.0284543	0.0216586
	377.8	0.0254219	0.00433981	0.0190193	0.0165585	0.0148218	0.00856824	0.0158271		377.8	0.164158	0.12356	0.0872759	0.0643134	0.0463672	0.0284404	0.021648
	378	0.0256799	0.00478594	0.0194724	0.0167752	0.0149375	0.00863718	0.0158848		378	0.164077	0.123499	0.087233	0.0642819	0.0463444	0.0284264	0.0216373
	378.2	0.025414	0.0052843	0.0194962	0.0167634	0.0151822	0.00854062	0.0155625		378.2	0.163997	0.123439	0.0871902	0.0642503	0.0463217	0.0284125	0.0216267
	378.4	0.0256506	0.00594654	0.0200972	0.0173978	0.0153565	0.00872608	0.0157598		378.4	0.163916	0.123378	0.0871474	0.0642188	0.0462989	0.0283985	0.0216161
	378.6	0.0255174	0.0063607	0.0203633	0.0178244	0.0152594	0.00863352	0.0160486		378.6	0.163836	0.123318	0.0871046	0.0641872	0.0462762	0.0283846	0.0216055
	378.8	0.0259263	0.00705228	0.0211835	0.0182545	0.0156759	0.00882333	0.0163839		378.8	0.163755	0.123257	0.0870618	0.0641557	0.0462535	0.0283706	0.0215949
	379	0.0255212	0.00708083	0.0213136	0.0181314	0.0157062	0.00876551	0.0164958		379	0.163675	0.123196	0.0870191	0.0641242	0.0462308	0.0283567	0.0215843
	379.2	0.0256187	0.00719241	0.0214741	0.0179963	0.0156199	0.00868428	0.0160865		379.2	0.163595	0.123136	0.0869764	0.0640928	0.0462081	0.0283428	0.0215737
	379.4	0.0264714	0.00805925	0.0220279	0.0184319	0.0162983	0.00960336	0.016678		379.4	0.163514	0.123076	0.0869337	0.0640613	0.0461854	0.0283289	0.0215631
	379.6	0.0262112	0.00777899	0.0219179	0.0189506	0.0162147	0.00951189	0.0168242		379.6	0.163434	0.123015	0.086891	0.0640298	0.0461627	0.028315	0.0215525
	379.8	0.0257188	0.00761673	0.0218567	0.0183934	0.0161095	0.0100273	0.016731		379.8	0.163354	0.122955	0.0868484	0.0639984	0.0461401	0.0283011	0.0215419
	380	0.0261891	0.0080898	0.0221235	0.0186994	0.01642	0.0107098	0.017189		380	0.163274	0.122894	0.0868057	0.063967	0.0461174	0.0282872	0.0215314
	380.2	0.0262018	0.00761057	0.0215476	0.0183934	0.0156989	0.0105811	0.017496		380.2	0.163194	0.122834	0.0867631	0.0639356	0.0460948	0.0282733	0.0215208
	380.4	0.0264319	0.00736105	0.0210334	0.0184607	0.0155817	0.0105715	0.0176738		380.4	0.163113	0.122774	0.0867205	0.0639042	0.0460722	0.0282594	0.0215102
	380.6	0.026571	0.00667457	0.0203889	0.0181527	0.0151754	0.0103284	0.017715		380.6	0.163033	0.122713	0.086678	0.0638728	0.0460495	0.0282455	0.0214996
	380.8	0.0268785	0.00638124	0.0204102	0.0182619	0.0152098	0.00999632	0.0175731		380.8	0.162953	0.122653	0.0866354	0.0638415	0.0460269	0.0282317	0.0214891
	381	0.026281	0.00568959	0.0196134	0.0175127	0.0145624	0.00947207	0.0170224		381	0.162873	0.122593	0.0865929	0.0638101	0.0460043	0.0282178	0.0214785
	381.2	0.0265011	0.00599617	0.0191207	0.0172957	0.0148679	0.00961336	0.0170529		381.2	0.162793	0.122533	0.0865504	0.0637788	0.0459818	0.028204	0.021468
	381.4	0.0269553	0.00629065	0.01942	0.0168134	0.015173	0.010006	0.0166232		381.4	0.162713	0.122473	0.0865079	0.0637475	0.0459592	0.0281901	0.0214575
	381.6	0.026866	0.00616344	0.0196958	0.0169967	0.0150155	0.0101451	0.0165327		381.6	0.162634	0.122413	0.0864654	0.0637162	0.0459366	0.0281763	0.0214469
	381.8	0.0268659	0.00582893	0.0194302	0.0164896	0.0145483	0.00977575	0.0164473		381.8	0.162554	0.122352	0.086423	0.0636849	0.0459141	0.0281624	0.0214364
	382	0.0267221	0.00490823	0.0192839	0.0164105	0.0141113	0.00967605	0.0162003		382	0.162474	0.122292	0.0863805	0.0636537	0.0458915	0.0281486	0.0214259
	382.2	0.0263535	0.0046824	0.0191648	0.0162023	0.0141374	0.00928861	0.0159654		382.2	0.162394	0.122232	0.0863381	0.0636224	0.045869	0.0281348	0.0214154
	382.4	0.0260596	0.00477465	0.0192749	0.0164179	0.014429	0.00946597	0.0162395		382.4	0.162314	0.122172	0.0862957	0.0635912	0.0458465	0.028121	0.0214048
	382.6	0.0260998	0.00482609	0.0193384	0.0162184	0.014541	0.00937388	0.0163508		382.6	0.162235	0.122112	0.0862534	0.06356	0.045824	0.0281072	0.0213943
	382.8	0.0264227	0.00572762	0.0198334	0.016584	0.0149467	0.00956436	0.0170488		382.8	0.162155	0.122052	0.086211	0.0635288	0.0458015	0.0280934	0.0213838
	383	0.0263071	0.00627599	0.0201201	0.0167062	0.0154053	0.0097331	0.01756		383	0.162076	0.121993	0.0861687	0.0634976	0.045779	0.0280796	0.0213733
	383.2	0.0257031	0.00613954	0.0200238	0.0164498	0.015604	0.00943821	0.0173185		383.2	0.161996	0.121933	0.0861264	0.0634664	0.0457565	0.0280658	0.0213628
	383.4	0.0259951	0.00693188	0.0206808	0.0170404	0.0163021	0.0100718	0.0181251		383.4	0.161916	0.121873	0.0860841	0.0634353	0.0457341	0.028052	0.0213524
	383.6	0.0253843	0.00699028	0.0205771	0.0174841	0.016341	0.0104025	0.0181016		383.6	0.161837	0.121813	0.0860419	0.0634041	0.0457116	0.0280383	0.0213419
	383.8	0.025585	0.00775565	0.0206794	0.0171548	0.016251	0.0104207	0.0179609		383.8	0.161758	0.121753	0.0859996	0.063373	0.0456892	0.0280245	0.0213314
	384	0.0258937	0.00851351	0.0209297	0.0176778	0.0163591	0.0101704	0.0181173		384	0.161678	0.121693	0.0859574	0.0633419	0.0456667	0.0280107	0.0213209
	384.2	0.0256127	0.00846481	0.0204371	0.0176605	0.0160111	0.00978853	0.0180688		384.2	0.161599	0.121634	0.0859152	0.0633108	0.0456443	0.027997	0.0213105
	384.4	0.0259384	0.00838835	0.0204107	0.0182169	0.0159127	0.00958873	0.0184867		384.4	0.161519	0.121574	0.085873	0.0632797	0.0456219	0.0279833	0.0213
	384.6	0.0259764	0.00833678	0.0203282	0.0184343	0.0159112	0.0095681	0.0188127		384.6	0.16144	0.121514	0.0858309	0.0632486	0.0455995	0.0279695	0.0212896
	384.8	0.0253441	0.00784254	0.0199293	0.0179855	0.0156535	0.00950102	0.0183355		384.8	0.161361	0.121455	0.0857887	0.0632176	0.0455771	0.0279558	0.0212791
	385	0.0250116	0.00731322	0.0197038	0.0177023	0.0155331	0.00946307	0.0183347		385	0.161282	0.121395	0.0857466	0.0631866	0.0455548	0.0279421	0.0212687
	385.2	0.024903	0.00688191	0.0197196	0.0174408	0.0151911	0.00935377	0.0178535		385.2	0.161203	0.121335	0.0857046	0.0631555	0.0455324	0.0279283	0.0212582
	385.4	0.0250558	0.00685447	0.0205504	0.0176174	0.0155671	0.0100765	0.0176554		385.4	0.161123	0.121276	0.0856625	0.0631245	0.0455101	0.0279146	0.0212478
	385.6	0.0251258	0.00628957	0.0207162	0.0174923	0.0153146	0.00999189	0.0178707		385.6	0.161044	0.121216	0.0856204	0.0630935	0.0454877	0.0279009	0.0212373
	385.8	0.024938	0.00619678	0.0204658	0.0168228	0.0146728	0.00967877	0.0175214		385.8	0.160965	0.121157	0.0855784	0.0630626	0.0454654	0.0278872	0.0212269
	386	0.0250073	0.00637136	0.0210509	0.0171813	0.014653	0.0096913	0.0173215		386	0.160886	0.121097	0.0855364	0.0630316	0.0454431	0.0278735	0.0212165
	386.2	0.0249156	0.00632238	0.0211383	0.0172999	0.014715	0.00935247	0.0173158		386.2	0.160807	0.121038	0.0854944	0.0630007	0.0454208	0.0278599	0.0212061
	386.4	0.0247271	0.00665696	0.0208703	0.0175233	0.0148045	0.00903756	0.017208		386.4	0.160728	0.120978	0.0854524	0.0629698	0.0453985	0.0278462	0.0211957
	386.6	0.0248543	0.00660226	0.0212982	0.0174541	0.0149238	0.00892718	0.0172516		386.6	0.160649	0.120919	0.0854105	0.0629388	0.0453762	0.0278325	0.0211853
	386.8	0.0244141	0.00647732	0.021709	0.0175741	0.0153725	0.00899588	0.0172255		386.8	0.160571	0.12086	0.0853685	0.0629079	0.0453539	0.0278188	0.0211749
	387	0.0239308	0.00570714	0.0211843	0.0169999	0.0152601	0.00865029	0.0163616		387	0.160492	0.1208	0.0853266	0.0628771	0.0453316	0.0278052	0.0211645
	387.2	0.0237014	0.00558286	0.0209694	0.0169998	0.0155334	0.00852552	0.0161536		387.2	0.160413	0.120741	0.0852848	0.0628462	0.0453094	0.0277915	0.0211541
	387.4	0.0242994	0.00565109	0.0213483	0.0175741	0.0158593	0.00925046	0.0163192		387.4	0.160334	0.120682	0.0852429	0.0628153	0.0452871	0.0277779	0.0211437
	387.6	0.0248713	0.00606429	0.0217599	0.0184907	0.0161572	0.0100898	0.0166706		387.6	0.160255	0.120623	0.085201	0.0627845	0.0452649	0.0277643	0.0211333
	387.8	0.0253118	0.00650175	0.0218171	0.0186702	0.0159171	0.00981275	0.0165224		387.8	0.160177	0.120563	0.0851592	0.0627537	0.0452427	0.0277506	0.0211229
	388	0.025462	0.00674285	0.0213206	0.0188414	0.0158208	0.0100372	0.0164		388	0.160098	0.120504	0.0851174	0.0627229	0.0452205	0.027737	0.0211126
	388.2	0.026002	0.00665753	0.0215816	0.0189883	0.0161707	0.0108526	0.0170821		388.2	0.16002	0.120445	0.0850756	0.0626921	0.0451983	0.0277234	0.0211022
	388.4	0.0262631	0.00606159	0.0214439	0.0191792	0.0160529	0.0114387	0.0176517		388.4	0.159941	0.120386	0.0850338	0.0626613	0.0451761	0.0277098	0.0210918
	388.6	0.0258793	0.00545738	0.0206705	0.018506	0.015595	0.0113405	0.0171654		388.6	0.159862	0.120327	0.0849921	0.0626305	0.0451539	0.0276962	0.0210815
	388.8	0.0253689	0.00444416	0.0198445	0.0177681	0.0150884	0.0111232	0.0165115		388.8	0.159784	0.120268	0.0849504	0.0625998	0.0451317	0.0276826	0.0210712
	389	0.0254551	0.00434864	0.0202181	0.0179101	0.0148277	0.0113749	0.0166354		389	0.159706	0.120209	0.0849087	0.0625691	0.0451096	0.027669	0.0210608
	389.2	0.0253236	0.00484706	0.0204715	0.0181483	0.0149511	0.0115479	0.0166261		389.2	0.159627	0.12015	0.084867	0.0625384	0.0450874	0.0276554	0.0210505
	389.4	0.0257133	0.00531444	0.0207995	0.0186459	0.0152449	0.0118283	0.0172119		389.4	0.159549	0.120091	0.0848253	0.0625076	0.0450653	0.0276418	0.0210401
	389.6	0.0256863	0.00548214	0.0203799	0.0182335	0.0147311	0.0110155	0.0169126		389.6	0.15947	0.120032	0.0847837	0.062477	0.0450432	0.0276283	0.0210298
	389.8	0.0250662	0.005802	0.0204781	0.018313	0.0140412	0.010724	0.0166058		389.8	0.159392	0.119973	0.0847421	0.0624463	0.0450211	0.0276147	0.0210195
	390	0.0252748	0.00623521	0.0211631	0.0186901	0.0143946	0.010632	0.0169256		390	0.159314	0.119914	0.0847005	0.0624156	0.044999	0.0276012	0.0210092
	390.2	0.0252187	0.0065204	0.0211141	0.0188561	0.0146281	0.0103807	0.0170143		390.2	0.159236	0.119855	0.0846589	0.062385	0.0449769	0.0275876	0.0209988
	390.4	0.0250221	0.00707564	0.0209101	0.0189002	0.0142431	0.0102856	0.0165612		390.4	0.159158	0.119796	0.0846173	0.0623544	0.0449548	0.027574	0.0209885
	390.6	0.0252506	0.00708892	0.0211191	0.0184468	0.0146638	0.0106144	0.0169016		390.6	0.159079	0.119737	0.0845758	0.0623238	0.0449327	0.0275605	0.0209782
	390.8	0.0248555	0.00704371	0.0208207	0.0178812	0.0144918	0.0104314	0.0168699		390.8	0.159001	0.119679	0.0845343	0.0622932	0.0449107	0.027547	0.0209679
	391	0.0249587	0.00751369	0.0208192	0.0178191	0.014392	0.0104236	0.0169351		391	0.158923	0.11962	0.0844928	0.0622626	0.0448886	0.0275335	0.0209576
	391.2	0.024704	0.00793524	0.0209252	0.0179833	0.014294	0.00994289	0.0171417		391.2	0.158845	0.119561	0.0844513	0.062232	0.0448666	0.02752	0.0209473
	391.4	0.0251168	0.00816979	0.0216731	0.0182248	0.0146616	0.0104487	0.0173236		391.4	0.158767	0.119502	0.0844098	0.0622015	0.0448446	0.0275064	0.0209371
	391.6	0.0251237	0.00886047	0.0218793	0.0185385	0.0146681	0.0103845	0.0173329		391.6	0.158689	0.119444	0.0843684	0.0621709	0.0448226	0.0274929	0.0209268
	391.8	0.0256241	0.00893338	0.0220952	0.0184059	0.0148988	0.0102927	0.01757		391.8	0.158611	0.119385	0.084327	0.0621404	0.0448006	0.0274794	0.0209165
	392	0.0256283	0.00884848	0.0220321	0.0183555	0.014783	0.010385	0.0176181		392	0.158534	0.119327	0.0842856	0.0621099	0.0447786	0.0274659	0.0209063
	392.2	0.0255346	0.00860512	0.0223595	0.0181893	0.0151105	0.0104477	0.0178433		392.2	0.158456	0.119268	0.0842442	0.0620794	0.0447566	0.0274525	0.020896
	392.4	0.025297	0.00785516	0.0219235	0.0177983	0.0149533	0.0103566	0.0177532		392.4	0.158378	0.119209	0.0842029	0.0620489	0.0447346	0.027439	0.0208857
	392.6	0.0254	0.00742968	0.0222172	0.0177529	0.0152885	0.010365	0.0176346		392.6	0.1583	0.119151	0.0841615	0.0620185	0.0447126	0.0274255	0.0208755
	392.8	0.0252901	0.00693758	0.0220649	0.0174787	0.0156448	0.0104372	0.0178187		392.8	0.158223	0.119092	0.0841202	0.061988	0.0446907	0.0274121	0.0208652
	393	0.0250693	0.00647339	0.0220518	0.0177899	0.0158545	0.0106379	0.0178439		393	0.158145	0.119034	0.0840789	0.0619576	0.0446688	0.0273986	0.020855
	393.2	0.0252225	0.00646741	0.0220046	0.017973	0.0164659	0.0107415	0.0181542		393.2	0.158067	0.118975	0.0840376	0.0619272	0.0446468	0.0273852	0.0208447
	393.4	0.0251603	0.00547053	0.0215132	0.0181177	0.0161766	0.0106572	0.017764		393.4	0.15799	0.118917	0.0839964	0.0618968	0.0446249	0.0273717	0.0208345
	393.6	0.0254673	0.0051861	0.0214621	0.0182377	0.0167464	0.0108284	0.0178449		393.6	0.157912	0.118859	0.0839552	0.0618664	0.044603	0.0273583	0.0208243
	393.8	0.0256852	0.00468097	0.0215307	0.0179958	0.0169036	0.0112911	0.018212		393.8	0.157835	0.1188	0.0839139	0.061836	0.0445811	0.0273448	0.0208141
	394	0.0269389	0.00492442	0.021927	0.0183579	0.0177541	0.0116271	0.0190033		394	0.157757	0.118742	0.0838727	0.0618057	0.0445592	0.0273314	0.0208038
	394.2	0.0271595	0.00506258	0.0218032	0.0184086	0.0179372	0.0116892	0.0191659		394.2	0.15768	0.118684	0.0838316	0.0617753	0.0445373	0.027318	0.0207936
	394.4	0.0270566	0.00517747	0.0212477	0.0176904	0.0174594	0.0116423	0.019115		394.4	0.157602	0.118625	0.0837904	0.061745	0.0445155	0.0273046	0.0207834
	394.6	0.027395	0.00470646	0.0213795	0.0169911	0.0176723	0.0114492	0.019644		394.6	0.157525	0.118567	0.0837493	0.0617147	0.0444936	0.0272912	0.0207732
	394.8	0.0271014	0.00424909	0.0214801	0.0170377	0.0175848	0.0113328	0.019532		394.8	0.157448	0.118509	0.0837082	0.0616844	0.0444718	0.0272778	0.020763
	395	0.0272002	0.00427713	0.0216192	0.0170223	0.0174513	0.0108673	0.0195406		395	0.15737	0.118451	0.0836671	0.0616541	0.04445	0.0272644	0.0207528
	395.2	0.0267163	0.00397415	0.0210962	0.0167119	0.0166511	0.00980432	0.0193434		395.2	0.157293	0.118393	0.083626	0.0616239	0.0444281	0.027251	0.0207427
	395.4	0.0267136	0.00406727	0.0211999	0.0166231	0.0167837	0.0100562	0.0191272		395.4	0.157216	0.118335	0.083585	0.0615936	0.0444063	0.0272376	0.0207325
	395.6	0.0263779	0.00415662	0.0209846	0.0166054	0.0162208	0.00971408	0.0189762		395.6	0.157139	0.118277	0.0835439	0.0615634	0.0443845	0.0272243	0.0207223
	395.8	0.0265864	0.00417612	0.0211022	0.0168445	0.0162593	0.00916681	0.0187357		395.8	0.157061	0.118218	0.0835029	0.0615332	0.0443627	0.0272109	0.0207121
	396	0.0262618	0.004143	0.0209119	0.0171782	0.0160017	0.00876865	0.0182191		396	0.156984	0.11816	0.0834619	0.061503	0.044341	0.0271975	0.0207019
	396.2	0.0260356	0.00451668	0.0214118	0.0169514	0.0162525	0.00905899	0.0178823		396.2	0.156907	0.118102	0.0834209	0.0614727	0.0443192	0.0271842	0.0206918
	396.4	0.0256776	0.00441258	0.0214537	0.0169988	0.0161228	0.00900868	0.0176538		396.4	0.15683	0.118044	0.08338	0.0614426	0.0442974	0.0271708	0.0206816
	396.6	0.0255103	0.00406853	0.021041	0.0173332	0.0158652	0.00897336	0.0173488		396.6	0.156753	0.117986	0.0833391	0.0614124	0.0442757	0.0271575	0.0206715
	396.8	0.0250981	0.00425427	0.0203363	0.0172223	0.0156853	0.00875657	0.0168849		396.8	0.156676	0.117929	0.0832982	0.0613823	0.044254	0.0271442	0.0206613
	397	0.0255072	0.00424778	0.0201085	0.0178962	0.0156196	0.00918461	0.0168398		397	0.156599	0.117871	0.0832573	0.0613521	0.0442322	0.0271309	0.0206512
	397.2	0.0256348	0.00466146	0.0203686	0.0179172	0.0156867	0.00965877	0.0169475		397.2	0.156523	0.117813	0.0832164	0.061322	0.0442105	0.0271175	0.020641
	397.4	0.0254457	0.00448878	0.0202438	0.0183612	0.0156653	0.00963263	0.016655		397.4	0.156446	0.117755	0.0831755	0.0612919	0.0441888	0.0271042	0.0206309
	397.6	0.0254628	0.0043758	0.0203037	0.018389	0.0155165	0.009609	0.016916		397.6	0.156369	0.117697	0.0831347	0.0612618	0.0441671	0.0270909	0.0206208
	397.8	0.0256543	0.00460434	0.0206476	0.0183727	0.0154281	0.0100503	0.0172954		397.8	0.156292	0.117639	0.0830939	0.0612318	0.0441454	0.0270776	0.0206107
	398	0.0261455	0.00504326	0.0210608	0.0187972	0.0156616	0.0104729	0.0178098		398	0.156215	0.117582	0.0830531	0.0612017	0.0441238	0.0270643	0.0206005
	398.2	0.025974	0.00504782	0.0211331	0.0185981	0.0155144	0.0103503	0.0177664		398.2	0.156139	0.117524	0.0830123	0.0611717	0.0441021	0.027051	0.0205904
	398.4	0.0259112	0.00495555	0.0211433	0.0184237	0.0154289	0.0104204	0.0179418		398.4	0.156062	0.117466	0.0829716	0.0611416	0.0440805	0.0270377	0.0205803
	398.6	0.0264743	0.00457876	0.0216724	0.0188036	0.0157814	0.0103522	0.0185354		398.6	0.155985	0.117409	0.0829308	0.0611116	0.0440588	0.0270245	0.0205702
	398.8	0.026289	0.00449498	0.022048	0.0190083	0.0159576	0.0101294	0.0189462		398.8	0.155909	0.117351	0.0828901	0.0610816	0.0440372	0.0270112	0.0205601
	399	0.0260238	0.00456107	0.0220338	0.0188565	0.0157446	0.00938002	0.0192886		399	0.155832	0.117293	0.0828494	0.0610516	0.0440156	0.0269979	0.02055
	399.2	0.0259573	0.00436283	0.021724	0.01868	0.0155638	0.00902497	0.0189457		399.2	0.155756	0.117236	0.0828088	0.0610216	0.043994	0.0269847	0.0205399
[truncated: 107 more rows]
