# Supplementary material for: Close relatives of MERS-CoV in bats use ACE2 as their functional receptors
Source: Nature. 2022 Dec 7;612(7941):748–57. doi: 10.1038/s41586-022-05513-3 (PMC9734910; doi:10.1038/s41586-022-05513-3)
Supplement: Supplementary file 13 — Source Data Extended Data Fig. 10 [file 41586_2022_5513_MOESM13_ESM.xlsx]

## Sheet: Sheet1
10b
	mNb1				mNb2				mNb3				mNb4				mNb6				mNb7				mNb8				mNb9				mNb11				mNb12				BSA
MERS	0.01	0.02	0.01	0.02	0.02	0.02	0.02	0.02	0.02	0.01	0.01	0.02	0.01	0.02	0.02	0.01	0.01	0.01	0.01	0.01	0.01	0.01	0.01	0.02	0.01	0.01	0.01	0.02	0.02	0.01	0.02	2.52	0.02	0.03	0.03	0.04	0.33	0.49	0.85	0.48	86.77	114.62	98.62	130.86
NeoCoV	91.81	92.66	91.86	96.26	116.8	92.86	97.88	101.83	121.94	107.34	90.98	109.38	99.87	78.35	97.23	91.79	92.14	78.3	65.68	74.13	115.48	86.1	88.7	111.94	100.78	77.54	69.57	99.86	81.38	65.32	60.91	81.27	101.67	92.26	84.63	112.97	107.99	92.96	77.51	87.85	113.12	103.31	83.57	98.73
PDF-2180	76.53	103.35	106.93	67.78	74.94	118.34	138.23	81.75	95.63	135.08	136.77	85.68	72.98	111.21	122.07	89.89	59.31	107.88	127.9	100.57	79.69	166.68	158.68	131.13	85.8	126.52	138.84	63.94	65.53	123.2	106.14	82.85	86.25	139.05	134.84	74.92	73.84	115.1	107.95	88.37	69.07	114	116.93	96.56
10c
	1-1			1-4			1-11			2-1			2-2			2-3			2-4			2-5			2-6			2-7			235			236
SARS-CoV-2	0	0	0	0.44	0.97	0.01	0.78	0.67	0.24	0.02	0.02	0.06	4.37	4.25	4.75	0.53	0.53	0.59	0.01	0.01	0.01	3.56	3.68	2.89	0.96	0.35	0.55	0.41	0.63	0.63	98.01	106.19	107.21	90.22	95.27	103.09
NeoCoV	108.97	99.6	101.28	93.61	86.7	92.53	121.34	103.98	107.3	106.27	101.71	94.12	114.12	100.01	103.92	90.93	91.01	86.19	92.88	109.91	95.59	95.01	109.54	99.63	90.23	113.05	105.36	91.98	102.45	93.76	105.5	105.43	112.22	77.89	101.15	92.84
PDF-2180	113.91	121.21	123.06	86.4	84	81.75	94.19	96.09	89.13	107.14	100.7	100.49	128.65	123.57	121.02	102.1	97.5	92.64	85.45	83.93	86.33	120.13	107.45	109.79	107.93	110.17	108.3	75.59	71.29	72.8	121.53	98.02	104.06	90.82	89.22	85.31
10d
	mNb1	NeoCoV		PDF-2180		MERS-CoV
	10	-11	17	-5.96	0.55	99.84	99.9
	3.33333	-8	-4	-2.6	-3.47	99.73	99.78
	1.11111	-47	-2	-4.16	-4.19	98.93	99.17
	0.37037	-27	-9	-10.7	-11.35	93.22	93.01
	0.123457	-14	-22	-18.91	-13.86	69.12	68.45
	0.0411523	-26	-16	-6.45	10.14	33.88	39.2
	0.0137174	-17	-51	-10.1	10.29	15.22	14.34
	0.00457247	-30	-50	-28.43	-24.45	8.36	5.1
	mNb2	NeoCoV		PDF-2180		MERS-CoV
	10	5	-5	2.03	-2.89	99.99	99.74
	3.33333	-18	-11	7.21	3.72	99.99	99.66
	1.11111	13	2	-3.9	-3.75	99.98	99.67
	0.37037	0	5	-7.96	16.7	99.93	99.6
	0.123457	-1	-22	-12.07	5.03	98.35	98.3
	0.0411523	8	-5	17.87	-7.03	76.38	73.46
	0.0137174	-4	3	4.08	-5.07	14.35	17.92
	0.00457247	-8	-12	-16.98	-6.55	7.65	6.06
10e
	1-1	NeoCoV		PDF-2180		SARS-CoV-2
	50	29	38	39.95	41.95	99.52	99.28
	150	4	18	31.71	25.86	83.61	97.57
	450	12	34	15.87	17.51	53.94	70.15
	1350	22	25	23.6	22.68	21.06	31.98
	4050	30	23	6.72	2.42		6.14
	12150	14	26	10.37	23.45	-15.01	37.53
	36450	11	18	16.59	9.29	6.55	18.03
	109350	0	-1	2.47	-2.2	-14.15	-23.8
	2-4	NeoCoV		PDF-2180		SARS-CoV-2
	50	20	13	39.21	30.76	96.93	98.75
	150	5	4	34.82	21.18	57.32	73.93
	450	14	27	29.49	23.13	58.15	19.33
	1350	10	17	26.71	21.65	27.26	15.17
	4050	20	-4	3.73	-14.35	18.18	3.47
	12150	10	14	24.61	19.29	6.92	7.34
	36450	7	6	8.65	18.83	8.11	13.16
	109350	5	0	-8.12	-20.45	21.32	-15.78
